# Supplementary material for: Automated diagnosis of heart valve degradation using novelty detection algorithms and machine learning
Source: PLoS One. 2019 Sep 26;14(9):e0222983. doi: 10.1371/journal.pone.0222983 (PMC6762068; doi:10.1371/journal.pone.0222983)
Supplement: S1 Dataset — (ZIP) [file pone.0222983.s001.zip]

Archive with 21 entries (18 files):
- Training_data/
- Training_data/Data_20180731_150935.csv
- __MACOSX/
- __MACOSX/Training_data/
- __MACOSX/Training_data/._Data_20180731_150935.csv
- Training_data/Data_20180731_151142.csv
- __MACOSX/Training_data/._Data_20180731_151142.csv
- Training_data/Data_20180731_151344.csv
- __MACOSX/Training_data/._Data_20180731_151344.csv
- Training_data/Data_20180731_151408.csv
- __MACOSX/Training_data/._Data_20180731_151408.csv
- Training_data/Data_20180731_151119.csv
- __MACOSX/Training_data/._Data_20180731_151119.csv
- Training_data/Data_20180731_150635.csv
- __MACOSX/Training_data/._Data_20180731_150635.csv
- Training_data/Data_20180731_151000.csv
- __MACOSX/Training_data/._Data_20180731_151000.csv
- Training_data/Data_20180731_150911.csv
- __MACOSX/Training_data/._Data_20180731_150911.csv
- Training_data/Data_20180731_151206.csv
- __MACOSX/Training_data/._Data_20180731_151206.csv
