# Supplementary material for: Automated diagnosis of heart valve degradation using novelty detection algorithms and machine learning
Source: PLoS One. 2019 Sep 26;14(9):e0222983. doi: 10.1371/journal.pone.0222983 (PMC6762068; doi:10.1371/journal.pone.0222983)
Supplement: S1 Dataset — (ZIP) [file pone.0222983.s001.zip › Training_data/Data_20180731_150935.csv]

NFC Sensor Tag Measurement
2018/07/31 15:09:35
t	Data
0.0	639
0.01654599999983475	635
0.03164512500006822	635
0.0474680420002187	639
0.06292416700034664	643
0.07925595800043084	643
0.09543804199984152	641
0.11199170899999444	643
0.1283064999997805	647
0.14475587500055553	651
0.1600962080001409	653
0.17545262500061654	649
0.19049170800008142	649
0.20679695899980288	653
0.2221536670003843	657
0.23813779200008867	655
0.2538905830006115	655
0.2702872079998997	657
0.2876012090000586	661
0.3046329999997397	667
0.32134483400022873	671
0.33722483400015335	699
0.353337334000571	805
0.37067054199997074	935
0.38788579199990636	895
0.4042700830004833	849
0.42040141699999367	873
0.4369049590004579	913
0.4536972080004489	887
0.4700133329997698	863
0.4866840840004443	861
0.505795666999802	869
0.5235801250000804	871
0.5410940000001574	829
0.557961874999819	771
0.5745080000006055	719
0.5916610000003857	645
0.6089282499997353	537
0.6253684580005938	551
0.6421170419998816	547
0.6592642499999783	565
0.676420834000055	569
0.6931112500005838	571
0.7094840830004614	577
0.7268207920005807	585
0.7438761250004973	589
0.7604215830006069	593
0.7769177090003723	593
0.7941461669997807	593
0.811262875000466	597
0.8277861670003404	601
0.8440584170002694	609
0.8608745830006228	611
0.8781320420002885	613
0.894520542000464	613
0.9108313750002708	615
0.9279274589998749	621
0.9448348750001969	625
0.9613775420002639	629
0.9777967090003585	627
0.9946881670002767	631
1.0118940000002112	631
1.028324667000561	637
1.0446099170003436	641
1.061762584000462	645
1.0790527500003009	647
1.0954021670004295	647
1.1119206670000494	647
1.1288295419999486	651
1.145636375000322	655
1.1621662090001337	657
1.1790933749998658	657
1.1961832090000826	661
1.2134211669999786	657
1.2304373750002924	661
1.2476157500004774	665
1.2641044590000092	669
1.280547542000022	669
1.2975552090001656	671
1.314590083999974	671
1.3311091260002286	673
1.3477544590004982	721
1.3650647089998529	865
1.3825932090003334	955
1.3990226670002812	887
1.415610208000544	853
1.4352502920000916	901
1.4557228330004364	917
1.473720625000169	871
1.4910484590000124	867
1.508472041999994	877
1.5251884589997644	879
1.542054417000145	845
1.5587720840003385	789
1.5762002920000668	741
1.5927784590003284	675
1.6091801669999768	569
1.6254968339999323	523
1.642681375000393	577
1.6589522499998566	575
1.6753812090000793	575
1.691986333999921	577
1.708908749999864	585
1.7251040000001012	591
1.7416408340004637	597
1.758030209000026	597
1.7749056250004287	599
1.7915273759999764	601
1.8079841670005408	605
1.8241635419999511	611
1.841066709000188	613
1.8575641249999535	615
1.873910875000547	615
1.8907652090001648	617
1.908174959000462	623
1.9245349170005284	627
1.941045167000084	633
1.9578630840005644	631
1.974223625000377	631
1.9908191670001543	631
2.007515959000557	637
2.0247155420001945	643
2.0412178340002356	647
2.0583775420000165	647
2.074683042000288	645
2.091328667000198	645
2.107736584000122	649
2.124310959000468	655
2.1410696259999895	655
2.159139334000429	657
2.1762212089997774	657
2.1928984590003893	657
2.209361666999939	663
2.2257067090004057	663
2.2424207920003028	665
2.2588391670005876	669
2.2752492090003216	665
2.291614834000029	665
2.3082666259997495	673
2.3246292499998162	675
2.341139334000218	681
2.358022584000537	735
2.3748096670005907	887
2.39149212600023	949
2.4083683759999985	875
2.425009958999908	857
2.441968416999771	903
2.458666209000512	917
2.4753418340005737	885
2.492214292000426	859
2.508946959000241	873
2.5255050000005212	881
2.5424769170003856	863
2.5593061670006136	823
2.576030791999983	751
2.592818750999868	705
2.609187500999724	627
2.6255921669999225	529
2.642309292000391	599
2.6587152090005475	565
2.674861250000504	579
2.691794125999877	577
2.7082072920002247	581
2.7249745839999377	587
2.7417187920000288	593
2.7585050010002305	593
2.7750003760002073	595
2.7914865840002676	599
2.8085466669999732	601
2.8250007920005373	607
2.8414540419998957	611
2.8582559590004166	611
2.8751720010004647	613
2.89179491699997	615
2.908816416999798	619
2.925740958999995	623
2.9426065839998046	627
2.959028166999815	627
2.9761223760006033	627
2.99352058400018	629
3.010041917000308	633
3.02656641700014	637
3.0437818340005833	641
3.06063183400056	645
3.0772381670003597	641
3.093783459000406	643
3.1107886669997242	647
3.1281651260005674	649
3.1446033339998394	655
3.161131333999947	657
3.178242666999722	655
3.1952315010003076	655
3.2118610010002158	659
3.2285077510005067	661
3.2454556669999874	667
3.2625701260003552	667
3.27901412600022	667
3.2953619589998198	665
3.3124855840005694	669
3.3294088760003433	673
3.3457837510004538	683
3.362723209000251	739
3.3800100010003007	897
3.3974626260005607	941
3.414288542000577	867
3.431147291999878	865
3.4486737510005696	899
3.465843834000225	915
3.482731541999783	881
3.4995158760002596	869
3.516881084000488	879
3.5341635009999663	877
3.550838375999774	857
3.5677158759999656	803
3.5848647090006125	757
3.6016157510002813	701
3.6178604169999744	599
3.6340883760003635	507
3.651043292000395	591
3.667970041999979	567
3.6842712510006095	577
3.7005537510003705	579
3.7174911669999346	583
3.734380083999895	583
3.7507297920001292	587
3.76736933400025	593
3.7842174590005015	599
3.801329667000573	601
3.817690001000301	601
3.8339845840000635	599
3.8507117919998564	605
3.867718917000275	611
3.8841930420003337	617
3.900718417000462	615
3.917792291999831	619
3.9345899170002667	617
3.9511100010004157	621
3.9675777510001353	627
3.9841716669998277	633
4.001150292000602	635
4.017664626000624	635
4.034031001000585	633
4.051238251000541	637
4.068062334000388	639
4.084506001000591	645
4.1010217920002106	647
4.118008166999971	647
4.134885084000416	645
4.151275625999915	649
4.167800876000001	651
4.184686833999876	657
4.201586043000134	657
4.217679211000359	657
4.234011835000274	655
4.250787502000094	657
4.267936043999725	663
4.284347376999904	665
4.300720377000289	667
4.317542419000347	667
4.334500419000506	671
4.350815126999805	673
4.367219001999729	719
4.3838621270006115	857
4.401247210999827	949
4.417744336000396	885
4.434280168999976	843
4.450834752000446	887
4.46816150199993	921
4.484907543999725	893
4.5015201269998215	871
4.518280211000274	871
4.535315543999786	873
4.5520427940000445	871
4.568645543999992	823
4.585088585000449	765
4.602365710999948	727
4.618618710000192	635
4.634919627000272	531
4.65128208599981	563
4.668379751999964	551
4.684579544000371	575
4.701069919000474	577
4.717561086000387	577
4.734514169000249	579
4.7507912099999885	585
4.767411752000044	591
4.783804626999881	597
4.800638794000406	601
4.817190169000241	601
4.833753461000015	599
4.849862959999882	605
4.866930668999885	611
4.883407418999923	615
4.899739294000028	615
4.916033876999791	615
4.933340794000287	617
4.949745460000486	621
4.966552502000013	625
4.983034085999861	631
5.0001937520000865	631
5.016844836000018	633
5.0334176690003005	633
5.04981462700016	637
5.067053419000331	641
5.083536086000095	645
5.099786919000508	647
5.116171626999858	647
5.133314544000314	649
5.149633210000502	651
5.1659924610003145	655
5.182421835999776	659
5.1994286270000885	659
5.215765669000575	657
5.23222354400059	659
5.248530210999888	663
5.265598627000145	665
5.282129543999872	667
5.29872350200003	665
5.315093627000351	667
5.332374626999808	669
5.34886387700044	675
5.365160252000351	697
5.382284586000424	793
5.398985210999854	935
5.415546084999733	917
5.43246533599995	853
5.449152377000246	875
5.465685459999804	913
5.482508793999841	911
5.499144043999877	879
5.515867127000092	871
5.5328040020003755	873
5.549511627000356	873
5.566190086000461	847
5.5831136690003405	795
5.600002711000343	741
5.6168747110004915	679
5.633436711000286	577
5.649945961000412	499
5.6665252940001665	581
5.683847252000305	571
5.700064127000587	575
5.71658304399989	575
5.733270460999847	581
5.750221919000069	585
5.766688460999831	593
5.7832863359999465	601
5.799620710999989	599
5.8166276689998995	601
5.833111877000192	601
5.849421085999893	605
5.865705211000204	611
5.883110961000057	613
5.8994501690003744	617
5.915724461000536	615
5.932283461000225	615
5.94930425199982	621
5.965583836000405	627
5.982236294000359	627
5.9987360439999975	631
6.015795377000359	631
6.032274252999741	631
6.048613711000144	637
6.0658638770000834	639
6.082461419000538	643
6.098882752000463	645
6.115212751999934	643
6.131726628000251	645
6.148371086000225	651
6.164687211000455	655
6.181272836000062	655
6.19783771099992	655
6.2143230860001495	655
6.230819461000465	657
6.247439378000308	661
6.263814627000102	665
6.28025883600003	665
6.297098086000005	663
6.314110168999832	665
6.330416585999956	669
6.346898128000248	675
6.36399271099981	683
6.381351253000503	731
6.398221752000609	881
6.414832711000599	943
6.432261711000137	879
6.449765961000594	863
6.46652296100001	895
6.483400086000074	919
6.500580502000048	881
6.51804900299976	859
6.534673461000239	875
6.551399044000391	877
6.568799544000285	867
6.5862996280002335	807
6.602970794000612	755
6.619334961000277	699
6.636496336000164	593
6.653523169000437	499
6.669697877000544	587
6.686261085999831	567
6.703332918999877	575
6.72012696100046	573
6.736445544000162	579
6.752814043999933	583
6.769763668999985	591
6.786742252999829	599
6.8031956280001395	601
6.819523918999948	601
6.836463294000168	601
6.85351116899983	605
6.869755210999756	609
6.885841002000234	613
6.903309211000305	617
6.920228752000185	619
6.936638836000384	617
6.9530725439999514	621
6.97001879399977	627
6.987241378000363	631
7.004009752999991	635
7.020174711000436	635
7.03702933600016	635
7.053986003000318	637
7.070071836000352	641
7.086408253000627	645
7.103563753000344	647
7.120403169000383	649
7.136835668999993	649
7.153269461000491	649
7.1703342529999645	653
7.187308002999998	657
7.2035580440006015	659
7.2199732939998285	659
7.236930044000474	657
7.254275211000277	659
7.270610294000107	661
7.286861628000224	665
7.30377137800042	667
7.320840086000317	667
7.3375596280002355	669
7.354158169000584	671
7.371309377999751	673
7.389020336000613	733
7.406056460999935	891
7.423702918999879	949
7.442444919000081	869
7.461650252999789	871
7.479069419000552	907
7.496211544000289	909
7.512991003000025	873
7.529730252999798	863
7.5472073780001665	881
7.564634586000466	881
7.582095419000325	845
7.598906793999959	781
7.616457502999765	735
7.633868044000337	667
7.651066960999742	553
7.667508628000178	551
7.684446252999805	561
7.701610586000243	575
7.7187996279999425	579
7.735170836000179	581
7.752219253000476	585
7.769308753000587	591
7.786429003000194	597
7.802767543999835	599
7.819874003000223	599
7.836913418999757	599
7.853874544000064	599
7.87020004399983	607
7.88710150299994	611
7.903909419000229	615
7.920243253000081	615
7.936795544000233	615
7.9534628780002095	617
7.970284628000627	621
7.986667502999808	627
8.003197003000423	627
8.019722169000488	629
8.037751503000436	629
8.054066544000307	631
8.07031712800017	635
8.086761002999992	639
8.104027502999998	643
8.120218668999769	645
8.136650211000415	643
8.153330586000266	645
8.170248586000525	649
8.186753628000588	653
8.203348793999794	657
8.219719878000433	655
8.236672668999745	655
8.25322937800047	657
8.269521918999999	659
8.285665002999849	663
8.302905044	665
8.31924921100017	665
8.335436711000511	663
8.351976210999965	669
8.36913454400019	673
8.38537004400041	701
8.402128004000588	795
8.41890087899992	935
8.436277838000024	911
8.453101545999743	857
8.469688379000218	873
8.486258921000626	911
8.503720087000147	903
8.520211087000462	867
8.536918963000062	867
8.553738546000204	873
8.57079621200046	875
8.587643337999907	839
8.60425175399996	785
8.620845795000605	731
8.638603837000119	671
8.655561337000108	555
8.672424504000446	531
8.68830075400001	557
8.70453987900055	569
8.719624420999935	575
8.734596711999984	577
8.75067525400027	583
8.76586417100043	589
8.780860462000419	593
8.795668753999962	591
8.811399920999975	595
8.827667878999819	603
8.843202296000527	605
8.858758336999927	607
8.87474375400052	605
8.89010387899998	607
8.906210670999826	615
8.921847004000483	615
8.937579504000496	615
8.95299567100028	619
8.968319296000118	623
8.983677379000255	627
8.999661421000383	627
9.01519704600014	625
9.030792337000094	629
9.046496253999976	635
9.06260617099997	637
9.07847204600057	637
9.094768504000058	639
9.111285087999931	641
9.128864588000397	647
9.145804128999771	651
9.162074587999996	651
9.179444004000288	651
9.196522963000461	651
9.21384967100039	655
9.231244296000114	657
9.248174170999846	663
9.264888212000187	665
9.281520004000413	663
9.298746838000625	663
9.315304004000609	663
9.332177004000187	663
9.348888213000464	671
9.365800212000067	675
9.382413545999952	679
9.399138587999914	725
9.415848129000551	867
9.433507546000328	943
9.450178504000178	881
9.467128795999997	863
9.48390833800022	897
9.501145463000285	915
9.518005463000009	881
9.53467950400045	867
9.551601129000119	873
9.568954545999986	879
9.585700712000289	865
9.602700921000178	825
9.619567421000284	753
9.636592629000006	707
9.65344521299994	627
9.669932671000424	515
9.686573879000207	597
9.703702712999984	567
9.720255004000137	577
9.7375625880004	571
9.754632088000108	577
9.77111871299985	583
9.787594129000354	587
9.804661629000293	595
9.82198587899984	597
9.838360253999781	597
9.854701795999972	597
9.871956087999934	603
9.889110545999756	609
9.905562337999982	613
9.922008796000227	615
9.938394963000064	615
9.954622046000623	617
9.971663921000072	621
9.98812892099977	625
10.005179671000406	629
10.022318295999867	631
10.03924258799998	631
10.055396296000254	631
10.072580463000122	635
10.089543171000514	641
10.106550755000171	643
10.122881045999748	643
10.139758545999939	643
10.156739087999995	645
10.173801671000547	647
10.189896046000285	651
10.206825754999954	655
10.223758879000343	657
10.240611420999812	657
10.256993212999987	657
10.273950087999765	657
10.290761879000456	663
10.308314337999946	667
10.32709892100047	667
10.344622921000337	669
10.363439253999786	673
10.381115213000157	675
10.397759213000427	691
10.41442050400019	781
10.43151683799988	933
10.448879046000002	925
10.466314170999794	863
10.483427338000183	877
10.50004317100047	907
10.517580963	905
10.534164337999755	873
10.550758213000336	867
10.567645130000528	881
10.584839379000186	881
10.601726046000294	847
10.618361212999844	771
10.63492283800042	731
10.651885295999818	665
10.668309587999829	561
10.684576753999863	531
10.701092420999885	561
10.718129380000391	565
10.734500504000607	569
10.751002755000627	579
10.767385629999808	587
10.784476921000532	591
10.801421379999738	595
10.817822713000169	595
10.834291463000227	599
10.85062879599991	601
10.867997420999927	607
10.884282629000154	609
10.901091962999999	611
10.91759100499985	611
10.934567379000327	613
10.951001588000508	617
10.968113713000093	623
10.984459921000052	625
11.001597129999936	625
11.018054171000585	627
11.034447463000106	627
11.050898421000056	631
11.06805246299973	637
11.084427630000391	639
11.101027337999767	639
11.117601713000113	639
11.134468170999753	641
11.150910796000062	645
11.167468921000363	649
11.183940087999872	651
11.201067255000453	651
11.217563629999859	649
11.233938254999885	653
11.250438338000095	657
11.2676527550002	661
11.283967545999985	663
11.300394796000546	663
11.3173822130002	661
11.33444679600052	663
11.350882130000173	667
11.367696463000357	671
11.384193171000334	675
11.401611504999892	687
11.418476087999807	761
11.43503242099996	917
11.451949545999923	931
11.469314963000215	867
11.486172087999876	873
11.50294054599999	905
11.519709338000212	907
11.537188045999756	871
11.553873171000305	863
11.570521505000215	875
11.587478546000057	879
11.604732921000505	847
11.621730462999949	799
11.63844558799974	741
11.654826963000232	687
11.671831213000587	581
11.688928296000086	511
11.705204963000142	589
11.72175513000002	569
11.738821713000107	569
11.755198171000302	569
11.771716295999795	577
11.788332463000188	585
11.805364546000419	589
11.82191788	593
11.838400255000124	593
11.85487708799974	595
11.872059420999904	599
11.888396629999988	605
11.9048180460004	611
11.921370795999792	613
11.938739046000592	611
11.95513463000043	615
11.971631713000534	621
11.988432463000208	625
12.005475087999912	627
12.021936920999906	629
12.038451796000118	627
12.05476246299986	631
12.071942837999813	635
12.08852279599978	639
12.104910338000082	643
12.121201838000161	643
12.13842258800014	643
12.15464338000038	643
12.171015713000088	647
12.187575713000115	653
12.20450329600044	655
12.220781463000094	655
12.237443754999731	655
12.253769380000449	655
12.27083183800005	659
12.287413087999994	663
12.30369987999984	665
12.319911546000185	663
12.336961087999953	663
12.353324421000252	665
12.36956404600005	671
12.385992837999765	673
12.403190421000545	677
12.419848962999822	725
12.436486587999752	871
12.453326671000468	953
12.470754713000133	883
12.487799088000429	855
12.504378755000289	899
12.521111463000125	923
12.538722420999875	881
12.555258420999962	861
12.572045546000481	879
12.58901658800005	877
12.606413465000514	859
12.623254713999813	811
12.639932131000023	749
12.6562298810004	699
12.67338875600035	611
12.689714006000031	503
12.705861131000347	593
12.722521630999836	555
12.73958108900024	569
12.756091090000155	569
12.77260804800062	575
12.789093673000025	581
12.806136590000278	587
12.822717173000456	593
12.839096630999848	593
12.855627589000505	595
12.872863839999809	601
12.889195589000337	607
12.905696964000526	613
12.922337340000013	613
12.939425880999806	615
12.955909506000353	617
12.972632797999722	619
12.989186881000023	625
13.006242590000511	629
13.022783715000514	631
13.039205131000017	631
13.055648088999988	631
13.072888923000392	635
13.089251213999887	641
13.105788756000038	643
13.12233167300019	645
13.139493964000394	645
13.156141715000558	645
13.173304631000065	649
13.189659339000173	651
13.206841590000295	657
13.22338629800015	657
13.239695463999851	657
13.256134422999821	655
13.273437840000042	659
13.289701464000245	663
13.306328589999794	667
13.322970297999746	665
13.340038297999854	663
13.356381798000257	665
13.372947965000094	665
13.38937679799983	673
13.406540965000204	679
13.423110630999872	719
13.439958339000441	857
13.456683297999916	943
13.474223588999848	885
13.490841923000517	851
13.50780950599983	893
13.52454567299992	917
13.541887381000379	883
13.5584673809999	859
13.575034256000436	875
13.591781173000527	883
13.608999715000209	873
13.625673214000017	827
13.642496172999927	767
13.65906079800061	729
13.675888464000309	645
13.692383880999841	531
13.708765256000333	569
13.725224673000412	557
13.742155339999954	567
13.75849604799987	571
13.775015963999977	573
13.79128529799982	579
13.808256923000044	587
13.824761715000022	591
13.841333506999945	591
13.857815590000428	593
13.87475671500033	595
13.891241715000433	601
13.907811005999974	605
13.924090423000052	607
13.94099921399993	609
13.957431840000027	611
13.974366923000161	613
13.990669755999988	617
14.00788617299986	623
14.024260965000394	625
14.041241757000535	627
14.057772173000558	625
14.074648255999819	629
14.090890798000146	635
14.1082510060005	639
14.12471579800058	643
14.141602632000286	641
14.158038630999727	641
14.17515042300056	641
14.191807132000577	647
14.208936256000015	651
14.225294380999912	655
14.24231454799974	653
14.258806505999928	653
14.275653339999735	655
14.29232809000041	659
14.309172465000302	663
14.325629548000506	665
14.342511673000445	665
14.358721381000578	663
14.375724423000065	665
14.392379173000336	669
14.40930004799975	675
14.42561375600053	701
14.442967840000165	811
14.45965646500008	945
14.47680279799988	907
14.493345423000392	849
14.510446340000271	885
14.527333132000422	913
14.544569880999916	903
14.561103257000468	873
14.578414880999844	871
14.594710715000474	871
14.611724715000491	875
14.628279880999798	839
14.645438465000552	779
14.66208800700042	723
14.67991767300009	651
14.699171256000227	531
14.716676215000007	583
14.734553547999894	563
14.752072547999887	577
14.770053131000168	577
14.78677338200032	585
14.80385938100062	587
14.820295964999787	591
14.837103965000097	591
14.853575298000578	597
14.870612006000556	601
14.887324047999755	607
14.903884381000353	607
14.92028979800034	609
14.937701464999918	611
14.954084631000114	613
14.970255965000433	617
14.986647923000419	621
15.003800590000537	625
15.020388506000018	623
15.037117632000445	625
15.053702090000115	627
15.070720589999837	635
15.087276797999948	637
15.103833756999848	641
15.120382506000169	639
15.137543965000077	639
15.153896632000396	643
15.17045450600017	647
15.187576340000305	649
15.204615132000072	651
15.221081882000362	651
15.237712340000144	651
15.254060922999997	655
15.271200132000558	659
15.28801433999979	661
15.304418382000222	663
15.32065875599983	665
15.338120632000027	659
15.354496382000434	663
15.370849173000352	667
15.387671465000494	671
15.404706381999858	673
15.42122846500024	673
15.437877465000383	713
15.454524882000442	845
15.471741422999912	953
15.488538923000306	893
15.505163673000425	855
15.522064757000408	889
15.538770422999733	913
15.555452215000514	887
15.572445382000296	871
15.589256672999909	873
15.605882089999795	879
15.622947840000052	869
15.639624923000156	819
15.656380047999846	757
15.672929631999978	721
15.689314715000364	637
15.705553257000247	523
15.72221421500035	569
15.73859738200008	547
15.755074589999822	563
15.771746090000306	571
15.788378340000236	577
15.804579132000072	579
15.821164507000503	581
15.837875215000167	585
15.854345757000374	591
15.87079138199988	597
15.887771132000125	601
15.904378340000221	605
15.92072929799997	605
15.937618382000437	605
15.954219381999792	609
15.970659423000143	615
15.987904048000019	621
16.004491132000112	623
16.02110484000059	623
16.03784546499992	625
16.054539798000405	627
16.071146506999867	631
16.088187297999866	637
16.10457729800055	639
16.121096757000487	639
16.13781300699975	639
16.154582922999907	643
16.171463882000353	649
16.188479882000138	649
16.204878006999934	653
16.221863798000413	651
16.23853754799984	653
16.254932798000482	655
16.27177167300033	659
16.288440422999884	661
16.30514971499997	663
16.321722464999766	663
16.33822054800021	661
16.354901923000398	663
16.37152688200058	667
16.38864679800008	671
16.405678465000165	673
16.42223146500055	673
16.43866671500018	701
16.45613175700055	817
16.47356517299977	947
16.49015788199995	903
16.506932547999895	853
16.524306506999892	883
16.541917757000192	917
16.558701590000055	889
16.575367882000137	857
16.592894757000067	873
16.61014746500041	879
16.626914590000524	871
16.643543381999734	827
16.661061840000002	769
16.678020590000415	721
16.694447673000468	643
16.710771007000403	529
