# Supplementary material for: Automated diagnosis of heart valve degradation using novelty detection algorithms and machine learning
Source: PLoS One. 2019 Sep 26;14(9):e0222983. doi: 10.1371/journal.pone.0222983 (PMC6762068; doi:10.1371/journal.pone.0222983)
Supplement: S1 Dataset — (ZIP) [file pone.0222983.s001.zip › Training_data/Data_20180731_151142.csv]

NFC Sensor Tag Measurement
2018/07/31 15:11:42
t	Data
0.0	549
0.015578042000015557	565
0.030356917000062822	569
0.04598562499995751	575
0.06167120800000703	581
0.07806062500003463	583
0.09500508400014951	583
0.11055275000035181	587
0.12620354200043948	593
0.1417469580001125	599
0.15673462500035384	597
0.1720928750000894	595
0.1883904590004022	599
0.20358704200043576	605
0.2207311669999399	607
0.2378345420002006	607
0.2545371670003078	611
0.27015483400009543	615
0.2877085000000079	619
0.3045261249999385	623
0.3215875830001096	623
0.33676220800043666	625
0.35287137500017707	623
0.369313625000359	629
0.38568354200015165	631
0.4010077499997351	635
0.41642337499979476	635
0.4314628749998519	635
0.4465750420004042	639
0.462223792000259	647
0.47806116700030543	645
0.4940822090002257	643
0.5100847089997842	645
0.5259550420005326	649
0.5419059579999157	653
0.558253625999896	655
0.5740394590002325	653
0.590456124999946	655
0.606520792000083	659
0.6227077920002557	663
0.638888833999772	663
0.6552956249997806	661
0.6717235420001089	665
0.6880999169998177	671
0.7045624590000443	719
0.7213003340002615	859
0.7379637499998353	943
0.754743624999719	877
0.7711053749999337	851
0.7882267510003658	885
0.8061939589997564	917
0.8226753340004507	883
0.8390097920000699	855
0.855527083999732	871
0.8722762919996967	877
0.889350459000525	869
0.9058077500003492	827
0.9219638340000529	775
0.9387133760001234	725
0.956027291999817	645
0.9737901670005158	537
0.9907125839999935	571
1.0072041250004986	557
1.0237638759999754	577
1.0406210840001222	581
1.0569066670004759	581
1.0730932090000351	583
1.0898129170000175	587
1.1061719589997665	593
1.1225772500001767	597
1.1396507509998628	599
1.156241958999999	601
1.1730834170002709	603
1.1907674169997335	607
1.2076267090005786	611
1.2248686670000097	615
1.2419770839997	621
1.2591607510003087	621
1.2764155419999952	621
1.2936171669998657	623
1.3107445840005312	627
1.3289976260002732	629
1.3475237499997093	635
1.3647703759997967	639
1.3817297499999768	641
1.3989314170003126	643
1.4159481670003515	641
1.4328029170001173	645
1.4502492090005035	647
1.4688442510005189	653
1.486884750000172	655
1.5048390419997304	657
1.5227785420001965	659
1.5400972919997002	661
1.5569654589999118	661
1.573641791999762	661
1.5904647510005816	665
1.607736584000122	667
1.6251663760003794	671
1.6414993340004003	671
1.6579202089997125	671
1.6754471260001083	673
1.692621625999891	677
1.709213666999858	711
1.7259081669999432	837
1.7434158340001886	951
1.7608218760005911	897
1.7774922919998062	857
1.794341834000079	889
1.8116009169998506	915
1.829107667000244	893
1.8466030010004033	869
1.8634232920003342	881
1.8812280009997266	885
1.898255001000507	867
1.9151978340005371	821
1.9321881670002767	769
1.9486159170000974	713
1.9652512510001543	637
1.9816171259999464	531
1.9985882090004452	587
2.0151140010002564	555
2.0316150839998954	575
2.0478325419999237	583
2.0651638760000424	589
2.081941084000391	593
2.098354208999808	595
2.1150593760003176	595
2.1320995010000843	599
2.1488014169999587	605
2.165392167000391	609
2.1820767509998404	611
2.199274751000303	613
2.215846292000606	611
2.2321605839997574	611
2.248575958999936	619
2.265923916999782	623
2.2823843759997544	627
2.2989154169999892	627
2.315518667000106	625
2.3324880010004563	629
2.3490210010004375	631
2.365861584000413	637
2.382179416999861	639
2.39921783400041	639
2.415845501000149	641
2.432208375999835	643
2.448466584000016	647
2.4655311670003357	653
2.4821648759998425	655
2.4995460010004535	655
2.5164026669999657	653
2.5336615840005834	655
2.550861501000327	659
2.567169501000535	661
2.5836629180003	665
2.6009579190003933	665
2.617168794000463	665
2.633383586000491	665
2.6500303769998936	667
2.6662920019998637	671
2.6826665440003126	675
2.699320876999991	675
2.715769919000195	705
2.7325105440004336	833
2.74948683599996	953
2.7663349599997673	905
2.7831905849998293	859
2.800014502000522	883
2.816708669000036	915
2.8334313360001033	893
2.8502190019999034	865
2.8667735850003737	873
2.8836005860002842	883
2.900471502000073	873
2.9172771690000445	831
2.9340502519999063	771
2.9507265020001796	725
2.967078044000118	663
2.9841634610002075	543
3.0006502940004793	555
3.0175660849999986	547
3.034371835999991	567
3.0511531689999174	575
3.0673702519998187	581
3.0838007520005704	585
3.099991418999707	589
3.116368419000537	591
3.1326864190004926	593
3.1492726269998457	599
3.1656550019997667	603
3.182188794000467	605
3.199267711000175	607
3.215921793999769	607
3.2324760850005987	611
3.2492052940006033	615
3.265974544000528	621
3.282413419000477	623
3.2991532940004618	623
3.315786336000201	623
3.332380877000105	627
3.349219794000419	631
3.3657495440002094	635
3.3822620020000613	639
3.398762085999806	639
3.4156960440004696	637
3.432149668999955	639
3.448865752000529	643
3.465544086000591	649
3.4832373780000125	651
3.500041418999899	651
3.5178530020002654	651
3.534822919000362	655
3.5509910860000673	655
3.5679476690002048	659
3.5851712109997607	663
3.601942252000299	663
3.618297918999815	665
3.635213044000011	663
3.651987418999852	663
3.669007127000441	667
3.685945418999836	673
3.7029675020003197	677
3.7200143770005525	701
3.7394347520003066	825
3.7575390439997136	951
3.7756085860000894	889
3.7928129600004468	853
3.8102678360000937	891
3.8276114190002772	921
3.8455115020005906	895
3.8628643769998234	865
3.880455252000502	877
3.8976375439997355	877
3.9151825859999008	855
3.932482584999889	799
3.950055961000544	747
3.9677007099999173	695
3.985551335999844	589
4.002412711000034	513
4.019528711000021	581
4.035848751999765	567
4.051963001999866	567
4.0689712530002	577
4.085908793999806	583
4.102126460999898	589
4.118704503000117	593
4.135765044000436	593
4.152646710999761	595
4.170060711000588	599
4.187556586000028	605
4.205770002000463	609
4.223797253000157	615
4.241866794000089	615
4.260033419000138	617
4.27707412700056	619
4.293381168999986	621
4.310922210999706	623
4.327381752000292	629
4.344589336000354	631
4.361869502000445	635
4.378405503000067	633
4.394779543999903	635
4.411896960999911	639
4.429086668999844	641
4.44561596099993	645
4.461935627000457	647
4.479016668999975	651
4.496138294000048	649
4.512289961000533	651
4.5289013359997625	655
4.545893544000137	659
4.562751252000453	661
4.579396336000173	661
4.5957391689998985	659
4.614833585999804	661
4.6324955860000046	663
4.649688294000043	665
4.667000252000435	667
4.684015585999987	671
4.701088669000455	673
4.717553336000492	679
4.7348949189999985	741
4.751534461000119	901
4.768379211000138	941
4.7859722109997165	873
4.803103461000319	871
4.820119877999787	901
4.836870586000259	911
4.8535622939998575	877
4.871233251999911	865
4.889523378000376	871
4.909964628000125	885
4.926812460999827	839
4.943537211000148	781
4.962404294000407	741
4.97971633599991	657
4.996369627000604	545
5.012927294000292	549
5.029704710999795	555
5.046895168999981	575
5.063507753000522	581
5.080132461000176	581
5.0966065860002345	583
5.113716919000581	587
5.130394585999966	591
5.146977293999953	599
5.163438336000581	603
5.180636752999817	603
5.19704887700027	603
5.213665086000219	605
5.230419835999783	611
5.247188627000469	615
5.263745668999945	619
5.280272253000476	619
5.296756294000261	619
5.314056168999741	621
5.330610544000592	625
5.347028668999883	631
5.363529752999966	633
5.380793794000056	633
5.397128753000288	637
5.413717252999959	635
5.430433585999708	639
5.447525169000073	645
5.464169961000152	647
5.4807301689997985	649
5.4971371689998705	647
5.514559211000233	649
5.531050753000272	651
5.547485711000263	655
5.564045293999698	659
5.581265794000501	659
5.597673043999748	657
5.61441196099986	659
5.631002752999848	663
5.6480720859999565	667
5.664856377999968	669
5.681188294000094	669
5.69755975299995	669
5.714646544000061	673
5.730974044000504	693
5.747699919000297	793
5.764548918999935	937
5.7819998780005335	919
5.798658003000128	857
5.815455961000225	875
5.832240961000025	907
5.850241793999885	909
5.867714044000422	877
5.884853461000603	863
5.90173525299997	883
5.91860412799997	877
5.936033294000481	831
5.952654919000452	769
5.96927266900002	733
5.985906711000098	667
6.0030351690002135	553
6.01951746099985	553
6.035907294000026	555
6.052590377999877	569
6.069840336000198	577
6.0865654190001806	581
6.103363418999834	587
6.119970210999782	589
6.1375347109997165	591
6.154069377999804	591
6.170486711000194	597
6.186751086000186	603
6.203798669000207	605
6.220593668999754	605
6.236812543999804	607
6.25331246099995	611
6.270446169000024	615
6.287055585999951	619
6.3037748779997855	623
6.320247585999823	625
6.3371523779997005	625
6.354273085999921	627
6.370744628000466	631
6.387852044000283	635
6.4053440440002305	639
6.422862711000562	641
6.441808544000196	643
6.459616461000223	645
6.476696210999762	643
6.493100919000426	647
6.5107081690002815	649
6.52718654399996	655
6.543511586000022	657
6.561994210999728	655
6.579607210999711	661
6.596259085999918	657
6.612650961000327	661
6.629538044000583	665
6.646562503000496	669
6.662950169000396	667
6.6799505030003274	667
6.696427961000154	667
6.713590711000506	671
6.730356543999733	683
6.747208085999773	749
6.7641441280002255	903
6.781490127999859	937
6.798277003999829	867
6.815137837000293	863
6.831879086999834	897
6.849257046000275	907
6.865926753999702	879
6.882738545999928	861
6.89984758799983	875
6.917879628999799	885
6.935482212000352	843
6.952810712000428	793
6.970412503999796	739
6.9867336289999	687
7.003014961999725	583
7.020401921000484	499
7.03736721200039	565
7.053876003999903	561
7.070525420999729	565
7.087465962000351	575
7.104533087999698	583
7.121435836999808	587
7.137675087000389	589
7.154823421000401	591
7.171732546000385	595
7.188780796000174	601
7.2051805040000545	607
7.2220616710001195	605
7.23925154600056	609
7.256177254000249	611
7.276230337000015	613
7.29473296300057	617
7.311617420999937	623
7.328763921000245	625
7.345366463000573	629
7.362308712000413	631
7.37867621300029	633
7.395913713000482	633
7.412397504000182	637
7.429769921000116	641
7.44658183699994	647
7.4641449210002975	649
7.481152921000103	649
7.4984980039998845	647
7.515681128999859	651
7.5325637960004315	653
7.549197504000404	657
7.5661675880000985	659
7.582471921000433	659
7.599595796000358	663
7.615943003999746	661
7.632708004000051	663
7.649150713000381	667
7.666131838000183	669
7.682435046000137	671
7.699453129000176	671
7.715936712999792	669
7.732951920999767	677
7.749486004000573	719
7.766762504000326	859
7.784469463000278	959
7.802729421000549	883
7.820401379000032	857
7.837478629000543	897
7.8544009209999786	913
7.871583420999741	873
7.888892629000111	871
7.906217212999763	883
7.92393804600033	877
7.942857254000046	855
7.961389629000223	793
7.978919629000302	735
7.9959520040001735	673
8.013841087999936	557
8.031154420999883	547
8.0483363379999	561
8.064839921000384	575
8.081838713000252	579
8.098882545999913	579
8.115918045999933	585
8.132296671000404	589
8.149450462999994	595
8.166544212999725	601
8.183526755000457	601
8.20018237900058	603
8.217179213000236	603
8.233686004999981	605
8.250320754000313	611
8.266621046000182	615
8.283836005000012	617
8.300341254000159	619
8.31671721299972	619
8.332970878999731	623
8.35029950399985	627
8.366646878999745	631
8.38282871299998	633
8.399311213000146	631
8.416485337999802	635
8.43278108800041	635
8.449423629000194	641
8.465923171000213	645
8.482978046000426	645
8.499572546000309	647
8.516060713000115	645
8.532525213000554	651
8.549890545999915	655
8.566214379000485	657
8.58264075399984	661
8.599212046000503	659
8.6164385459997	657
8.63294083799974	661
8.649447505000353	663
8.665663712999958	665
8.682964296000137	667
8.699647671000093	667
8.716227629000059	669
8.732613713000319	673
8.750103295999907	687
8.766957587999968	791
8.783678712999972	943
8.800441088000298	927
8.81767746300011	847
8.83442650500001	869
8.851009754000188	907
8.867472171000372	907
8.885007296000367	869
8.902659379000397	873
8.919692254999973	885
8.93662850400051	871
8.954233463000492	835
8.971602171000086	775
8.988728545999948	725
9.005220046000431	661
9.02170825400026	547
9.038738504999856	553
9.05586100399978	549
9.072121963000427	565
9.088608838000255	575
9.10580537900023	577
9.122587503999966	583
9.139070295999772	585
9.155610712999987	589
9.172411004000423	593
9.18924792100006	601
9.205828463000216	605
9.222134962999917	605
9.239243421000538	605
9.256436796000344	609
9.272820463000244	613
9.289857296000264	617
9.306674213000406	621
9.32387283800017	623
9.340387463000297	625
9.35667029599972	625
9.373695213000246	629
9.390735380000478	631
9.407246253999801	639
9.423494380000193	639
9.439951629999996	639
9.456107588000123	639
9.472272754000187	643
9.488744420999865	647
9.505235587999778	649
9.521745670999735	651
9.538039296000534	651
9.55479042099978	653
9.571372588000486	657
9.587780462999945	659
9.604939421000381	663
9.6218525459999	663
9.638352005000343	661
9.655056046000027	663
9.67208446299992	667
9.689108630000192	671
9.70555867100029	671
9.721784045999811	671
9.738920838000013	673
9.755946545999905	695
9.772608420999859	789
9.789385629999742	937
9.806522171000324	919
9.824102338000557	857
9.840545213000041	881
9.856976255000518	909
9.874261212999954	897
9.891343295999832	871
9.907795046000501	873
9.924568921000173	873
9.944545755000036	881
9.963797713000531	831
9.981309755000439	771
9.998246088000087	721
10.014873379999699	627
10.03137113000048	531
10.048973713000123	579
10.066076670999792	561
10.082607545999963	577
10.09936496299997	579
10.11655533800058	585
10.133859630000188	587
10.150521671000206	593
10.166742838000573	597
10.184142588000213	599
10.200744963000034	601
10.217145921000338	603
10.233671713000149	605
10.250854588000038	609
10.267291963000389	613
10.283909087999746	615
10.300477838000006	617
10.317492670999854	617
10.33426787999997	619
10.350772087999758	625
10.36711367099997	629
10.38434417100052	633
10.401062296000418	633
10.41749975499988	633
10.434024879999924	637
10.451017338000383	641
10.46759788000054	643
10.484296296000139	645
10.501147963000221	647
10.518430213000102	647
10.535209130000112	649
10.551733213000261	653
10.568367462999959	655
10.585581213000296	659
10.602137963000132	659
10.618807838000066	657
10.6354133800005	657
10.652358254999854	663
10.668981921000523	667
10.685488629999782	669
10.701852713000335	667
10.718872379999993	667
10.735568588000206	671
10.752024170999903	675
10.768528380000134	717
10.785960545999842	853
10.802606963000471	957
10.81948775500041	891
10.836187421000432	851
10.853512046000105	883
10.870471838000412	925
10.887845295999796	893
10.905230463000407	865
10.92209654599992	873
10.938884088000123	873
10.95702254600019	861
10.974553087999993	815
10.991130506000445	753
11.007705756000178	705
11.025021381000442	613
11.041244464000556	505
11.05782642200029	593
11.074651214999903	561
11.091499256000134	581
11.107590173000062	581
11.124058465000417	587
11.140699964000305	589
11.157690173000447	591
11.174323547999848	595
11.19072783899992	601
11.207153588999972	605
11.224590548000378	605
11.240855298000497	605
11.257105505999789	607
11.273573756000587	611
11.290764213999864	615
11.307056464000198	621
11.323996381000143	623
11.340574798000489	621
11.356948256000578	623
11.373366255999827	627
11.390036965000036	631
11.406484173000536	635
11.42291025600025	635
11.439625256	635
11.455896880999717	637
11.47263379800006	641
11.489160465000168	645
11.50627479800005	649
11.523596965000252	647
11.540706673000386	649
11.557621464000476	649
11.575067214999763	653
11.591863298000135	655
11.60863467299987	659
11.625235090000388	661
11.641462505999698	661
11.657742798000072	661
11.674328590000187	663
11.691931923000084	667
11.70820779800033	671
11.724647548000576	669
11.740912922999996	671
11.758059881000008	671
11.774850548000359	711
11.79153042300004	843
11.80800246400031	951
11.825809756000126	897
11.842283756000143	853
11.858866798000236	887
11.87574683999992	907
11.892926131000422	895
11.910337715000423	867
11.928979631000402	875
11.948567215000367	877
11.967408964000242	863
11.984811547999925	807
12.001734506000503	747
12.018040089000351	689
12.03480125599981	595
12.05137375600043	505
12.067610381000122	595
12.084106172999782	575
12.10159767300047	575
12.117945381000027	577
12.134730798000419	579
12.151186340000095	587
12.167335214000559	593
12.18378834000032	595
12.200527881000198	597
12.217048172999966	599
12.233913840000241	599
12.250637090000055	605
12.267588589000297	609
12.285178173000531	613
12.301961922999908	613
12.319123923000006	613
12.335507089999737	617
12.351983131000452	623
12.369065173000308	627
12.385996298000464	631
12.402306840000165	631
12.418758007000179	631
12.43611000600049	633
12.453092673000356	637
12.469731590000265	643
12.486219172999881	645
12.503355923000527	645
12.520499090000158	647
12.536907048000103	647
12.553480047999983	649
12.570934256000328	653
12.589044506999926	659
12.606384714999876	659
12.622714256000108	661
12.640122005999729	659
12.657064506000097	661
12.67342217300029	663
12.690874548000465	667
12.708678965000217	671
12.726336714999888	673
12.742625214999862	673
12.759106882000196	673
12.776069381000525	697
12.793257381999865	801
12.809852422999938	943
12.826443798000582	919
12.843337381999845	853
12.860776215000442	873
12.878079465000155	913
12.8989325069997	889
12.916220631000215	869
12.933264381999834	875
12.950065672999699	883
12.967299380999975	869
12.984311840000373	829
13.000997922999886	763
13.01729392300058	717
13.0346672149999	637
13.051141631000064	525
13.068065673000092	583
13.084926548000112	559
13.10217796500001	573
13.118843007000578	573
13.135454297999786	575
13.151882422999734	583
13.169262215000344	589
13.185631756000475	593
13.201804840000477	595
13.21840654800053	597
13.235672630999943	601
13.251899756000057	605
13.268520048000028	609
13.28507925699978	613
13.302408798000215	615
13.319008507000035	615
13.335718756999995	617
13.352157215000261	621
13.369284215000334	625
13.38574242300001	627
13.402242672999819	629
13.418700631999855	627
13.435820673000308	631
13.452120380999986	635
13.468536547999975	641
13.485482507000597	641
13.50260333999995	645
13.519180672999937	641
13.535723173000406	645
13.552090756000325	649
13.56933829799982	653
13.585875048000162	655
13.602130506000321	655
13.618561090000185	653
13.635930757000096	657
13.652270465000583	661
13.668816547999995	663
13.685415673000534	667
13.7025587979997	665
13.71899059000043	665
13.735496756999964	665
13.751990007000131	671
13.76900992300034	679
13.786859214999822	713
13.803767422999954	849
13.820634964999954	943
13.837381297999855	887
13.854090632000407	857
13.87084054800016	889
13.887425632000486	915
13.904386965000413	897
13.921114798000417	867
13.937594465000075	873
13.954505298000186	871
13.971301839999796	877
13.98771342300006	825
14.004550464999738	779
14.020892465000543	729
14.03721667300033	661
14.053708840000581	555
14.070168672999898	537
14.086549173000094	567
14.102888297999925	571
14.119682047999959	571
14.13618404800036	575
14.152298382000481	579
14.168972840000606	587
14.185475465000309	593
14.201689215000442	593
14.218508632000521	595
14.235345173000496	599
14.251590757000486	603
14.268361632000051	609
14.285135840000294	611
14.302374840000084	613
14.318976047999968	615
14.33548350700039	617
14.35183700700054	621
14.368885089999822	625
14.385487590000594	629
14.40176850700027	627
14.418371507000302	629
14.435522757000399	631
14.45190454800013	637
14.46908267300023	639
14.486394673000177	643
14.50269275699975	643
14.520021756999995	641
14.537288714999704	645
14.554731840000386	649
14.571207797999705	651
14.588284131999899	653
14.605474423000487	655
14.622478131999742	657
14.639086965000388	655
14.655518173000019	657
14.67246242300007	661
14.690252965000582	665
14.706593214999884	667
14.722723464999945	667
14.739991131999886	665
14.757077797999955	667
14.773698214999968	673
14.790331132000574	699
14.80748867300008	815
14.8249877570006	949
14.841760590000376	907
14.858722922999732	849
14.876848214999882	887
14.89496429800056	917
14.911496339999758	893
14.928089756999725	867
14.945446090000587	875
14.96342517300036	881
14.985594089999722	865
15.003058381999836	805
15.020150422999905	745
15.036392298000465	691
15.05321604799974	607
15.070356048000576	509
15.086658132000593	599
15.103049840000494	573
15.119834922999871	575
15.136978090000412	575
15.153802548000385	581
15.170508506999795	585
15.186744258000545	591
15.203918842000348	593
15.220811590999801	593
15.237139758000012	597
15.253360092000548	601
15.270650550000028	607
15.287234174999867	609
15.303577757999847	611
15.320174592000512	611
15.337333633000526	615
15.35410921699986	619
15.370627340999818	625
15.386771215999943	629
15.403852800000095	629
15.420635008000318	629
15.436746340999889	629
15.452905300000566	633
15.470248800000263	639
15.48652550800034	641
15.502845675000572	641
15.520065800000339	641
15.537039675000415	643
15.55349117500009	647
15.570036383000115	653
15.586250133000249	653
15.605376008000349	657
15.621805757999937	653
15.63849992500036	655
15.65502350800034	659
15.672188215999995	661
15.68872596700021	665
15.705265591999705	665
15.721648800000366	663
15.738869216999774	665
15.755611383000542	669
15.771958549999908	675
15.788354217000233	681
15.806109758000275	741
15.822901008000372	903
15.839937133000603	943
15.856568633000279	871
15.873936842000148	867
15.89065888300047	907
15.90721829999984	919
15.923792675000186	873
15.941170341000543	859
15.957872466000481	875
15.97482059200047	877
15.991598383000564	853
16.009257217000595	801
16.026217800000268	743
16.042916716000036	691
16.059506966999834	581
16.077194758000587	501
16.094179050000093	587
16.110866842000178	573
16.127813300000525	577
16.14606813299997	579
16.162414716000058	583
16.17879159200038	585
16.195698258000448	591
16.212510508000378	597
16.228875883	601
16.245250883000153	601
16.262130216000514	603
16.279136008000023	605
16.29566713300028	607
16.312400757999967	613
16.329481300000225	619
16.346459967000555	619
16.3628759660005	621
16.379074508000485	619
16.396094175000144	625
16.413057466000282	629
16.42937979999988	633
16.445727508000346	635
16.462750966000385	635
16.47989617500025	639
16.496171882999988	639
16.51232150800024	643
16.52993405000052	647
16.54745788299988	653
16.564639133000128	653
16.58288784100023	651
16.60189792500023	655
16.61977275800018	655
16.637023924999994	657
16.654423467000015	661
16.672208216999934	663
16.688821216999713	667
16.70602263300043	667
16.723008425000444	669
16.73990450800011	667
16.756354883000313	669
16.77358684200044	673
16.790630508000504	681
16.80716942500021	727
16.82400567500008	873
16.841356425000413	945
