# Supplementary material for: Automated diagnosis of heart valve degradation using novelty detection algorithms and machine learning
Source: PLoS One. 2019 Sep 26;14(9):e0222983. doi: 10.1371/journal.pone.0222983 (PMC6762068; doi:10.1371/journal.pone.0222983)
Supplement: S1 Dataset — (ZIP) [file pone.0222983.s001.zip › Training_data/Data_20180731_151344.csv]

NFC Sensor Tag Measurement
2018/07/31 15:13:44
t	Data
0.0	461
0.014322291999633308	319
0.0344197919994258	827
0.050384291999762354	289
0.065794874999483	405
0.08124624999982188	523
0.09782283399999869	359
0.11662358400008088	849
0.1330145009997068	319
0.1488132089998544	433
0.1650517089992718	503
0.1820937499996944	403
0.2005923749993599	829
0.21612308399926405	353
0.23873379199994815	489
0.2539547090000269	371
0.26984366699980455	453
0.2855342919992836	677
0.3004636669993488	393
0.3164202089992614	597
0.3323055419996308	467
0.3477240839993101	457
0.36569329199937783	801
0.38158183399991685	415
0.4002603339995403	689
0.4161701249995531	465
0.43277895899973373	487
0.45270908399925247	687
0.46888262599986774	471
0.4853826669996124	825
0.5014037920000192	459
0.51823316699938	525
0.5347677089994249	729
0.5511359169995558	705
0.5686259169997356	819
0.5858096669999213	731
0.6024187499997424	723
0.6191943339999852	767
0.6356576250000217	789
0.6520676669997556	765
0.6689972919994034	751
0.6861904999996113	765
0.7028660420000961	779
0.7197165009993114	745
0.7358962089992929	707
0.7524507919997632	653
0.769274041999779	607
0.7858212920000369	525
0.8025854999996227	423
0.8196379169994543	515
0.835695959000077	483
0.8519167089998518	501
0.8684140420000404	503
0.8853713339995011	515
0.9022832089995063	521
0.9196839169999294	527
0.9363267089993315	533
0.9531720009999844	541
0.9698402089998126	547
0.9861688749997484	555
1.0027624589993138	557
1.019556375999855	559
1.036232583999663	565
1.0528737919994455	571
1.0692480009993233	579
1.086393458999737	585
1.1030775009994613	587
1.1198387509994063	593
1.1362411259997316	595
1.1529427509995003	601
1.169919416999619	607
1.1862615009995352	613
1.2029857919997085	615
1.219931500999337	615
1.236442750999231	621
1.25315829200008	625
1.269552959000066	631
1.28648691699982	637
1.302977626000029	637
1.3196889169994392	639
1.3358612089996313	641
1.3538280419998046	645
1.370475250999334	651
1.387075666999408	653
1.4033617509994656	655
1.4200655839995306	655
1.4364028339996366	657
1.4529640009996	659
1.4699575419999746	665
1.4867382510001335	671
1.5036967919995732	671
1.5205806670001039	675
1.5367739590001293	723
1.5539003339999908	869
1.5715572089993657	955
1.589043083999968	879
1.6060093339992818	863
1.6234646670000075	903
1.6408274589994107	917
1.6582533759992657	879
1.6750137919998451	871
1.692137375999664	883
1.7098001260001183	891
1.727194875999885	857
1.7441670009993686	811
1.7622242919997007	753
1.7800846259997343	695
1.7969637919995876	583
1.813423416999285	517
1.8304561259992624	583
1.8471590419994754	577
1.8640672920000725	583
1.8803720010000688	583
1.897122333999505	583
1.9140175419997831	589
1.9307040839994443	597
1.946965041999647	603
1.9640402919994813	605
1.9807161259996064	605
1.9972962089996145	609
2.0137470419995225	613
2.030597209000007	617
2.047342000999379	621
2.0646025839996582	623
2.0807550009994884	625
2.0974991670000236	625
2.114535791999515	629
2.1313230010000552	635
2.1474337919999016	637
2.1646952089995466	641
2.1814007089997176	639
2.198771000999841	641
2.2181246669997563	645
2.237288083999374	647
2.2561459589996957	649
2.2737800419999985	653
2.290607416999592	657
2.3070122089993674	661
2.324257583999497	663
2.3417505009992965	661
2.3581269589994918	659
2.374694375999752	661
2.3917411669999638	665
2.4089105009998093	671
2.4252843340000254	671
2.441674375999355	669
2.458986001000085	671
2.4780701669997143	669
2.494955458999357	675
2.5115625419994103	679
2.528451333999328	689
2.546075208999355	743
2.5634313759992438	903
2.5805814589994043	937
2.5979750010001226	865
2.6148095419994206	869
2.631790626000111	907
2.6497033759997066	917
2.6704894589993273	877
2.688192918999448	875
2.706055376999757	879
2.723516751999341	879
2.7411715849993925	835
2.7580225859992424	765
2.7752345439994315	723
2.79222133499934	643
2.808720127000015	533
2.8253135439999824	561
2.843341001999761	551
2.861816918999466	573
2.878880210999341	575
2.895426918999874	579
2.9129976269996405	585
2.930387168999914	593
2.9468110019997766	599
2.9633923769997637	599
2.9807785849998254	601
2.9975518769997507	603
3.0143608359994687	605
3.0307157520001056	611
3.0475237099999504	613
3.0645076269993297	617
3.0809587099993223	617
3.097277459999532	619
3.1142918360001204	623
3.1314197940000668	625
3.1477800859993295	627
3.1643175439994593	631
3.181232377000015	631
3.1981660860001284	633
3.214513543999601	635
3.2311209599993163	641
3.2481690019994858	641
3.2651920019998215	645
3.2814636690000043	643
3.298033585999292	643
3.3149846269998307	647
3.331743376999839	649
3.3480538359999628	655
3.3648184609992313	655
3.381672959999378	655
3.3984872109995194	655
3.414843085999564	657
3.4313037100000656	661
3.448319002000062	661
3.465305293999336	663
3.481398459999582	665
3.49754995999956	661
3.5146970440000587	667
3.531597168999724	673
3.5477295860000595	709
3.5645380859996294	839
3.581673084999238	951
3.598941418999857	891
3.6154452109994963	851
3.631870584999888	885
3.6489917109993257	917
3.666062919000069	891
3.682518001999597	863
3.6993743359998916	871
3.716438084999936	873
3.733579961000032	867
3.750685085999976	821
3.7672624599999835	765
3.7873245439996026	719
3.8044684609994874	619
3.8210609609996027	511
3.838902001999486	591
3.8558661269998993	567
3.8725408769996648	573
3.8892330019998553	575
3.9059081689993036	581
3.9222392940000645	581
3.939529501999459	583
3.955954835999364	585
3.9729368779999277	591
3.990169876999971	597
4.007228335000036	601
4.023864168999353	599
4.040910710999924	601
4.057384668999475	605
4.0743614610000805	607
4.09071971100002	613
4.107798710999305	617
4.124453168999935	621
4.141241876999629	619
4.157509418999325	621
4.17495804400005	623
4.1914252939996	631
4.207964585999434	635
4.22486312699948	635
4.241980293999404	637
4.2587675019995	637
4.275196376999702	639
4.291734085999451	641
4.3088291690000915	647
4.325287210999704	647
4.341731960999823	649
4.358455752999362	647
4.375562626999454	653
4.391991376999613	655
4.408570044000044	657
4.425368335999337	657
4.442399543999272	659
4.459135960999447	657
4.475946501999715	661
4.492331460999594	663
4.508920710999519	669
4.5253921690000425	671
4.542386335999254	679
4.55918662699969	743
4.5757360439993136	897
4.592537460999665	937
4.610083668999323	871
4.626749626999299	869
4.644214461000047	893
4.6608460439993	903
4.678286002999812	875
4.695316751999599	865
4.71256091899977	877
4.729750251999576	879
4.74674750199938	853
4.763726210999266	799
4.781253626999387	749
4.797794668999813	677
4.814220835999549	575
4.831396668999332	509
4.848559668999769	577
4.864989418999357	569
4.881538793999425	567
4.898564293999698	569
4.915717543999563	573
4.931919293999272	581
4.948698668999896	587
4.965755793999961	591
4.982750877999933	595
4.999154627999815	595
5.015589169000123	599
5.032555126999796	605
5.04975775299954	609
5.06606237699998	613
5.082493627000076	613
5.09967591899931	613
5.116492793999896	617
5.132700627999839	621
5.149309960999744	625
5.166332836000038	629
5.183164460999251	629
5.1995190029992955	627
5.215936668999348	631
5.233048877999863	635
5.249693127999308	639
5.26596716899985	641
5.282290293999722	641
5.2995497109995995	643
5.316042460999597	645
5.332421418999729	647
5.349012502999358	653
5.365985669000111	655
5.382551293999313	653
5.3997680859993125	653
5.416675378000036	655
5.4338514189994385	659
5.450364919000094	661
5.466643460999876	663
5.483636336000018	663
5.500698502999512	663
5.5169398359994375	665
5.533525168999404	671
5.550656669000091	679
5.567907960999946	757
5.584687418999238	915
5.601230043999749	939
5.617929793999792	865
5.635171418999562	861
5.652750878000006	911
5.673713668999881	905
5.691135252999629	869
5.708242668999446	873
5.725716835999265	879
5.743221627999446	875
5.760184627999479	835
5.776801835999322	777
5.793303043999913	729
5.810370335999323	663
5.826696168999661	565
5.843264335999265	547
5.860083960999873	559
5.87692729399987	567
5.893501752999327	571
5.910299210999256	575
5.926622085999952	583
5.943848586000058	585
5.960461877999478	587
5.976843293999991	587
5.9934622529999615	593
6.010703085999921	599
6.027081377999821	601
6.0437536689996705	601
6.060261918999458	603
6.077460960999815	607
6.0940782529996795	611
6.110581461000038	615
6.126937668999744	621
6.144184127999324	623
6.160585585999797	623
6.177214878000086	625
6.194054627999321	631
6.211219543999505	633
6.227494918999582	637
6.244044002999544	637
6.260333460999391	637
6.277777418999904	639
6.294336710999232	643
6.310829960999399	649
6.327049085999533	651
6.344535127999734	649
6.360907710999527	647
6.377308211000127	651
6.393857793999814	655
6.411174168999423	659
6.427448419000029	661
6.4440614609993645	659
6.460588586000085	661
6.477961418999257	663
6.494508585999938	663
6.510964168999635	667
6.527324460999807	673
6.544705710999551	675
6.561118085999624	691
6.577863585999694	783
6.594944793999275	935
6.612701710999318	919
6.629511627999818	855
6.646192793999944	885
6.663420711000072	911
6.680935794000106	895
6.698193377999814	861
6.715906544000063	863
6.732540710999274	879
6.750172502999703	873
6.766960336000011	827
6.784300335999433	757
6.800618418999875	721
6.817552085999523	643
6.833905877999314	535
6.850869210999917	565
6.867109002999314	553
6.884341212999971	569
6.9006588789998204	575
6.917688462999649	581
6.934011962999648	585
6.950965420999637	587
6.967183170999306	593
6.984380128999874	595
7.000753253999392	597
7.0178222959993946	595
7.034170629000073	601
7.051742461999311	605
7.068034420999538	611
7.0852419619996	615
7.101403253999706	615
7.118549420999443	615
7.13488058799976	621
7.151636628999768	623
7.167947128999913	627
7.185021586999937	629
7.201223420999668	631
7.2180368789995555	633
7.234333128999424	637
7.251287920999857	641
7.267518087000099	645
7.284671628999604	643
7.300936878999892	643
7.317901170999903	645
7.334607128999778	651
7.3518172959993535	653
7.368186128999696	657
7.385275212000124	657
7.401420461999805	655
7.418426212999293	657
7.434980837999319	659
7.45185371199932	663
7.468589920999875	667
7.4855240869992485	665
7.501654087000134	665
7.51865042099962	665
7.535701545999473	671
7.552526628999658	679
7.568895003999387	713
7.585964253999919	843
7.6031924629996865	937
7.620394795999346	887
7.639257170999372	851
7.658833712999694	895
7.676492212000085	909
7.6941018789993905	881
7.711028503999842	863
7.728407920999416	881
7.745314087999759	879
7.76167187899955	853
7.778503212999567	809
7.7959053790000326	755
7.812100503999318	703
7.828620503999446	621
7.845123420999698	521
7.86219583699949	589
7.878727962999619	561
7.895202128999699	577
7.911854878999293	577
7.929041628999585	583
7.945572545999312	585
7.961933503999717	589
7.978355337999346	591
7.995692628999677	597
8.012056878999829	601
8.028728670999953	605
8.045245545999933	605
8.062463170999763	605
8.079086837999967	607
8.095381337999243	611
8.111806670999613	617
8.129165087999354	621
8.14551725399997	621
8.162054253999486	623
8.178680795999753	623
8.195729420999669	625
8.212248670999543	631
8.228895712999474	635
8.245898253999258	637
8.26319183799933	635
8.279932421000012	639
8.29632954599947	639
8.312946795999778	643
8.3302454629993	647
8.347268837999763	651
8.364301253999656	649
8.380644337999911	649
8.39703246299996	651
8.41420867099987	655
8.431141338000089	659
8.447375378999823	661
8.46384379599931	661
8.483996878999278	659
8.505708128999686	667
8.553461004999917	673
8.573956003999228	693
8.591028670999549	787
8.608833921000041	941
8.625309753999318	921
8.641384045999985	857
8.65870025499953	873
8.674362253999789	911
8.6893998380001	907
8.70442400399952	871
8.718955254999855	863
8.734034628999325	877
8.749123503999726	885
8.764318837999781	867
8.780137170999296	827
8.795587378999699	767
8.810945253999307	733
8.825775378999424	671
8.842163253999388	563
8.859085170999606	511
8.874979712999448	565
8.891782962999969	567
8.909169004999967	571
8.926093129000037	575
8.942110128999957	577
8.958962462999807	583
8.975763003999418	589
8.99190671299948	597
9.008962420999524	601
9.025356920999911	601
9.041367170999365	601
9.057581670999753	601
9.075236962999952	607
9.092344878999938	615
9.110714462999567	617
9.12804921299994	621
9.145876545999272	623
9.163576004999413	623
9.18072058799953	623
9.197453712999959	627
9.214658962999238	631
9.231405045999963	637
9.248425087999749	639
9.265383629000098	639
9.282353545999285	639
9.299691295999764	639
9.316890462999254	645
9.334835005000059	647
9.351847962999273	651
9.369007420999878	651
9.38599196299947	653
9.402998795999338	655
9.420154254999943	653
9.436902087999442	657
9.453819545999977	661
9.470616962999884	661
9.487385503999576	665
9.504378462999739	663
9.5212863379993	665
9.53826229599963	665
9.555197462999786	671
9.572066545999405	681
9.589689379999982	743
9.608095004999996	901
9.625690295999448	935
9.644088962999376	863
9.66227612900002	873
9.680150962999505	901
9.696870420999403	903
9.714753545999883	869
9.732030712999403	877
9.749572170999272	877
9.768997879999915	873
9.786579587999768	831
9.804100796000057	775
9.821008129999427	725
9.838153420999333	647
9.855319295999834	537
9.872896337999919	593
9.889792545999626	563
9.905517754999892	575
9.920378712999991	573
9.93515283799934	573
9.949942629999896	583
9.964861920999283	585
9.980004254999585	587
9.994801212999846	591
10.009773295999366	597
10.02505321299941	597
10.040190629999415	597
10.056141045999539	599
10.0716897960001	603
10.087122087999887	607
10.102787337999871	607
10.118902545999845	611
10.135201962999417	615
10.150643795999713	621
10.166774796000027	621
10.18406354599938	623
10.20124600500003	623
10.217718379999496	627
10.234361963000083	631
10.25207954599955	637
10.269914879999305	639
10.286197420999997	641
10.302864337999381	637
10.31984958799967	641
10.336794879999616	645
10.35338171300009	649
10.369742087999839	653
10.38671275499928	653
10.403721712999868	653
10.420052505000058	653
10.43631850499969	657
10.453380504999586	661
10.470350005	665
10.486613545999717	665
10.50324492099935	663
10.520436295999389	663
10.537310587999855	669
10.554012255000089	673
10.57041175499944	677
10.587171795999893	691
10.60409017099937	787
10.621282254999642	939
10.638523712999813	917
10.65565996299938	849
10.672201630000018	875
10.689498254999307	921
10.706605129999843	903
10.724567129999741	861
10.744057129999419	875
10.762158004999947	873
10.779427462999593	861
10.79654537999977	815
10.814033087999633	757
10.831167087999347	715
10.848390129999643	617
10.865439754999898	509
10.882249921000039	593
10.89928633799991	563
10.916191880000042	575
10.933259879999241	577
10.950826420999874	583
10.968137170999398	589
10.985771920999468	591
11.003124004999336	595
11.020492379999268	599
11.037756504999379	601
11.054737129999921	605
11.071673755999655	607
11.08873625599972	613
11.105682255999454	615
11.122535005999453	617
11.13967633899938	615
11.156536589000098	621
11.173222255999463	627
11.190322714000104	631
11.20730946399999	629
11.224588131000019	633
11.243540464999569	635
11.261542338999789	639
11.279113173000042	641
11.296267838999484	643
11.314242922999256	647
11.331552338999245	653
11.348292255999695	651
11.365064380999684	651
11.382040548000077	651
11.399199423000027	655
11.415801172999636	655
11.432127005999973	661
11.449415630999283	663
11.46638879799957	663
11.48293321499932	663
11.499501547999898	663
11.516410130999247	665
11.532921964999332	669
11.549559880999368	673
11.566001505999338	671
11.58317779799927	677
11.599687631000052	723
11.616418547999274	869
11.633094840000012	947
11.650551048000125	887
11.667201588999887	859
11.68406288099959	891
11.700556672999483	913
11.717908339999667	881
11.734701547999975	865
11.751414798000042	879
11.768175797999902	877
11.785760463999395	867
11.802451672999268	821
11.820146755999303	757
11.837061463999817	717
11.854055089999747	629
11.870618214999922	511
11.886934797999857	593
11.904456464999384	559
11.92090850599925	575
11.937573922999945	573
11.954287797999314	583
11.970667339999636	585
11.987114797999311	589
12.004404005999277	591
12.021026255999459	593
12.037553505999313	599
12.05418571500013	603
12.07125829799952	607
12.08773058999941	609
12.104119755999818	609
12.120645297999545	611
12.137552672999846	615
12.154091755999616	621
12.17061846499928	623
12.186999423000088	627
12.204176964999533	627
12.22067075599989	629
12.237264422999942	633
12.254391005999423	637
12.27147225599947	641
12.288133797999762	643
12.304612089999864	643
12.32121371499943	641
12.33835121499942	645
12.355264505999912	649
12.371728797999822	655
12.388697089999368	655
12.405809047999355	655
12.422086298000067	655
12.438821880999967	657
12.455567964999318	659
12.472547255999416	663
12.489055964999352	665
12.505446547999782	663
12.5225057560001	663
12.539825422999456	667
12.556055047999507	669
12.572551130999273	673
12.589600547999908	677
12.606674797999403	719
12.623361006999403	859
12.639973005999309	951
12.657178630999624	889
12.674637839999377	859
12.69102988099985	887
12.707532548000017	923
12.725029380999331	887
12.744484464999914	867
12.761973048000073	875
12.77950779799994	879
12.79702371499934	855
12.815265172999716	797
12.833020340000076	745
12.850172255999496	685
12.86660288099938	573
12.883772631999818	507
12.900764839999283	567
12.917544672999611	565
12.934197839999797	571
12.951156131000062	577
12.968051339999874	579
12.98520463099976	585
13.001574590000018	589
13.018577714999992	593
13.035583589999987	599
13.052491214999463	605
13.06907767299981	605
13.086226130999421	607
13.103569547999541	609
13.121101255999747	611
13.13775771499968	615
13.155200547999812	619
13.172551714999827	625
13.189349339999353	625
13.205737547999888	625
13.222916089999671	627
13.240070672999536	629
13.25643425599992	633
13.272843631999422	637
13.290036798000074	639
13.306996089999302	641
13.323370215000068	639
13.339860839999346	643
13.356772422999711	647
13.373740714999258	651
13.390064839999468	653
13.406411839999237	653
13.423392007000075	653
13.440373047999856	653
13.456619089999549	657
13.47305171500011	661
13.490235923	663
13.50702517299942	663
13.523378797999612	663
13.539930381999511	663
13.556866339999942	669
13.573758464999628	673
13.590167464999467	675
13.60645758999999	695
13.623752964999767	797
13.640896672999588	943
13.657336339999347	917
13.674218964999454	857
13.691280547999668	883
13.708489173000089	915
13.725123214999257	897
13.741493630999685	867
13.758704965000106	867
13.775955589999285	877
13.79456421499981	879
13.814091422999809	825
13.83179221499995	765
13.849830090000069	721
13.866385422999883	625
13.8834036319995	509
13.90082850699946	587
13.917286047999369	561
13.934040006999567	575
13.951410214999669	575
13.96868963199995	581
13.985041172999445	583
14.00149267300003	587
14.018813964999936	591
14.03583442299987	599
14.052152922999994	603
14.068759756999498	605
14.085957923000024	605
14.102988839999853	607
14.119480506999935	611
14.135670007000044	615
14.15271650699924	621
14.169665673000054	623
14.1859247149996	623
14.202163715000097	625
14.219324506999328	625
14.237310548000096	631
14.254656256999624	635
14.27114463199996	639
14.288395006999963	637
14.30547142299929	639
14.321984547999818	639
14.338491339999564	643
14.355707506999352	647
14.37309813199954	651
14.390501797999605	653
14.407428089999485	655
14.424658506999549	655
14.44159254799979	655
14.458188298000096	657
14.474940006999532	661
14.491773964999993	663
14.508633757000098	663
14.524899590000132	663
14.541074339999795	663
14.558139506999396	667
14.575085964999744	673
14.591315672999372	675
14.607464214999709	681
14.624976297999638	747
14.642012547999911	909
14.658737339999789	937
14.67521450699951	869
14.69224871499955	861
14.709387631999562	907
14.72585104799964	911
14.742161339999257	873
14.759723964999466	871
14.777199922999898	881
14.794861631999993	877
14.817798340000081	833
14.835397797999576	771
14.852342131999649	727
14.869086256999253	643
14.886128714999359	531
14.903630547999455	563
14.920823964999727	545
14.937325339999916	569
14.954564339999706	573
14.971591797999281	579
14.988754465000056	583
15.005720381999708	589
15.023022631999993	591
15.04030467299981	595
15.057493882000017	601
15.074880256999677	605
15.091906214999653	609
15.109262506999585	611
15.126123797999753	613
15.142274506999456	615
15.159314589999667	617
15.17623517299944	623
15.193273840000074	627
15.209571882000091	629
15.226313090000076	629
15.243464131999644	629
15.260526673999266	633
15.276775632999488	637
15.293882007999855	641
15.310728215999916	643
15.327694298999631	645
15.346512299999631	645
15.364872133000063	647
15.383895966999262	649
15.40029179999965	651
15.416878340999574	655
15.43323542500002	659
15.450243757999488	659
15.466811715999938	659
15.483278382999742	657
15.500142465999488	661
15.516536799999813	663
15.533664300000055	667
15.54996438299986	669
15.566738882999744	669
15.583359382999333	669
15.60034634099975	673
15.616618258000017	695
15.634058924999408	791
15.650766840999495	937
15.668163716999516	917
15.685052216999793	853
15.702515007999864	879
15.719846341999983	913
15.737127507999503	897
15.754111174999707	873
15.771361007999985	869
15.788040132999413	879
15.80552654999974	869
15.822220465999635	827
15.841219424999508	777
15.857924341999933	725
15.874951341999804	651
15.891308549999849	543
15.909041842000079	551
15.925494007999987	557
15.942275382999469	573
15.95878334200006	579
15.97586817499996	583
15.992106715999398	587
16.009449299999687	591
16.025821299999734	593
16.042739757999698	595
16.05905325799995	597
16.07614538300004	603
16.092504340999767	605
16.109639382999376	607
16.125756091999392	607
16.14256450799985	611
16.158992799999396	615
16.176501590999578	621
16.19256134099942	625
16.20974034199935	625
16.225990883000122	627
16.242934132999835	627
16.259469425000134	631
16.276361215999714	637
16.29293567500008	639
16.309906675000093	641
16.326149799999257	641
16.34308796699952	641
16.35977909199937	643
16.376524382999378	649
16.392779466999855	651
16.409873924999374	651
16.42602238299969	651
16.442820383999788	651
16.459290549999423	655
16.476228757999706	657
16.492581425000026	663
16.50966446699931	663
16.525856549999844	661
16.54288763399927	661
16.55948517499928	665
16.576686424999934	669
16.59306467499937	673
16.609964757999478	675
16.62629779999952	699
16.64347984199958	801
16.659954882999955	937
16.676851424999768	911
16.693546966999747	857
16.710712632999275	881
16.727218342000015	905
16.74456284200005	897
16.76107109199984	869
16.778152341999885	867
16.79466688299999	881
16.811746174999826	879
16.83069909200003	843
16.851585007999347	765
16.86828388399954	713
16.884759632999703	629
16.901634007999746	525
