# Supplementary material for: Automated diagnosis of heart valve degradation using novelty detection algorithms and machine learning
Source: PLoS One. 2019 Sep 26;14(9):e0222983. doi: 10.1371/journal.pone.0222983 (PMC6762068; doi:10.1371/journal.pone.0222983)
Supplement: S1 Dataset — (ZIP) [file pone.0222983.s001.zip › Training_data/Data_20180731_151408.csv]

NFC Sensor Tag Measurement
2018/07/31 15:14:08
t	Data
0.0	603
0.015338041999712004	597
0.030598124999414722	599
0.0468287080002483	601
0.06350087600003462	609
0.07933045899972058	611
0.09525475000009465	611
0.1110326250000071	609
0.12624220799989416	615
0.14117566699951567	617
0.15584737500012125	619
0.17223858299985295	619
0.1888180839996494	623
0.20563716699962242	629
0.2213991669996176	633
0.23784799999975803	631
0.25465512499977194	631
0.2715483330002826	633
0.28812366599959205	637
0.30440612500024145	641
0.32066745900010574	643
0.3367426249997152	643
0.3543861669995749	643
0.37238499999966734	645
0.3896454169998833	649
0.40514249999978347	651
0.4211126250002053	653
0.4380590829996436	655
0.4547902919994158	655
0.47066875000018626	655
0.48713216699979967	657
0.5035487089999151	663
0.5217857919997186	667
0.5394700839997313	673
0.5565812919994642	753
0.5728958330000751	909
0.5899540840000554	929
0.6068744579997656	859
0.6239592920001087	865
0.6409337919994869	901
0.6580617499994332	905
0.6751319590002822	867
0.6918352499997127	863
0.7083815010000762	869
0.7253804590000072	875
0.7423284579999745	843
0.75923583399981	801
0.7752616249999846	731
0.7916884999995091	687
0.8080157919994235	579
0.8248141670001132	505
0.8409899170001154	583
0.8573557499994422	569
0.8740842509996583	571
0.8907218340000327	573
0.907066499999928	577
0.9237732920000781	585
0.9409664169997995	591
0.9574817499997152	593
0.9737386669994521	593
0.9909877499994764	597
1.0075829580000573	601
1.0241654589999598	603
1.0405147920000672	609
1.0578366669997195	611
1.0743449169995074	613
1.091318042000239	613
1.1072410420001688	617
1.1247902089999116	621
1.140690624999479	629
1.1573445419999189	627
1.174327833999996	629
1.1911177089996272	631
1.2071573749999516	633
1.223463458999504	641
1.2398472919994674	643
1.2581141669998033	645
1.2742635419999715	643
1.2906201670002702	645
1.3068530840000676	649
1.3234531259995492	653
1.3401387089998025	655
1.3568939169999794	655
1.373471375999543	655
1.389776750999772	659
1.4084522510001989	661
1.4246015009994153	665
1.4413298749996102	667
1.457963082999413	667
1.474594583999533	667
1.4908359169994583	667
1.507328208999752	671
1.5241100009998263	677
1.541244916999858	687
1.5572637499999473	741
1.574231501000213	889
1.5910737499998504	941
1.6079275000001871	875
1.6246965419995831	865
1.641698292000001	903
1.658000374999574	919
1.6753985839995948	879
1.6917236250001224	865
1.709425334000116	875
1.7259622920000766	873
1.7425725000002785	863
1.7588150840001617	819
1.7757969169997523	759
1.7916674999996758	717
1.8080455419994905	637
1.8249419590001708	531
1.8416998339998827	591
1.8580487919998632	561
1.8750580420000915	575
1.8920439590001479	579
1.908462125999904	581
1.9253469169998425	587
1.942160708999836	593
1.9591394589997435	597
1.9757540419996076	599
1.9919868750002934	599
2.008390041999519	603
2.0258317090001583	607
2.042005999999674	611
2.0593385419997503	613
2.0757507509997595	615
2.0922602919999918	617
2.1087003339998773	621
2.1262087499999325	625
2.1446611259998463	631
2.161297708999882	633
2.17773545899945	635
2.195002876000217	633
2.2120072919997256	637
2.229197333999764	639
2.245677125999464	645
2.261959874999775	647
2.2786266260000048	649
2.2960617919998185	651
2.3124602919997415	651
2.3290745839994997	651
2.345646959000078	657
2.362664209000286	661
2.37923075100025	661
2.3957937509994736	659
2.4122325839998666	661
2.429359126000236	663
2.4460105839998505	665
2.4624576249998427	669
2.4790201670002716	669
2.4961819589998413	671
2.5125648339999316	671
2.5289450419995774	673
2.545642833999409	679
2.5626487089994043	725
2.579648709000139	867
2.5963602510000783	951
2.613179291999586	889
2.6310047509996366	855
2.6477504590002354	901
2.6654447509999954	925
2.6840325009998196	891
2.7014435009996305	861
2.7188224589999663	877
2.7356249590002335	889
2.752184834000218	855
2.7688600419996874	813
2.7857012919994304	765
2.802080000999922	707
2.8183916259995385	617
2.835053541999514	509
2.85159750099956	597
2.8680012089998854	561
2.8845916669997678	575
2.9009933340003045	575
2.917519292000179	579
2.934195250999437	583
2.9512875009995696	587
2.9676807499999995	593
2.984190875999957	599
3.0007422919998135	601
3.01786600000014	605
3.0344371259998297	605
3.051118041999871	607
3.0677551259996108	613
3.084963667000011	617
3.1015796669998963	621
3.1180045840001185	621
3.1347922919994744	621
3.1520113340002354	623
3.168450168000163	627
3.1851933759999156	633
3.201656750999973	637
3.2187698339994313	635
3.235246334000294	635
3.2515617509998265	637
3.267871666999781	641
3.285424666999461	647
3.3018511259997467	649
3.3184213759996055	651
3.3352077509998708	649
3.352111708999473	649
3.368504875999861	653
3.3851034589997653	657
3.4016363760001695	659
3.4188538759999574	661
3.4356489169995257	661
3.45237408399953	659
3.4688542510002662	663
3.4854859170000054	667
3.5023841259999244	671
3.5187949589999334	671
3.5352976260001014	671
3.551780375999442	673
3.568884168000295	721
3.585989958999562	867
3.6025855010002488	959
3.6192306259999896	893
3.6359476259995063	855
3.653028833999997	889
3.669728875999681	923
3.686324166999839	887
3.702840834000199	871
3.720158500999787	869
3.736652167000102	881
3.7531963760002327	871
3.769830792999528	825
3.7869925420000072	767
3.8031589590000294	723
3.8195600429999104	647
3.8361385839998547	537
3.8530120420000458	569
3.869550708999668	551
3.885966916999678	571
3.902261291999821	577
3.919101501000114	579
3.9357593340000676	583
3.9521575419994406	587
3.968565084000147	593
3.9855970009994053	599
4.00230295900019	603
4.018989125999724	601
4.035415667999587	603
4.052382459	605
4.069065292999767	609
4.085561333999976	615
4.102424625999447	617
4.119601833999695	619
4.136500208999678	621
4.152935291999711	619
4.169464875999438	625
4.185993584000244	629
4.203027251000094	633
4.220019751000109	633
4.236282001000291	635
4.252503791999516	635
4.26959216799969	639
4.285949500999777	643
4.302255167000112	645
4.318786208999882	645
4.33584566799982	647
4.352200917999653	649
4.3688733760000105	653
4.385484167999493	657
4.402468917999613	659
4.419146000999717	661
4.435944584000026	659
4.452043583999512	659
4.469167375999859	663
4.4857037929996295	665
4.502022001000114	669
4.518616667999595	669
4.5358867509994525	671
4.55227241800003	671
4.568870917999448	699
4.585679250999419	807
4.602941958999509	947
4.6198311259995535	913
4.636375084000065	857
4.653574668000147	879
4.670900750999863	913
4.687214251000114	901
4.703862626000046	873
4.7204950839995945	871
4.737506458999633	881
4.7541569180002625	877
4.770937958999639	835
4.787366083999586	785
4.804656292999425	745
4.820798918000037	671
4.837063209000007	557
4.853395375999753	519
4.870697500999995	563
4.886771833999774	569
4.903111667999838	575
4.919786708999709	579
4.936847959000261	581
4.953293667999787	583
4.969885333999628	589
4.986242209000011	595
5.003484001000288	601
5.0199057509998966	601
5.036374500999955	601
5.052781501000027	605
5.069872125999609	609
5.086253083999509	615
5.10272175099999	619
5.119303251000019	619
5.13636204300019	621
5.152854250999553	623
5.169548500999554	627
5.185982750999756	631
5.202853458999925	635
5.219633208999767	635
5.235981208999874	635
5.252959125999951	637
5.2703300430002855	641
5.28643645899956	645
5.30291279299945	647
5.319498208999903	647
5.336625459000061	647
5.352898668000307	649
5.369499458999599	653
5.386422958999901	657
5.402923626000302	659
5.42019429299944	659
5.43711525100025	659
5.454284458999609	659
5.4706485010001416	661
5.487509083999612	665
5.504574792999847	669
5.52142700100012	669
5.537695500999689	671
5.554834501000187	671
5.571704709000187	685
5.589005750999604	775
5.606298959000014	931
5.622988750999866	927
5.640976750999471	863
5.658425458999773	871
5.6769436260001385	909
5.69450554299965	887
5.711700167999879	859
5.729090167999857	877
5.745871833999445	881
5.762982667999495	871
5.780501750999974	827
5.797785542999918	771
5.814741293999759	725
5.831618501999401	649
5.848657669000204	539
5.865749460999723	573
5.882011668999439	559
5.899205378000261	571
5.91606750200026	575
5.93290646100013	575
5.949458418999711	581
5.966364711000097	589
5.983047126999736	593
6.000264835999587	597
6.017265335999582	597
6.033867336000185	597
6.051754627000264	601
6.068154585999764	607
6.086921752000308	611
6.103973710999526	615
6.121664460999455	617
6.138017127000239	619
6.155251543999839	619
6.171467127000142	623
6.18865766899944	625
6.205082544000106	631
6.221872418999737	635
6.238159126999562	633
6.255293877999975	635
6.271575626999947	637
6.288401003000217	641
6.305032793999999	645
6.321449793999818	647
6.338666253000156	647
6.355024168999989	647
6.371424001999912	649
6.387797293999938	653
6.404931752999801	657
6.421385251999709	657
6.437757460999819	657
6.4548986279996825	657
6.471828335999817	661
6.488187752000158	663
6.5049225029997615	667
6.521276210999531	667
6.538474252999549	669
6.55557116899945	669
6.572139668999625	677
6.58820687699972	729
6.605747044000054	877
6.622177293999812	949
6.638813794000271	881
6.655434960999628	849
6.6726322519998575	889
6.689262293999491	917
6.705823127999793	883
6.722197461000178	865
6.739376878000257	877
6.7559562939995885	873
6.772431585999584	857
6.789105586000005	815
6.806233377999888	769
6.822452751999663	719
6.838749669000208	633
6.855298002999916	521
6.872089376999611	575
6.888428252999802	551
6.905038711000088	577
6.922127836000072	579
6.939379710999674	583
6.955772293999871	583
6.972097627999574	589
6.988378670000202	593
7.006018002999554	599
7.022355835999406	601
7.03870366999945	601
7.055268127999625	603
7.072163961000115	605
7.088708502999907	609
7.105800210999405	613
7.122742419000133	619
7.1397267530001045	619
7.156264127999748	619
7.172409627999514	621
7.189314211000237	625
7.206024377999711	631
7.222341877999497	633
7.239323627999511	633
7.255823043999953	635
7.272693961000186	637
7.289735460999509	641
7.30603479399997	647
7.322354293999524	647
7.339797419000206	647
7.356462877999547	649
7.3726099610003075	649
7.388870128000235	655
7.405908128000192	657
7.4222070859996165	659
7.438761503000023	657
7.455231627999638	659
7.472308878000149	661
7.488856627999667	665
7.50531471100021	667
7.52158350299942	667
7.538673211000059	667
7.555203377999533	669
7.571681919000184	673
7.588056378000147	699
7.605677335999644	809
7.622235627999544	949
7.6391246279999905	907
7.656134543999542	849
7.673562377999588	881
7.690281043999676	913
7.706795211000099	893
7.723363545000211	867
7.740630335999413	861
7.757334711000112	871
7.774251836000076	867
7.793576920000305	827
7.811442502999853	767
7.828910295000242	725
7.8479125439998825	643
7.8654597529994135	519
7.882358128000305	593
7.899601002999589	565
7.916689294000207	573
7.934090920000017	573
7.951271252999504	579
7.968395169999894	585
7.9857270860002245	593
8.002695418999792	595
8.019935419999456	597
8.037294085999747	599
8.054443670000182	601
8.071650877999673	605
8.08885796100003	613
8.1060765860002	615
8.123158710999633	619
8.140366753000308	621
8.157151127999896	621
8.174108545000308	623
8.191084711000258	627
8.209666419999849	633
8.22780404399964	637
8.24558329499996	639
8.262629335999918	641
8.279937170000267	641
8.297587836000275	641
8.315031211000132	643
8.331779293999716	645
8.348164836000251	649
8.365397294999639	655
8.381744293999873	655
8.398039627999424	653
8.414480710999669	655
8.431376585999715	657
8.447697877999417	661
8.46424991999993	665
8.48092067000016	663
8.499248711000291	663
8.515637294999578	665
8.532122128000083	665
8.548991335999744	671
8.566127836000305	675
8.582286128000305	679
8.598964752999564	719
8.616200002999904	861
8.633498170000166	945
8.650458919999437	879
8.667117627999687	861
8.683958460999747	893
8.701539460999811	913
8.718044170000212	881
8.734814044999439	857
8.751367752999613	873
8.768822920000275	873
8.78550050299964	867
8.802112753000074	821
8.81894400300007	759
8.836046127999907	711
8.852223586000036	631
8.868621794999854	527
8.885047335999843	587
8.90222154499952	557
8.918671460999576	571
8.935377836000043	573
8.951768502999585	577
8.968812670000261	585
8.98515321099967	591
9.001519127999927	593
9.017949045000023	595
9.0352965029997	597
9.051620752999952	601
9.06802296099977	605
9.084650669999974	607
9.101776085999518	611
9.118134210999415	611
9.134667585999523	615
9.151099794999936	617
9.168177335999644	623
9.18472900300003	625
9.201169461000063	627
9.217620335999527	625
9.2348082110002	629
9.251633627999581	633
9.267905419999806	639
9.284442545000275	641
9.301713586000005	641
9.318946835999668	645
9.33551621100014	643
9.351936627999748	647
9.369036336000136	651
9.386087085999861	655
9.402349377999599	655
9.418935419999798	653
9.435956544999499	657
9.452713085999676	659
9.469223877999866	663
9.485885795000286	665
9.502702961000068	665
9.519721628000298	665
9.53597850299957	663
9.552436545000091	667
9.5695742529997	673
9.587322544999552	677
9.603923585999837	711
9.620841252999526	835
9.639790669999456	951
9.657114085999638	883
9.674499835999995	845
9.691353420000269	889
9.708881503000157	915
9.726261294999858	883
9.743722295000225	871
9.762001877999865	869
9.780268878000243	883
9.79765429500003	849
9.815694461000021	803
9.832403503000023	745
9.84938996100027	697
9.866521294999984	591
9.882914544999949	511
9.899946544999693	585
9.91635937799947	567
9.933610545000192	571
9.950355169999966	575
9.967505294999683	581
9.983938377999948	585
10.000984962000075	589
10.017113170999437	591
10.034341421000136	595
10.050643503999709	601
10.067577545999484	605
10.084287380000205	607
10.101528545999827	609
10.117839421000099	609
10.135113837999597	613
10.152135213000292	617
10.169393629999831	623
10.185882253999807	625
10.202847587999713	625
10.21994350499972	629
10.236972253999738	629
10.253449130000263	631
10.27061479599979	637
10.287705212999754	641
10.304949295999904	643
10.32204512899989	643
10.33871108800031	643
10.355465962999915	645
10.371995462999621	647
10.388670921000084	655
10.405535212999894	655
10.421950379000009	655
10.43932113000028	655
10.456109171000207	655
10.47233029600011	657
10.488780962999954	661
10.506251712999983	665
10.522745338000277	665
10.53927975500028	663
10.555799212999773	663
10.572890671000096	671
10.589642879999701	675
10.606285963000118	695
10.623084212999856	797
10.641037546000007	941
10.657734587999585	911
10.674438588000157	853
10.691211212999406	879
10.70865446300013	919
10.725508212999557	899
10.742059213000175	867
10.758729004999623	859
10.77608346299985	875
10.792763128999468	877
10.809405754999716	837
10.825961546000144	785
10.842601420999927	735
10.859160212999996	667
10.875414670999817	557
10.892276378999668	519
10.909103087999938	565
10.9261576709996	569
10.942538420999881	575
10.959554463000131	575
10.976067462999708	579
10.992648921000182	585
11.009275420999984	591
11.025691379999444	597
11.042578046000017	597
11.059359754999605	599
11.076065754999945	601
11.092378796000048	603
11.108783505000247	609
11.125604337999903	613
11.142256088000067	615
11.158756171000277	615
11.175301670999943	617
11.191665629999989	623
11.208126462999644	627
11.22494567099966	631
11.241350088000218	631
11.257712087999607	631
11.274297212999954	633
11.291082005000135	639
11.307877295999788	643
11.325317212999835	647
11.342284962999656	645
11.359447963000093	647
11.376385712999763	647
11.393435963000229	651
11.41054337999958	655
11.427356795999913	657
11.44446425499973	659
11.461416088000078	659
11.481765129999985	661
11.501095130000067	661
11.517776879999474	663
11.534395879999465	663
11.5508612550002	667
11.56705179599976	671
11.584076004999588	673
11.600604045999717	677
11.61703092100015	711
11.634645213000113	847
11.65200846300013	951
11.669228171999748	889
11.686705088000053	855
11.704088462999607	893
11.720809129999907	911
11.738074963000145	877
11.75593483800003	863
11.773408338000081	879
11.790399546000117	877
11.808331587999419	865
11.825689045999752	819
11.842690337999557	763
11.861155755000254	705
11.878868712999974	591
11.902152171000125	513
11.920436212999448	553
11.936572337999678	569
11.951431337999566	575
11.966444130000127	581
11.98237346299993	583
11.997423337999862	585
12.012111295999603	591
12.02803842100002	597
12.043746796999585	599
12.059372421999797	599
12.07489929700023	599
12.09042233800028	605
12.106213463000131	609
12.122128879999764	611
12.138921629999459	611
12.155102380000244	615
12.171657170999424	619
12.188045420999515	623
12.204798504999417	627
12.220798880000075	625
12.237328504999823	625
12.253880422000293	629
12.270919630000208	633
12.286859629999526	639
12.303770171999531	639
12.320448254999974	641
12.337230629999794	639
12.354092171999582	643
12.371353796000221	647
12.388926337999692	651
12.40607333800017	653
12.422427462999622	653
12.439492087999497	653
12.456572045999565	653
12.47358246299973	657
12.490226629999597	659
12.507321463000153	663
12.525229922000108	665
12.543011296000259	665
12.560150379999868	663
12.577075088000129	667
12.59407858800023	669
12.610982588000297	681
12.627452171000186	743
12.644998255000246	895
12.662354129999585	937
12.679653837999467	871
12.697592462999637	865
12.714854130000276	901
12.732566879999467	911
12.750308421999762	873
12.767686129999674	863
12.785239838000052	881
12.802802879999945	879
12.820034296999438	847
12.836822962999577	781
12.853352588000234	739
12.869895087999794	679
12.886256462999881	573
12.902844962999552	509
12.920115087999875	573
12.93667079700026	567
12.953338088000237	571
12.969739879999906	577
12.986906463000196	585
13.003149796999423	587
13.019766671999605	589
13.036001421999572	591
13.05338212999959	597
13.069884171999547	603
13.086255004999657	605
13.102737213000182	607
13.119754837999608	607
13.136850629999572	609
13.153213796999808	613
13.170056046999889	617
13.186413379999976	621
13.20288321299995	623
13.219467212999916	623
13.235655712999687	625
13.251848838000114	629
13.2683302129999	635
13.284800462999556	637
13.302389796999705	637
13.319523463000223	639
13.336048004999611	639
13.352715629999693	643
13.369870546999664	647
13.38696112999969	649
13.403143004999947	651
13.419857254999442	649
13.436917171999994	651
13.45419383799981	655
13.470649588000015	661
13.487276046999796	661
13.504574505000164	661
13.521643088000019	663
13.538575962999857	661
13.555251754999517	663
13.572288047000256	667
13.58939633799946	673
13.605837588000213	675
13.622159546999683	691
13.639473837999503	769
13.656607838000127	923
13.673100171999977	921
13.690070630000264	861
13.707320671999696	877
13.725022296999668	905
13.742061422000006	905
13.759526797000035	865
13.777026546999878	859
13.794428463000258	867
13.811342379999587	875
13.827954337999472	841
13.845359046999874	785
13.862251087999539	743
13.878537755000252	665
13.895071129999451	565
13.911987880000197	521
13.928932046999762	565
13.945478630000252	569
13.961697212999752	575
13.9784196720002	577
13.995439504999922	581
14.011594505000176	587
14.027924338000048	593
14.04503358799957	595
14.061872921999566	599
14.078182629999901	599
14.094724380000116	603
14.111800505000247	607
14.128727129999788	615
14.145124380000198	617
14.161402171999725	617
14.178325588000007	617
14.19519221399969	621
14.211571380999885	625
14.227915839000161	629
14.245099965000009	631
14.262276255999495	633
14.278699006999886	631
14.29501475699999	635
14.311876298000243	639
14.328957589999845	643
14.345370922999791	645
14.361711130999538	643
14.37870163200023	645
14.395537755999612	647
14.411922297999809	651
14.428416464999827	653
14.445011714999964	655
14.461400547999801	657
14.478882632000023	655
14.496166965000157	659
14.537366214999565	663
14.55271850600002	663
14.56781454799966	669
14.583112630999494	671
14.599848922999627	669
14.615722047999952	673
14.630938755999523	693
14.646817505999934	781
14.662202423000053	919
14.677629422999416	935
14.693331673000102	869
14.708807756999704	859
14.72442159000002	895
14.740042589999575	919
14.755437132000225	889
14.770972006999727	865
14.786312922999969	869
14.80172867300007	879
14.81699825600026	869
14.834315047999553	843
14.851727589999427	787
14.868837590000112	739
14.885381340000094	679
14.901194756999757	563
14.91729071499958	519
14.934340756999518	561
14.951023714999792	565
14.9685080069994	569
14.984677131999888	577
15.003095672999734	577
15.019290047999675	583
15.035762839999734	587
15.052264506000029	593
15.06895800700022	601
15.08552667299955	601
15.102518505999797	603
15.119480047999787	605
15.136105298000075	607
15.152735755999856	611
15.169576172999768	617
15.18661421500019	617
15.203157047999412	621
15.220371757000066	623
15.236413714999799	623
15.253620089999458	629
15.270469172999583	633
15.286914297999829	635
15.30288896499951	635
15.31917375699959	635
15.335992172999795	639
15.352628548000212	641
15.36876271500023	647
15.385384172999693	649
15.401414214999932	649
15.417799464999916	647
15.435096090000116	649
15.451777465000305	653
15.468863381999654	657
15.486169965000045	661
15.503140840000015	661
15.520251590000044	661
15.537070547999974	663
15.555317882000054	663
15.572308672999498	667
15.589285131999532	669
15.605869840000196	673
15.622460798000247	673
15.63922463200015	687
15.657549214999563	805
15.674348964999808	945
15.694171756999822	905
15.71384683999986	857
15.730605756999466	893
15.750174173000232	927
15.769534672999725	877
15.790083089999825	871
15.807476172999486	885
15.825963172999764	879
15.841497839999647	831
15.856947964999563	787
15.872201465000217	741
15.887247048000063	699
15.90234954799962	595
15.918058256999757	507
15.93439425699944	599
15.94961229799992	569
15.965819756999736	579
15.980613589999848	577
15.995568047999768	577
16.010845589999917	583
16.025929673000064	589
16.041116131999843	589
16.056904547999693	589
16.072761381999953	595
16.08878958999958	599
16.10426892400028	603
16.12010467300024	601
16.136196047999874	603
16.15305533999981	611
16.169878089999656	615
16.186361922999822	617
16.20306058999995	617
16.220302922999508	619
16.237138382000012	623
16.254203589999634	625
16.27111100699949	629
16.289152506999926	633
16.305302714999925	639
16.32123883999975	637
16.337555090000023	635
16.354088674000195	641
16.37066688199957	643
16.387692422999862	647
16.404135631999452	651
16.42076158999953	647
16.43786758999977	649
16.454903257000296	653
16.47144925700013	657
16.487681298000098	659
16.505380632000197	659
16.521328257000278	659
16.539134382000157	661
16.555104674000177	663
16.571547923000253	665
16.588334131999545	669
16.60447425700022	671
16.621546506999948	671
16.63857492399984	683
16.65542884000024	747
16.672817714999837	905
16.690045631999965	937
16.70628329899955	873
16.72259771500012	867
16.739659173999826	893
16.75664783999946	909
16.772750590000214	883
