# Supplementary material for: Automated diagnosis of heart valve degradation using novelty detection algorithms and machine learning
Source: PLoS One. 2019 Sep 26;14(9):e0222983. doi: 10.1371/journal.pone.0222983 (PMC6762068; doi:10.1371/journal.pone.0222983)
Supplement: S1 Dataset — (ZIP) [file pone.0222983.s001.zip › Training_data/Data_20180731_151119.csv]

NFC Sensor Tag Measurement
2018/07/31 15:11:19
t	Data
0.0	599
0.015066666000166151	597
0.030154541000229074	597
0.045301915999516496	601
0.060141498999655596	605
0.07535945800009358	605
0.09078879099979531	607
0.10598120800023025	611
0.12087791599969933	615
0.13600462399972457	615
0.15162279099968146	617
0.16745837399957963	617
0.18406450000020413	625
0.1999788749999425	627
0.21578637399943545	629
0.23083595800017065	627
0.2458051659996272	631
0.26087566600017453	635
0.27661395799987076	637
0.291642457999842	635
0.30668395799966675	639
0.3217713329995604	643
0.33697995799957425	645
0.35234195799966983	641
0.3722387489997345	645
0.388311290999809	649
0.4045671249996303	651
0.42003004100024555	655
0.43534395799997583	653
0.45138549900002545	653
0.4678154989996983	655
0.4833837489995858	659
0.49993816599999263	663
0.5171460829997159	667
0.5352727909994428	671
0.5509707080000226	715
0.5671626659996036	853
0.5850442909995763	943
0.601589373999559	881
0.6184441240002343	853
0.6354767499997251	891
0.652222083000197	911
0.669248250000237	881
0.686074207999809	865
0.7025189159994625	883
0.7195118330000696	871
0.7360146239998357	867
0.7521660829997927	821
0.7687038750000283	755
0.7849838749998526	715
0.8011347080000633	635
0.8193282080001154	525
0.8354095830000006	581
0.8522138329999507	549
0.8699129159995209	573
0.8862618739995014	577
0.9031484990000536	585
0.9202802079998946	589
0.9370819579999079	589
0.9534012080002867	591
0.9707237909997275	595
0.9876999580001211	599
1.003859915999783	603
1.0202701250000246	605
1.0373727489995872	607
1.0542735409999295	609
1.0705956659994627	613
1.087159124000209	617
1.104158207999717	625
1.120875249999699	625
1.137112874000195	627
1.154130707999684	627
1.1712581659994612	629
1.1885758749995148	633
1.2055666659998678	639
1.2238253750001604	641
1.2406129159999182	645
1.2576260830001047	645
1.274807165999846	647
1.2913712909994501	647
1.307763666000028	651
1.324848958000075	655
1.341885457999524	659
1.358237165999526	661
1.3748682499999632	659
1.3918220409996138	659
1.4089206250000643	663
1.4254527909997705	665
1.441638915999647	671
1.4585727920002682	669
1.4758206249998693	671
1.4922286250002799	669
1.5109378750003088	673
1.5287534580002102	675
1.5460455410002396	685
1.5630554580002354	763
1.5801073329994324	921
1.5983181239998885	943
1.6154544579994763	863
1.632630416000211	871
1.650527916000101	915
1.671158082999682	905
1.6897853330001453	873
1.7073134579995894	881
1.725207208000029	883
1.7426559159994213	867
1.7603165829996215	825
1.7774520829998437	765
1.7944540829994367	711
1.8121842909995394	617
1.8310529999998835	509
1.8478555000001506	595
1.865464124999562	575
1.8829657500000394	583
1.9002919579997979	587
1.92101300000013	589
1.9397247500000958	595
1.9569230830002198	597
1.973296707999907	597
1.9903757499996573	601
2.006956999999602	603
2.0234368330002326	611
2.040949166000246	613
2.0579713329998413	617
2.074615124999582	617
2.091054915999848	619
2.107852790999459	621
2.1249797079999553	627
2.1413707909996447	629
2.1579756660003113	633
2.175607915999535	631
2.19284449999941	633
2.210458749999816	637
2.229998374999923	641
2.246499582999604	645
2.261617125000157	647
2.2766219160002947	649
2.2918101659997774	643
2.306587791000311	651
2.321510582999508	655
2.336316750000151	655
2.351771665999877	653
2.3672145000000455	657
2.3822977079998964	659
2.3976349579997986	659
2.4135611249994326	659
2.428845166999963	661
2.444903957999486	665
2.4602522499999395	667
2.4761796659995525	667
2.492114208000203	667
2.507948540999678	669
2.5233954160003123	675
2.5393167499996707	677
2.5560774999994464	693
2.572841457999857	779
2.5895249579998563	933
2.6065642080002362	927
2.623390582999491	867
2.6403040830000464	875
2.656464790999962	909
2.6732456660001844	911
2.690326707999702	875
2.7070656249998137	873
2.723624166999798	893
2.7407864580000023	889
2.757942665999508	845
2.775499542000034	787
2.791803541000263	731
2.8088690829999905	667
2.8262027499995384	565
2.8433274580002035	539
2.8602336670001023	563
2.87737237500005	571
2.8946704170002704	575
2.912545749999481	581
2.929026332999456	587
2.946203292000064	593
2.9633731249996345	597
2.9805329579994577	601
2.9970397079996474	603
3.014268582999648	603
3.0319319999998697	605
3.049791749999713	607
3.0662322919997678	611
3.083063707999827	617
3.100105167000038	619
3.117215207999834	619
3.1333150829996157	619
3.150587000000087	623
3.167507250000199	627
3.1845019169995794	631
3.200923249999505	635
3.217678082999555	637
3.234646416999567	635
3.2514809169997534	637
3.2678164580001976	641
3.2847772919994895	645
3.302130500000203	649
3.3192087919996993	649
3.3370437080002375	649
3.3551287079999383	649
3.3730566249996627	653
3.390319666999858	655
3.407585707999715	659
3.4244258749995424	661
3.4415717920001043	663
3.4577348329994493	663
3.4748039999994944	663
3.4913632500001768	663
3.508841249999932	669
3.5253244579998864	673
3.5426027080002314	675
3.5591105829998924	697
3.57658391699988	781
3.593452832999901	927
3.6110957499995493	915
3.627758542000265	853
3.645426832999874	879
3.6620385830001396	909
3.6795075829995767	901
3.6968997080002737	869
3.713698624999779	865
3.7314790000000357	873
3.748788875000173	879
3.7663162500002727	845
3.782916166999712	785
3.800445332999516	737
3.8174359169997842	661
3.834374332999687	551
3.851022916999682	537
3.86784629199974	553
3.88566287499998	571
3.9026034170001367	577
3.9196723750001183	581
3.9375343749998137	585
3.956749041999501	589
3.974311832999774	595
3.990968416999749	597
4.007860916999562	601
4.024485207999533	607
4.041699999999764	609
4.058848042000136	609
4.075535291999586	611
4.0919251249997615	613
4.108429207999507	619
4.125885333000042	621
4.1422871249997115	627
4.158754250000129	627
4.176001124999857	625
4.192327499999919	627
4.209461417000057	629
4.225901207999414	637
4.242812917000265	639
4.259458667000217	641
4.276684292000027	641
4.293207417000303	639
4.310883332999765	645
4.327350624999781	649
4.344514667000112	651
4.361877041999833	655
4.378646500000286	657
4.3954232919995775	653
4.412468124999577	655
4.429603583000244	659
4.446016332999534	665
4.462503707999531	665
4.479704917000163	665
4.496665542000301	663
4.513021416999436	663
4.529580583999632	669
4.546436710000307	673
4.563133208999716	689
4.5801659600001585	753
4.596789792999516	911
4.614344460000211	925
4.631858750999527	861
4.6486717099996895	873
4.665789167999719	901
4.683229876000041	913
4.700937667999824	881
4.717735750999964	865
4.734549501999936	875
4.751719543000036	877
4.76871091799967	855
4.785433918000308	791
4.801938001000053	751
4.818712376999429	681
4.835692667999865	579
4.851829792999524	509
4.868146085000262	579
4.8856237519994465	571
4.902392168000006	575
4.918661959999554	577
4.935148542999741	579
4.952038876000188	585
4.96904246000031	591
4.985384876999888	595
5.001562000999911	601
5.018357250999543	601
5.035572042999775	601
5.051762834999863	603
5.068024000999685	607
5.0852922929998385	615
5.102164668000114	619
5.118679293000241	617
5.13514862699958	617
5.1521072509995065	621
5.16902545999983	625
5.185416002000238	631
5.202333418000308	631
5.219246210000165	635
5.2360285849999855	635
5.252222959999926	635
5.268423751000228	639
5.285733292999794	643
5.302444000999458	647
5.319005835000098	649
5.335287126999901	647
5.352484584999729	649
5.369457834999594	653
5.385781001999931	657
5.40238866799973	659
5.419264751999435	659
5.436245292999956	659
5.452394875999744	659
5.469001126999501	661
5.486149209999894	669
5.502812335000272	669
5.51908000200001	667
5.535548251999899	667
5.552815918000306	671
5.569755835000251	679
5.586362584999733	735
5.602797376000126	889
5.6201622520002275	955
5.637507960000221	877
5.659138001999963	863
5.6760141679997105	913
5.695368917999986	909
5.71266316800029	869
5.7295341680001	867
5.7463925849997395	873
5.763733169000261	883
5.781315209999775	839
5.7979987509997954	775
5.814610126999469	725
5.831703834999644	659
5.848612918999606	547
5.865245001999938	555
5.88504500199997	559
5.902645709999888	579
5.9197694180002145	579
5.936205252000036	581
5.9523355430001175	583
5.969344127000113	591
5.986391001999436	599
6.002623542999572	603
6.018973834999997	603
6.036206085000231	603
6.053090417999556	605
6.069664292999732	609
6.086268584999743	615
6.103094627000246	617
6.12032870999974	619
6.136588334999942	621
6.152739584999836	623
6.169800501999816	625
6.186712918000012	629
6.202882917999887	635
6.2192389599995295	635
6.236330667999937	635
6.253117876999568	637
6.269349626999428	641
6.285804543000268	645
6.30276700200011	645
6.319965126999705	649
6.336231626999506	647
6.352368251999906	647
6.369537001999561	651
6.386916626999664	653
6.403122001999691	659
6.419455626999479	657
6.436435542999789	659
6.453324043000066	659
6.469789751999997	659
6.486085126999569	665
6.503314460000183	667
6.520495751999988	669
6.536625584999456	669
6.552750501999981	669
6.569803002000299	673
6.587149167999996	703
6.603900834999877	837
6.620609042999604	955
6.637613877000149	903
6.655829667999569	855
6.676447001999804	893
6.693004667999958	919
6.710629960000006	879
6.728625793999527	857
6.746531626999968	885
6.763340710000193	881
6.780396168999687	859
6.7972137520000615	799
6.814567835000162	747
6.831145168000148	685
6.847477584999979	581
6.864077501999418	513
6.8811671679995925	587
6.897527334999722	573
6.9145136689994615	573
6.931347459999415	579
6.948315959999491	581
6.964822251999976	587
6.98136391800017	589
6.997686292999788	591
7.014965501999541	591
7.0313884600000165	595
7.047756959999788	601
7.064576877000036	603
7.081788419000077	607
7.098823960000118	609
7.115414709999641	609
7.131727668999702	613
7.148105043000214	617
7.165357793999647	623
7.181884669000283	625
7.198332668000148	625
7.21503104400017	625
7.231876001999808	629
7.248199376999764	635
7.264850585000204	639
7.281189669000014	641
7.298197792999417	641
7.3148229190001075	641
7.331207377000283	643
7.347658044000127	647
7.364866293999512	653
7.38120416899983	655
7.397516168999573	653
7.4141385439997975	655
7.431273502000295	657
7.4475865439999325	661
7.464144544000192	663
7.480804334999448	663
7.49770166899998	665
7.5142513769997095	665
7.530891084999894	667
7.547262377000152	673
7.564410252000016	675
7.580965418999767	681
7.597220044000096	733
7.6140464600002815	881
7.631696669000121	945
7.64823704399987	881
7.665290752000146	861
7.6820040849997895	895
7.6994528770001125	919
7.716128127000047	879
7.732608251999409	859
7.749307752000277	879
7.766626251999696	879
7.7831550439996136	861
7.799895043999641	815
7.8175286690002395	751
7.834781751999799	701
7.851312709999547	605
7.868024376999529	507
7.885141294000277	595
7.901986293999471	565
7.918452376999994	571
7.935101709999799	571
7.951637168999696	579
7.967974418999802	587
7.984622627000135	593
8.001102543999878	597
8.017716626999572	599
8.034513501999754	601
8.050911794000058	605
8.067351751999922	611
8.083694459999606	613
8.10050058500019	615
8.117327752000165	615
8.134088169000279	617
8.151235876999635	621
8.168363376999878	625
8.186210001999825	627
8.202805001999877	631
8.220005834999938	631
8.236905959999604	631
8.254176376999567	631
8.270791543999621	637
8.287711627000135	643
8.304896044000088	645
8.321756043999812	645
8.338038168999446	645
8.3551622519999	647
8.371997960000044	651
8.38893333499982	655
8.405219459999898	659
8.421984460000203	657
8.439075376999426	657
8.45613271000002	659
8.473023294000086	661
8.489654459999656	661
8.506958627000131	667
8.527416043999438	671
8.54542908500025	673
8.562359501999708	675
8.57879829400008	675
8.59604145999947	693
8.613859668999794	805
8.631002709999848	947
8.647623543999543	917
8.66510775200004	861
8.682668001999446	887
8.699584959999811	923
8.717876376999811	895
8.734923170000002	869
8.75239358699946	875
8.76934846199947	885
8.786296669999501	879
8.802910462	827
8.820768378000139	763
8.83724079500007	713
8.853796753999632	635
8.870473711999693	523
8.887705211999673	589
8.904268711999975	563
8.92081308700017	579
8.937843836999491	577
8.95456017000015	581
8.971673127999566	585
8.988747378999506	591
9.005769004000285	597
9.022145211999486	597
9.039179503999549	597
9.056190544999481	599
9.073129669999616	603
9.08958375400016	605
9.106467462000182	613
9.123210294999808	615
9.14069666999967	617
9.159533170000032	619
9.177028752999831	619
9.194941503999871	621
9.21187512799952	627
9.228258752999864	631
9.245027420000042	635
9.26173491999998	639
9.278342253000119	637
9.295396086999972	637
9.31196896199981	641
9.32878367000012	647
9.345760711999901	651
9.36231275299997	651
9.378834379000182	649
9.3963897120002	651
9.413381919999665	653
9.430574044999958	657
9.44690042000002	661
9.463750961999722	661
9.48100746199998	663
9.497572586999922	661
9.51421696199941	661
9.530695503999596	667
9.547568211999533	671
9.564065794999806	673
9.5807516699997	673
9.597004711999944	679
9.614723544999833	749
9.631573919999937	915
9.648155920000136	945
9.66518871199969	867
9.6824819200001	867
9.69949308699961	903
9.716447879000043	911
9.733330336999643	875
9.750890294999408	861
9.767481627999587	881
9.784453045000191	877
9.80105317000016	843
9.818314127999656	793
9.83500562900008	733
9.851421962000131	687
9.867711336999491	583
9.884893544999613	505
9.901260544999786	585
9.917585877999954	569
9.934193461999712	577
9.951297712000269	581
9.967572378000114	589
9.984291836999546	595
10.000905419999981	593
10.017795294999814	597
10.034268044999408	599
10.05082566999954	603
10.0672021700002	605
10.084108254000057	609
10.100626837000164	611
10.117081169999437	611
10.133673545999955	613
10.150790836999477	619
10.167128420000154	623
10.183619086999897	625
10.200220878999971	625
10.217252753999674	627
10.233734921000178	629
10.250295253999866	631
10.266838712000208	637
10.2841256290003	641
10.300768795000295	641
10.317210211999736	639
10.333981378999852	643
10.351303503999588	647
10.367595711999456	651
10.384130003999417	653
10.400777461999496	653
10.417772711999532	653
10.434281295999426	653
10.450771544999952	657
10.467140169999766	661
10.484655670999928	663
10.501074044999768	663
10.517420420000235	661
10.533949128999666	663
10.551257086999613	669
10.567509419999624	671
10.584163337000064	675
10.600671711999894	679
10.617713253999682	733
10.634685711999737	887
10.651211544999569	943
10.667793337000148	877
10.685296669999843	863
10.701861544999701	893
10.718354544999784	917
10.735132586999498	879
10.751834836999478	863
10.768546086999777	877
10.785395836999669	887
10.801936711999588	861
10.818635421000181	809
10.835481754000284	757
10.851735254000232	715
10.868182586999865	627
10.884757420999449	523
10.901524586999585	591
10.91779900399979	555
10.934378128999924	573
10.950973504000103	575
10.96734600399941	581
10.984026836999874	585
11.00051146199985	587
11.016812961999676	591
11.03311300399946	593
11.050238212000295	601
11.066772336999747	605
11.083103586999641	605
11.099896836999505	607
11.11640462899959	609
11.132895669999925	613
11.14972021199992	619
11.166367920999619	621
11.183017753999593	623
11.200553878999926	623
11.216755962000207	625
11.233036337000158	629
11.24978225399991	635
11.266619461999653	637
11.283070587000111	639
11.299731920999875	639
11.316268671000216	641
11.332680337000056	645
11.349193670999739	647
11.366106211999977	653
11.382500044999688	651
11.399721337000301	651
11.416326753999783	653
11.432659295000121	655
11.449652586999946	659
11.46661883700017	663
11.48306179500014	663
11.499817378999978	661
11.5163533369996	663
11.533321754000099	665
11.549887211999703	669
11.566357296000206	673
11.582711795999785	673
11.599811754000257	675
11.616215129000011	697
11.633161337000274	809
11.650044211999557	955
11.66727400399941	913
11.68408008699953	855
11.700937712000268	885
11.717495086999406	917
11.735019003999696	893
11.751626461999876	867
11.76832437899975	871
11.785305546000018	879
11.802587420999771	873
11.81968692099963	827
11.83637237899984	767
11.852543629000138	727
11.869836670999575	655
11.886344296000061	547
11.902746753999963	539
11.919346878999932	553
11.936467712000194	563
11.952995171000111	573
11.969547378999778	577
11.985990586999833	583
12.002969753999423	589
12.0197634619999	591
12.036463712000113	595
12.052895171000273	599
12.070079420999718	607
12.08676467100031	611
12.103237420999903	611
12.119761211999503	611
12.136685503999615	613
12.15310308700009	617
12.169861545999993	621
12.186321461999796	627
12.203235586999654	627
12.219808629	625
12.236501796000084	629
12.252925171000243	631
12.270069295999747	635
12.286475086999417	641
12.302894587000083	641
12.319579211999553	639
12.336579879000055	641
12.353153045999534	643
12.369909711999753	645
12.386339212000166	653
12.403357961999973	655
12.420148420999794	651
12.436676211999838	653
12.453237753999929	657
12.470378045999496	661
12.48689833699973	663
12.503228961999412	663
12.519801421000011	663
12.536683837000055	663
12.55327146199943	665
12.570109461999891	671
12.586482337000234	673
12.603604754000116	677
12.620316003999505	695
12.63722221199987	791
12.653980379000132	941
12.671377046000089	917
12.687999087000208	857
12.704713586999787	875
12.722285586999533	921
12.740329670999927	901
12.757372045999546	873
12.774145753999619	871
12.791660754000077	881
12.809828170999936	879
12.826270587000181	837
12.8427370039999	773
12.85974446199998	723
12.876780253999641	647
12.893826212000022	533
12.911214253999788	577
12.932943296999838	565
12.950427089000186	581
12.966745464000269	583
12.983923505999883	587
13.00086196400025	591
13.017832421999628	591
13.034289422000256	595
13.051238963999822	599
13.067617754999446	603
13.084735130999434	605
13.101122172000032	605
13.118063963999703	605
13.13465200599967	609
13.151864421999562	613
13.16817213000013	617
13.185543339000105	621
13.20209817199975	623
13.219264088999807	623
13.235838046999561	627
13.252860046999558	629
13.269396963999498	635
13.286756255	639
13.30301521399997	639
13.320398380999904	639
13.336807630000294	639
13.354061297000044	641
13.370341171999826	649
13.387568129999636	651
13.404080421999424	653
13.421206046999941	653
13.437509213999874	653
13.454588130999582	655
13.471068756000022	659
13.488117046999832	661
13.5046386719996	663
13.521688089000236	663
13.538036004999412	661
13.555344380999486	663
13.57171438000023	667
13.58867133900003	671
13.605212088999906	675
13.622138629999426	687
13.63887554699977	759
13.656362046999675	917
13.673175504999563	925
13.690534421999473	861
13.707349379999869	871
13.725257213999612	905
13.742043629999898	903
13.759497713999735	863
13.776274046999788	871
13.79369629699977	873
13.810296255999674	877
13.82765254700007	847
13.845934255999964	783
13.865032255999722	739
13.883915880999666	665
13.901067421999869	545
13.917735338999591	561
13.935246130999985	551
13.952428839000277	571
13.96973500599961	581
13.986244671999884	585
14.003323296999952	585
14.020755671999723	589
14.037826922000022	593
14.054340755999874	597
14.071529046999785	601
14.088692505999461	605
14.105689088999497	607
14.121951881000314	609
14.13912867199997	609
14.156316130999585	613
14.173594005999803	619
14.190711131000171	621
14.208150254999964	625
14.225864756000192	629
14.243009588999485	629
14.259896421999656	629
14.2764092970001	631
14.292987963999622	635
14.309591088999696	639
14.326741130999835	643
14.343277504999605	643
14.360531088999778	643
14.37770475599973	645
14.394596006000029	647
14.411041131000275	653
14.427424589000111	655
14.4440220890001	657
14.460798131000047	657
14.477599922000081	659
14.494011173000217	661
14.510468589000084	663
14.527443171999948	667
14.54401704799966	667
14.560533338999448	665
14.576740630999666	665
14.594003213999713	669
14.610471381000025	675
14.62683100599952	681
14.643688797999857	735
14.661144339000202	891
14.678368463999504	945
14.695032089000051	869
14.711612422000144	861
14.728681839000274	899
14.745420381000258	919
14.761938838999413	881
14.77833088099942	861
14.795603671999743	875
14.813381963999745	883
14.832835588999842	847
14.850407881000137	799
14.867909671999769	743
14.885150131000046	681
14.902462963999824	567
14.919367297999997	533
14.936504880999564	559
14.953722922999987	569
14.971071463999579	577
14.98736654699951	581
15.004539630999716	587
15.021844255999895	589
15.03937804799989	593
15.055732630999955	595
15.07390304799992	599
15.091186589000245	603
15.108848547999514	607
15.126425589000064	611
15.142756713999916	613
15.159617964000063	613
15.176011296999604	613
15.19272583899965	617
15.209574630999668	623
15.226539338999828	625
15.243649922999793	627
15.260502756000278	627
15.276993796999705	629
15.29930767299993	633
15.319979422999495	635
15.33722538100028	639
15.353629381000246	643
15.370636298000136	647
15.387790546999895	651
15.404400755999632	651
15.421047005999753	651
15.437379463999605	651
15.454510964000292	653
15.471186672999465	657
15.487492964000012	661
15.504086047999408	663
15.521605005999845	659
15.538068838999607	661
15.554791880999801	663
15.57143929799986	667
15.588766713999576	671
15.605458838999766	673
15.621859463999499	675
15.638401755999439	689
15.656101089000003	785
15.6726792139998	939
15.689564839000013	921
15.706285713999932	857
15.723558589000277	875
15.740360005999719	909
15.75687113099957	899
15.773826298000131	871
15.791398255999411	869
15.808987213999899	879
15.825803922999512	871
15.842506130999936	839
15.859989464000137	779
15.877122380999936	729
15.893552005999481	661
15.910761463999734	563
15.927328963999571	531
15.944395589000123	567
15.960908297999595	567
15.97755583900016	571
15.99436642299952	579
16.011712548000105	583
16.027927006000027	589
16.044333048000226	591
16.061261881000064	593
16.077601672999663	595
16.094251839000208	597
16.1114034229995	603
16.128774588999477	607
16.145342547999462	611
16.161995005999415	611
16.178868756000156	613
16.195970588999444	617
16.2120165059996	623
16.22830354799953	625
16.2456370889995	629
16.26239058899955	629
16.278810881000027	629
16.295316588999412	633
16.312165006000214	637
16.32907083899954	641
16.345547506000003	645
16.361843673000294	643
16.37872717299979	643
16.395691963999525	647
16.41193013100019	649
16.4282144230001	655
16.44521075600005	653
16.462180880999767	655
16.478581630999543	655
16.494838423000147	657
16.511768588999985	659
16.528603672999452	665
16.545019131000117	663
16.56133404799948	663
16.578240922999612	663
16.6008324229997	665
16.61969675599994	671
16.636524923000252	673
16.653331630999674	709
16.670539339000243	849
16.68730871400021	959
16.70419142299943	895
16.72157063099985	855
16.73819813099999	895
16.755111130999467	919
16.771853047999684	893
16.789165006000076	863
16.80606858899955	877
16.8227300059998	881
16.839629088999573	863
