# Supplementary material for: Automated diagnosis of heart valve degradation using novelty detection algorithms and machine learning
Source: PLoS One. 2019 Sep 26;14(9):e0222983. doi: 10.1371/journal.pone.0222983 (PMC6762068; doi:10.1371/journal.pone.0222983)
Supplement: S1 Dataset — (ZIP) [file pone.0222983.s001.zip › Training_data/Data_20180731_150635.csv]

NFC Sensor Tag Measurement
2018/07/31 15:06:35
t	Data
0.0	597
0.016192375000173342	591
0.032244416999674286	597
0.047492458000306215	601
0.0623867499998596	601
0.07893770900045638	599
0.09418929200001003	603
0.10925020900049276	607
0.1242459590002909	609
0.13983674999963114	609
0.15612241700000595	609
0.17237670800022897	613
0.1884093340004256	617
0.20402279199970508	619
0.2190850839997438	619
0.2356381669997063	619
0.2501668340000833	625
0.26521574999969744	627
0.28019583399964176	633
0.29562766700018983	671
0.3112687080001706	805
0.32709866700042767	907
0.3432498749998558	861
0.359473125000477	809
0.3749759170004836	841
0.39099337500010733	873
0.4072863330002292	867
0.4234327920003125	833
0.4400367919997734	827
0.4562549170004786	845
0.47236741699998674	845
0.4892630000003919	815
0.5061597080002684	769
0.5226537079997797	715
0.5390710000001491	663
0.5555022500002451	551
0.5716002500003015	471
0.5882239590000609	563
0.60511624999981	547
0.6221200830004818	549
0.6389149590004308	549
0.6575037080001493	559
0.6750108340002043	559
0.6924497079999128	571
0.7095387090002987	577
0.7259487920000538	581
0.7424445420001575	585
0.7587141249996421	585
0.7753889590003382	587
0.7918097920000946	595
0.8088643339997361	601
0.8262536250003905	605
0.8421448750004856	609
0.8588045420001436	609
0.8751887919997898	611
0.8912607089996527	617
0.9077457920002416	623
0.9247959169997557	627
0.9413165420000951	629
0.9573779579995971	629
0.9739690839996911	631
0.991141417000108	639
1.0072881249998318	643
1.0240530000000945	645
1.041086209000241	645
1.0574675830002889	645
1.074311958999715	651
1.0912543340000411	655
1.1072469170003387	659
1.1239936669999224	661
1.1406670839996877	661
1.1573095419998936	661
1.174066667000261	665
1.1903686249997918	669
1.207418250000046	671
1.2240041249997375	673
1.2409477920000427	673
1.2573492090004947	673
1.2747889170004782	679
1.2916182500002833	693
1.308441834000405	769
1.3253184590003002	929
1.3423393339999166	945
1.3595143339998685	867
1.3763711669998884	873
1.392446709000069	915
1.4096511249999821	915
1.4259344170004624	893
1.4426208340000812	879
1.4590527919999658	887
1.4758829170004901	889
1.4919962499998292	867
1.5088518760003353	821
1.5251691250005024	767
1.5420004170000539	717
1.5585517090003123	621
1.5754836670002987	515
1.5915885000003982	607
1.6081880419997105	573
1.6244834170001923	585
1.6420084589999533	581
1.6585206259996994	585
1.67502983400027	593
1.6927173340000081	595
1.709350459000234	605
1.7258983749998151	609
1.7424599169999055	609
1.7597198339999522	611
1.7761516669997945	613
1.7924590000002354	617
1.80858816700038	623
1.8253175420004482	627
1.8427597090003474	625
1.8601173750003	629
1.8765315419996114	631
1.8948520840003766	631
1.910816167000121	639
1.9273669169997447	641
1.9434541259997786	645
1.9600760840003204	645
1.9758697090001078	643
1.9927417500002775	649
2.0096930420004355	653
2.028420042000107	657
2.050193042000501	659
2.0667500839999775	663
2.0844980419997228	663
2.101443874999859	663
2.11854995900012	663
2.135246167000332	665
2.1521640840001055	669
2.169076916999984	671
2.1855954590000692	673
2.2023813340001652	671
2.2192889170000853	673
2.2362802090001423	671
2.252300125000147	675
2.2692225009996037	681
2.2862680420003016	685
2.3037513760000365	715
2.3205475419999857	833
2.3391925420000916	953
2.35908020900024	891
2.3766298749997077	863
2.3943541669996193	899
2.412266874999659	921
2.429851959000189	881
2.4471705839996503	881
2.4639267920001657	881
2.4811382090001644	875
2.498475917000178	857
2.5157331669997802	801
2.5335149590000583	747
2.55074495900044	691
2.567365126000368	585
2.584174126000107	509
2.602375251000012	591
2.619374042000345	571
2.636121251000077	573
2.6530226260001655	577
2.6693170010003087	585
2.686080542000127	589
2.703093125999658	593
2.720070334000411	595
2.736273667000205	597
2.753258917000494	601
2.770439959000214	603
2.7871892089997345	609
2.803701292000369	609
2.820683167000425	611
2.837973583999883	613
2.8556289589996595	615
2.8735853340003814	617
2.892366500999742	623
2.909377209000013	629
2.927129708999928	631
2.944015916999888	633
2.9633781259999523	633
2.98032429199975	635
2.997338541999852	633
3.013896041999942	639
3.0308075419998204	641
3.047386250999807	645
3.064444917000401	647
3.080817666999792	647
3.0978057510001236	645
3.1143889169998147	649
3.1313763759999347	651
3.147688375999678	655
3.164779376000297	657
3.1811972510004125	655
3.1985089589998097	655
3.21508704200005	657
3.2330905839999105	659
3.249854917000448	663
3.2669796259997383	667
3.283549667000443	669
3.301076458999887	669
3.317801041999701	723
3.336998916999619	895
3.3535499589997926	937
3.3707742509996024	863
3.3871993760003534	861
3.404470041999957	895
3.420932666999761	905
3.440086626000266	869
3.4597738339998614	861
3.4773927920005008	873
3.494481708999956	873
3.511282792000202	835
3.527846916999806	789
3.545268458999999	729
3.5616383759997916	667
3.5781044169998495	557
3.59461550099968	511
3.6110510839998824	555
3.6276202509998257	559
3.6442251260004923	563
3.660881875999621	567
3.6775361669997437	575
3.6944700009998996	579
3.712395251000089	585
3.7294229589997485	591
3.7463187920002383	595
3.765896709000117	593
3.784014042000308	599
3.8014168339996104	601
3.8188091259999055	603
3.8381307509998805	605
3.855535876000431	607
3.873845500999778	613
3.8908673759997328	617
3.9060381259996575	619
3.921932500999901	621
3.936802166999769	619
3.9515009599999757	621
3.9660960439996416	627
3.9809520440003325	627
3.996308544000385	625
4.01144962699982	629
4.0266785849999	633
4.043282585999805	633
4.059012626999902	633
4.074922044000232	635
4.090768293999645	639
4.1077113769997595	643
4.124366502000157	645
4.140403669000079	643
4.1573657099997945	643
4.173664502000065	647
4.190508835000401	651
4.208328669000366	655
4.225897835000069	655
4.242778376999922	653
4.260083668999869	653
4.276667209999687	657
4.294145711000056	661
4.3105340439997235	679
4.329006169000422	759
4.345285502000479	925
4.361739834999753	915
4.378613001999838	853
4.395440127000256	863
4.41145787700043	891
4.427577377000489	905
4.444126168999901	873
4.460968460000004	857
4.4771159190004255	861
4.494270877000417	869
4.512673209999775	849
4.529717835999691	791
4.546322209999744	739
4.562735460000113	685
4.579594294000344	581
4.598142044000269	501
4.614596086000347	565
4.630899877000047	559
4.647285127000032	563
4.663816668999971	567
4.680353626999931	569
4.696688834999804	573
4.713677335999819	577
4.730145086000448	585
4.746419502000208	591
4.765191168999991	591
4.781578709999849	593
4.79810558600002	595
4.814700711000114	597
4.831073627000478	601
4.847595543999887	609
4.864903751999918	609
4.881786668999666	611
4.898924377000185	611
4.915403752000202	615
4.93163587700019	619
4.948138001999723	623
4.9655210020000595	627
4.981763376999879	627
4.998406169000191	627
5.01491737699962	629
5.031853335000051	635
5.048364711000431	639
5.064838168999813	639
5.081112836000102	637
5.098235460999604	639
5.115056960999937	641
5.1313891689997035	645
5.147621709999839	651
5.164942919000168	647
5.181293669000297	649
5.197594293999828	649
5.2144158769997375	651
5.231622711000455	655
5.248036044000401	657
5.264497461000246	659
5.280875293999998	661
5.298486544000298	661
5.315100460999929	665
5.331826585999806	731
5.348649669000224	889
5.366223877000266	941
5.382839419000447	861
5.39986541899998	851
5.416527252000378	889
5.4341222519997245	907
5.4517075439998735	869
5.468571544000042	865
5.485581044000355	875
5.502356252000027	867
5.519944251999732	843
5.536836127000242	781
5.5536885439996695	725
5.570200293999733	673
5.586961126999995	569
5.6033998359998805	507
5.620395793999705	571
5.636802793999777	561
5.653352461000395	565
5.669813043999966	571
5.686570169000333	575
5.7032341280000765	579
5.719856044000153	581
5.736217044000114	583
5.753432043999965	587
5.770835919000092	595
5.787841086000299	593
5.804957751999609	597
5.821800961000008	597
5.838706753000224	599
5.855256085999827	603
5.872035377000429	607
5.888447336000354	613
5.904934293999759	615
5.921975293999822	613
5.939084378000189	615
5.9555292109998845	619
5.97163250199992	623
5.987825168999734	631
6.005125376999786	629
6.023306252999646	631
6.0405375020000065	633
6.05742525200003	633
6.074067044000003	637
6.094395627999802	641
6.1121474609999495	645
6.129773169000146	649
6.14676566900016	653
6.163782628000263	651
6.180391586000042	651
6.1976247940001485	653
6.214743628000178	655
6.231104211000456	657
6.247464877000311	661
6.2648640440002055	659
6.282094961000439	661
6.299196877999748	663
6.315861836000295	667
6.333595752999827	713
6.3508907940004065	869
6.369217503000073	937
6.386275669000497	869
6.403918918999807	851
6.422056794000127	891
6.439724419000413	903
6.456354169000406	867
6.473560710999664	855
6.4912053770003695	871
6.511620627000411	867
6.528683628000181	841
6.546794544000477	777
6.565721128000405	733
6.582679336000183	647
6.59962546099996	533
6.6166757110004255	537
6.633415502999924	547
6.65095866899992	563
6.667367752000246	571
6.684529127999667	571
6.701055544000155	575
6.7182395030004045	577
6.734869627999615	581
6.752041503000328	587
6.768578377999802	591
6.785871836000297	595
6.802262793999944	597
6.819637128000068	597
6.836740919000476	601
6.8539811689997805	605
6.871233711000059	611
6.888648836000357	615
6.906471002999751	617
6.923359419000008	617
6.939903127999969	617
6.956195503000345	621
6.973146293999889	623
6.989988794000055	629
7.006232753000404	631
7.022554086000127	631
7.039590418999978	631
7.056424336000418	633
7.072944835999806	635
7.089831002999745	641
7.10747512800026	643
7.124335669000175	645
7.141662377999637	647
7.160161503000381	647
7.1774220440001955	647
7.195606794000014	651
7.213043419000314	653
7.231879169000422	657
7.248506793999695	659
7.266651711000122	661
7.284995128000446	661
7.30200596099985	663
7.31835521100038	665
7.335496628000328	695
7.352007211000455	811
7.369456960999742	939
7.3862261690001105	899
7.4039518780000435	849
7.4209104609999486	875
7.438375253000231	901
7.456075711000267	883
7.473853336000502	857
7.490553085999636	867
7.507681377999688	873
7.5243287109997254	861
7.541436585999691	809
7.557961628000157	749
7.575480169000002	711
7.59251046099962	613
7.612051168999642	497
7.630777753000075	587
7.648310210999625	565
7.665510544000426	569
7.68169733600007	567
7.698400461000347	571
7.715211253000234	575
7.732412418999957	583
7.749243336000291	585
7.7657826280001245	589
7.782243628000288	589
7.799264627999946	589
7.816085378000025	591
7.832387002999894	597
7.849051211000187	603
7.865461418999985	605
7.882159753000451	605
7.899037836000389	607
7.9157182939998165	609
7.932175378000466	615
7.949342294000417	621
7.965637502999925	623
7.981819044000076	623
7.998305293999692	623
8.015578710999762	625
8.031820918999983	629
8.049018460999832	633
8.065491586000462	637
8.081753503000073	633
8.098155085999679	637
8.115637461000006	639
8.131891752999763	643
8.148803129000044	647
8.165246004000437	647
8.182478628999888	647
8.199167503999888	647
8.215715921000083	649
8.231938253999942	653
8.249247337999805	657
8.265703504000157	657
8.282400920999862	659
8.299063213000409	657
8.316283879000366	659
8.332797711999774	673
8.349941088000378	737
8.367510836999827	897
8.38691679600015	917
8.403859879000265	847
8.421445253999991	867
8.438105045999691	897
8.455160587999671	899
8.471975045999898	857
8.489609338000264	861
8.506393378999746	871
8.523612254	871
8.540511004000109	839
8.557540087000234	781
8.574219504000212	737
8.59055283700036	675
8.607037253999806	575
8.624152463000428	499
8.640721962000498	571
8.657094879000397	559
8.673767170999781	565
8.690894587000003	571
8.707277421000072	577
8.7238217539998	577
8.740703921000204	577
8.756928587000402	581
8.773519753999608	585
8.790718004000155	589
8.807766879000155	595
8.824227420999705	595
8.840724253999724	595
8.857692004000455	599
8.874981879000188	605
8.891226421000283	609
8.909037712999634	613
8.925954545999957	615
8.942809420999765	615
8.960080629000004	617
8.979981503999625	619
8.99798054599978	623
9.014822254000137	627
9.032270212000185	631
9.049080212999797	635
9.066610836999644	637
9.083322671000133	637
9.102184921000116	641
9.11935092099975	639
9.135692087999814	641
9.152667878999637	645
9.16922237899962	649
9.186376837999887	651
9.202612836999833	651
9.2198952130002	649
9.23616162899998	653
9.253221296000447	655
9.269605837999734	657
9.286735878999934	659
9.303037005000078	659
9.320296963000146	661
9.336420087999613	663
9.353513003999979	707
9.370268962999944	853
9.387489712000388	951
9.40420675400037	877
9.421667796000293	841
9.440176295999663	883
9.457470796000052	909
9.474638587999834	865
9.49193712899978	855
9.508495170999595	871
9.525830378999672	871
9.542288921000363	845
9.55987329599975	793
9.577441712000109	727
9.595643753999866	673
9.613164712999605	565
9.630262878999929	501
9.647863086999678	573
9.665129296000487	565
9.68253192100019	565
9.700335546000133	571
9.717989630000375	573
9.734988004000115	581
9.751915003999784	587
9.769191962999685	591
9.786198712999976	593
9.802713254000082	595
9.819911962999868	593
9.836890837999817	599
9.853994005000459	603
9.870412588000363	607
9.887404963000336	613
9.904545504000453	613
9.922444503999941	615
9.939069629999722	615
9.955729629000416	617
9.972104379000484	623
9.990322462999757	627
10.008246796000094	629
10.025493629000266	631
10.042562421000184	631
10.059705796000344	631
10.076581045999774	633
10.093062046000341	639
10.10956846299996	641
10.126590713000041	643
10.143637713000317	643
10.160916713000006	641
10.17712033800035	645
10.193636545999652	647
10.209675629999765	653
10.226819421000073	655
10.24353054600033	653
10.260870920999878	653
10.279510962999666	653
10.299068254999838	655
10.315598920999946	661
10.332575213000382	665
10.351408462999643	685
10.36822433799989	789
10.385178712999732	929
10.402587503999712	905
10.420059170999593	841
10.436723337999865	871
10.453676463000193	903
10.471044713000083	895
10.488392670999929	865
10.505070879999948	863
10.521619879000355	865
10.540477505000126	867
10.557744546000322	813
10.574726671000462	759
10.591844878999837	721
10.608400254999651	639
10.62515821299985	527
10.641514046000339	555
10.658594380000068	543
10.675172921000012	561
10.691756795999936	569
10.70989592099977	575
10.72675171300034	581
10.743059921000167	585
10.75949608799965	585
10.775945504999981	589
10.79225454599964	593
10.808985546000258	595
10.825422171000355	595
10.841643880000447	597
10.864836130000185	599
10.884286380000049	605
10.90070129600008	607
10.917442963000212	609
10.934136963000128	613
10.950641421	617
10.96738771299988	621
10.98558058799972	623
11.002142295999874	623
11.018862588000047	623
11.035654338000313	627
11.052233755000088	631
11.069793130000107	633
11.086193795999861	637
11.102475421000236	635
11.119155129999854	635
11.135843754999769	639
11.152167545999873	641
11.169414670999686	647
11.185826588000054	647
11.20204012999966	645
11.21855258800042	647
11.235854712999753	649
11.25220321300003	653
11.26889533800022	653
11.285584754999945	655
11.302630420999776	655
11.319410713000252	655
11.335963255000024	661
11.3522347549997	669
11.369986046000122	735
11.386733463000382	893
11.403540545999931	935
11.420186213000306	859
11.437469837999743	845
11.454371963000085	887
11.471069838000403	909
11.487682795999717	863
11.505203671000345	853
11.521844588000022	861
11.538648171000204	859
11.555400670999916	849
11.572470213000088	795
11.5892449210005	751
11.605492380000214	693
11.621649921000426	599
11.638710963000449	497
11.65518096300002	583
11.671381629999814	557
11.687692045999938	567
11.705225337999764	567
11.721610962999875	569
11.738001880000411	571
11.754662254999857	579
11.771661712999958	585
11.78970004599978	589
11.806988420999915	593
11.823756046000199	591
11.840882170999976	593
11.858100379999996	595
11.875011170999642	601
11.891481921000377	607
11.908104338000157	607
11.925567463000334	609
11.941900337999868	611
11.959122170999763	613
11.97556792100022	615
11.993450463000045	621
12.009926130000167	627
12.0263849210005	627
12.042685755000093	629
12.059723671000029	627
12.076113879999866	631
12.093240713000341	633
12.109821463000117	639
12.126411920999999	639
12.142685838000034	639
12.159280171000319	641
12.17564817099992	643
12.191894171000058	647
12.208360380000158	651
12.224888255000224	651
12.241345421000005	649
12.258417130000453	649
12.275531880000017	653
12.291776963000302	657
12.308209755000462	661
12.325247087999742	661
12.342246713999884	661
12.358743005999713	669
12.375502130999848	737
12.392840381000497	897
12.410537048000151	931
12.427156505999847	861
12.443794298000284	853
12.46117700600007	891
12.478426130999651	897
12.495146922999993	863
12.511856713999805	857
12.52888109000014	865
12.546438673000011	869
12.56448221499977	841
12.58347854800013	775
12.601761963999706	721
12.618523590000223	659
12.635100798000167	547
12.65175113100031	531
12.668335297999874	553
12.685738088999642	559
12.701850964000187	565
12.718716880999636	567
12.735628338999959	569
12.752625547999742	577
12.76909138100018	583
12.786153963999823	585
12.803399714999614	587
12.820844589000444	589
12.837354381000296	591
12.853990255999634	597
12.871994256000107	603
12.888658005999787	607
12.90592621399992	609
12.922176214000501	609
12.938667798000097	611
12.955336715000158	615
12.972360964000472	619
12.988692506000007	621
13.005361006000385	623
13.021630713999912	625
13.038693964999766	627
13.055321173000266	631
13.071706880999955	635
13.088136715000473	639
13.10543534000044	639
13.121777213999849	637
13.138368881000133	641
13.154964006000228	643
13.172011964000376	647
13.188602715000343	649
13.205086631000086	651
13.221506548000434	649
13.238519755999732	649
13.255155214999832	653
13.271488256000339	659
13.287688297999921	661
13.304969298000287	657
13.321295755999927	657
13.337440797999989	661
13.353925673000049	665
13.370891964999828	681
13.387538298000436	777
13.404465673000232	927
13.421175714999663	913
13.438828923000074	849
13.455585339999743	867
13.472215130999757	907
13.489181631000065	899
13.506679922999865	865
13.523536714999864	865
13.540301130999978	861
13.55699842299964	869
13.574497673000224	831
13.593010423000123	779
13.609890130999702	725
13.626276590000089	657
13.643426382000143	541
13.65994175600008	529
13.676443840000502	547
13.692720588999691	563
13.709982715000478	567
13.726265672999943	573
13.742668255999888	573
13.759315506000348	575
13.776248047999616	579
13.7926514640003	587
13.809225922999758	591
13.82579021499987	593
13.843024007000167	593
13.85966258999997	595
13.876199131000249	597
13.89255750600023	605
13.909913256000436	611
13.926429297999675	611
13.943029881999792	611
13.959648048000417	611
13.976648464999926	615
13.993101840000236	621
14.009969089999686	623
14.026275881000402	627
14.04351025699998	625
14.060250172999986	627
14.076642422999612	629
14.093059673000425	633
14.111416714999905	637
14.12807759000043	641
14.144664506000481	639
14.161210965000464	639
14.178429339999639	641
14.194969172999663	645
14.211481715000446	649
14.228022256999793	651
14.245395715000086	651
14.261659339999824	649
14.278223672999957	653
14.294745672999852	653
14.313594547999855	659
14.329936465000173	663
14.346180673000163	665
14.362545255999976	665
14.379177923000498	689
14.395906755999931	799
14.412472005999916	939
14.429266256999654	905
14.446073340000112	845
14.462653298000077	863
14.479564672999913	899
14.496273423000275	891
14.513023382000029	857
14.529723923000347	863
14.546878840000318	871
14.563486506999652	869
14.580339090000052	831
14.596972381000342	775
14.613672882000174	725
14.630308048000188	665
14.646633131000272	551
14.663015881999854	509
14.679523923000488	559
14.695954965000055	561
14.712322631000461	567
14.728859757000464	573
14.746091214999979	571
14.763079131999802	575
14.779622381999616	577
14.79677696500039	583
14.812994257000355	589
14.829790798000431	591
14.846250048000002	593
14.862485673000265	593
14.879079547999936	595
14.89549121500022	599
14.911923923000359	605
14.928619672999957	609
14.944996922999962	609
14.962044965000132	609
14.978464382000311	613
14.995687048000036	619
15.01200067300033	623
15.02896992299975	627
15.045484797999961	627
15.06214559	627
15.07897354800025	629
15.09571538199998	633
15.112109048000093	639
15.128584881999814	641
15.145695131999673	639
15.162712631000431	639
15.179924297999605	641
15.196966632000112	645
15.215731882	647
15.232668132000072	653
15.250485589999698	655
15.270221132000188	657
15.288023172999601	657
15.304704172999664	659
15.321724090000316	657
15.338255007000043	661
15.354834048000157	665
15.371600798000145	671
15.389347297999848	707
15.407590757000435	859
15.424459632000435	947
15.441161132000161	875
15.458563881999908	849
15.475203089999923	891
15.491684339999665	913
15.50833854800021	881
15.525767007000468	859
15.542257756999788	863
15.558904882000206	867
15.575516756999605	857
15.592708797999876	821
15.609298256999864	757
15.625694006999765	719
15.641835882000123	629
15.658921590000318	515
15.675348798000414	577
15.691649632000008	553
15.70817675699982	571
15.725346465000257	569
15.741686297999877	569
15.757978132000062	573
15.77462417300012	579
15.791735673000403	585
15.808396923000146	591
15.825135007000426	591
15.841519839999819	591
15.858712297999773	593
15.87534225699983	595
15.891685964999851	603
15.908287340000243	607
15.925413922999724	609
15.941680840000117	607
15.958392923000247	611
15.975156548000086	615
15.992110465000223	619
16.008824589999676	623
16.02544683999986	623
16.041800382000474	623
16.058841173000474	625
16.075395965000098	631
16.091799382000318	635
16.10837758999969	637
16.125612464999904	637
16.141958422999778	635
16.15848696499961	637
16.175096590000066	641
16.192164173000492	645
16.209016632000385	647
16.225546882000344	647
16.24233346500023	647
16.25960850699994	647
16.276418548000038	649
16.292996047999623	653
16.309447298000123	657
16.32655671500015	657
16.343051673000446	659
16.359588923000047	659
16.3759707979998	663
16.393210131999695	695
16.409977672999958	817
16.426667632000317	941
16.44334296499983	893
16.4606047569996	841
16.477853964999667	877
16.494872506999855	905
16.512431881999873	887
16.530965298999945	867
16.548277007999786	867
16.565095341000415	861
16.5815368829999	851
16.598718424999788	819
16.615340841000034	751
16.631812257999627	717
16.648057258000335	633
16.66509088299972	525
16.681349340999986	557
16.69771909100018	543
16.71431229999962	563
16.73124309099967	569
16.747584216000178	571
16.764279300000453	575
16.780680758000017	577
16.79781442500007	583
16.814819508000255	587
16.831187007999688	593
16.847386925000137	597
16.86465509200025	595
