# Supplementary material for: Automated diagnosis of heart valve degradation using novelty detection algorithms and machine learning
Source: PLoS One. 2019 Sep 26;14(9):e0222983. doi: 10.1371/journal.pone.0222983 (PMC6762068; doi:10.1371/journal.pone.0222983)
Supplement: S1 Dataset — (ZIP) [file pone.0222983.s001.zip › Training_data/Data_20180731_151000.csv]

NFC Sensor Tag Measurement
2018/07/31 15:10:00
t	Data
0.0	947
0.015241375000186963	899
0.03078508300040994	851
0.04627175000041461	863
0.06280654200054414	905
0.0784174170003098	899
0.09720487400045386	857
0.11281095899994398	861
0.12871274999997695	863
0.14428591700016113	871
0.16005512500032637	839
0.17583916600051452	797
0.191174833000332	749
0.2065885829997569	699
0.2218899159997818	617
0.23924450000049546	517
0.2566134159997091	575
0.2740792499998861	555
0.2898386670003674	571
0.30594699999983277	571
0.32261000000016793	571
0.3399365420000322	577
0.3567958749999889	583
0.37411320800038084	589
0.3909395000000586	595
0.4078841669997928	595
0.42371449999973265	595
0.43976295799984655	595
0.4566509579999547	603
0.4739328750001732	607
0.4906204999997499	609
0.5074648340005297	611
0.5237696249996588	611
0.5397737499997675	611
0.5564382080001451	617
0.5730446249999659	621
0.5903107080002883	625
0.6072452079997674	625
0.6241908749998402	629
0.640031832999739	629
0.6567237910003314	631
0.6730370420000327	639
0.689880957999776	641
0.7056325000003199	641
0.7241684580003493	641
0.7408708330003719	645
0.7578395000000455	645
0.7744882080005482	651
0.7919038749996616	655
0.8089546669998526	657
0.8260717499997554	657
0.8425375839997287	659
0.8598545830000148	659
0.8767177910003738	661
0.8939516250002271	665
0.910471791999953	669
0.9275811249999606	669
0.9446736669997335	669
0.9615189579999424	677
0.9785846670001774	743
0.995834332999948	903
1.0131940840001334	939
1.031302332999985	865
1.0504900420000922	873
1.0686461670002245	909
1.0859355410002536	899
1.1033037919996787	871
1.1224817920001442	867
1.142875250000543	871
1.1603261669997664	859
1.1775388340001882	817
1.1952849170002082	757
1.2124983339999744	717
1.2295480419998057	621
1.2464808330005326	513
1.2634539170003336	595
1.2802920419999282	567
1.29724616600015	579
1.3145226249998814	583
1.3314798749997863	587
1.3485053750000588	589
1.3655952919998526	591
1.3826635000004899	593
1.399967999999717	597
1.416910666000149	601
1.4339462919997459	605
1.4510504999998375	609
1.4682865840004524	609
1.4852921669998977	611
1.5022658750003757	613
1.519323749999785	613
1.536001208000016	619
1.5530658750003568	625
1.5699907079997502	627
1.5863791669999046	629
1.6034710000003543	629
1.620733917000507	633
1.6393825000004654	635
1.6575196670000878	639
1.6754565000001094	647
1.6943012500005352	649
1.7110643329997401	651
1.7277776669998275	651
1.7449296670001786	651
1.7614757920000557	653
1.7779433750001772	657
1.794682499999908	661
1.8109956250000323	663
1.8275730840005053	663
1.844080834000124	663
1.8609187080000993	663
1.8776963749996867	667
1.894358084000487	669
1.910838374999912	673
1.9281284999997297	673
1.9447279169999092	675
1.9613409169996885	677
1.9780694170003699	701
1.9955338750005467	815
2.012252792000254	955
2.029202583999904	909
2.045908416999737	859
2.063412999999855	885
2.0801790000004985	915
2.096777542000382	897
2.1136804999996457	869
2.130903582999963	881
2.1475164169996788	885
2.1643476250001186	873
2.1809662920004484	833
2.198528584000087	779
2.215961249999964	727
2.2327436249997845	651
2.249740959000519	541
2.2667784579998624	577
2.284144125000239	557
2.30133804199977	573
2.318578041999899	579
2.3362007080004332	585
2.3532835420000993	587
2.3696872919999805	591
2.386079542000516	591
2.4032607919998554	593
2.4202274170002056	597
2.4362087919998885	601
2.452397459000167	607
2.469794042000103	609
2.486796250000225	613
2.503447916999903	613
2.519795416999841	615
2.5366295829999217	621
2.553762000000461	625
2.5699899170003846	627
2.586285250000401	625
2.603251999999884	629
2.6202170420001494	633
2.6364893330000996	637
2.6529717089997575	641
2.6700379169997177	643
2.6865587499996764	643
2.703042500000265	643
2.7196128750001662	647
2.736552583000048	651
2.75365574999978	655
2.770636792000005	657
2.7868740829999297	657
2.8040238339999632	657
2.8213199580004584	659
2.8375288340002953	661
2.8537042919997475	665
2.870723834000273	669
2.887098875000447	667
2.90370137500031	665
2.92018837500018	667
2.9368509579999227	671
2.9532386250002673	675
2.9697719590003544	679
2.985946667000462	709
3.0034222089998366	839
3.020047959000294	953
3.0366230839999844	899
3.0536127089999354	861
3.070765292000033	895
3.0872614580002846	913
3.104096916999879	891
3.1208132500005377	867
3.1380425010002	869
3.1554311250001774	879
3.172957251000298	869
3.192866917000174	827
3.209928250000303	767
3.228169500999684	717
3.244855417000508	611
3.2614144999997734	507
3.27806400100053	597
3.2947753750004267	571
3.3110814170004232	581
3.3276072509997903	577
3.3442050840003503	581
3.3611204999997426	585
3.377822209000442	589
3.394464959000288	597
3.4110110419997	601
3.4279156669999793	603
3.444396500000039	601
3.461179834000177	605
3.477652042000045	609
3.4943877920004525	613
3.510940291999759	615
3.527444250999906	617
3.544228708999981	617
3.5610917499998322	619
3.5777656259997457	623
3.594563208999716	629
3.611349834000066	631
3.627957959000014	631
3.6446258340001805	631
3.6612752090004506	633
3.6778678339996986	639
3.694696333999673	643
3.7113118750003196	645
3.727768583999932	647
3.7444605000000593	647
3.76089308399969	649
3.778714791999846	651
3.7951342920005118	655
3.811404500000208	657
3.8280829590003123	657
3.8453265839998494	655
3.8617386670002816	657
3.8782005419998313	661
3.895394459000272	665
3.91265925100015	667
3.929255916999864	667
3.9456834590000653	667
3.962939584000196	669
3.9801539589998356	681
3.9967895420004425	739
4.013634042000376	895
4.031060625000464	947
4.048469584000486	871
4.065187209000214	857
4.081844917000126	893
4.099261125999874	913
4.116561959000137	881
4.133374959000321	867
4.150082584000302	881
4.167482167000344	875
4.187946291999651	851
4.206692249999833	789
4.233164209000279	713
4.281585249999807	601
4.29771700099991	569
4.312696042000425	585
4.32793779199983	583
4.343344001000332	577
4.359899375999703	583
4.376014917000248	589
4.391904166999666	595
4.4065321250000125	595
4.42157087600026	593
4.4357214589999785	597
4.450121542000488	601
4.464578459000222	601
4.479469376000452	601
4.49434012599977	607
4.510925458999736	611
4.528641834000155	613
4.544622334000451	613
4.5608195840004555	617
4.577092000999983	619
4.593986667000536	627
4.610932458999741	627
4.629705876000116	627
4.644606126000326	629
4.6596598759997505	629
4.6755301670000335	637
4.690334875999724	641
4.706613250999908	641
4.7229434170003515	639
4.738661041999876	641
4.753532042000188	647
4.769701750999957	649
4.785155583999767	649
4.800623791999897	647
4.816238209000403	653
4.8322599169996465	657
4.848063250999985	657
4.864092001000245	657
4.87994933400023	657
4.896167959000195	663
4.91186108400052	665
4.928303542000322	665
4.944576459000018	663
4.96026912599973	667
4.9766337510000085	673
4.994801417000417	691
5.011210917000426	795
5.027254917000391	935
5.044102001000283	921
5.060434001000431	851
5.077632542000174	871
5.0945721260004575	913
5.111058917000264	911
5.127855751000425	873
5.144849250999869	867
5.161424791999707	873
5.17868345900024	885
5.195294334000209	853
5.2416191669999534	709
5.262163125999905	581
5.277917041999899	513
5.294037626000318	581
5.310215126000003	567
5.327231041999767	569
5.3468345419996695	575
5.3617264169997725	573
5.3768985839997185	581
5.39678162600012	589
5.411537834000228	593
5.427876708999975	595
5.443757167000513	597
5.460579376000169	601
5.477043834000142	607
5.493619083999874	611
5.511801126000137	617
5.527678751000167	613
5.544122166999841	615
5.560658375999992	619
5.576867333999871	625
5.593062541999643	629
5.608814875999997	631
5.623801834000005	627
5.640206167000542	631
5.654772709000099	637
5.670046416999867	637
5.685242917000323	637
5.700926167000034	637
5.716308875999857	641
5.732094709000194	645
5.747625959000288	647
5.763385209000262	645
5.779170417000387	649
5.7954237920002925	653
5.81111812600011	655
5.828073542000311	657
5.8443714590002855	655
5.862840294000307	655
5.879263544000423	661
5.896079002000079	665
5.9120865430004415	665
5.928919126999972	663
5.9449083350000365	663
5.96257933600009	665
5.978935252000156	671
5.995739126999979	683
6.012189377000141	755
6.029644418999851	911
6.045908752000287	935
6.06282746099987	861
6.079339836000145	863
6.09618466899974	905
6.112664502000371	917
6.129776210000273	875
6.145900585000163	861
6.1630102520002765	875
6.179482585999722	879
6.1962682100001985	853
6.2126345859996945	817
6.2295331269997405	751
6.245951669000533	703
6.262581419000526	605
6.278717752000375	507
6.296791169000244	599
6.313104210999882	571
6.3298002940000515	577
6.346014710000418	573
6.3622783350001555	577
6.379027543999655	585
6.39679554400027	591
6.413263669000116	595
6.429994627000269	599
6.4466389600002	597
6.463113877000069	597
6.478953961000116	603
6.494601377000436	607
6.5113571689998935	611
6.5280133360001855	609
6.544341752000037	611
6.561347752000074	617
6.578032336000433	619
6.5949157940003715	627
6.611504460000106	627
6.628199460999895	627
6.6449865439999485	629
6.661505252000097	631
6.678942751999784	639
6.694928335999975	643
6.712202001999685	643
6.729062669000086	645
6.745392752000043	645
6.762859502000538	645
6.779004918999817	651
6.79563841900017	655
6.813096335999944	657
6.829804461000094	657
6.845840210999995	657
6.86244446100045	657
6.879322544000388	661
6.8975375859999986	665
6.914172961000077	667
6.9314325440000175	669
6.9479509610000605	667
6.965107836000243	669
6.9814516690003074	671
6.998621126999751	677
7.0153421269997125	733
7.033159794000312	891
7.0499932109996735	943
7.067598544000248	867
7.084774126999946	863
7.101332086000184	895
7.11884029399971	917
7.135628044000441	877
7.153020669000398	871
7.17004637700029	883
7.187191169000471	877
7.204407252000237	849
7.2214657940003235	803
7.238317752000512	749
7.255337251999663	699
7.271703794000132	595
7.288713461000043	503
7.305245919000299	587
7.322129459999815	567
7.338631919000363	573
7.3555259610002395	579
7.371767751999869	587
7.388778169000034	587
7.405229836000217	587
7.422136711000348	593
7.4386067519999415	597
7.455472460999772	601
7.471709127000395	603
7.488798211000358	603
7.505191627000386	605
7.522153001999868	609
7.538589085999774	613
7.555621960999815	619
7.572081877000528	621
7.589069044000098	619
7.605533085999923	621
7.622655336000207	623
7.6391080439998404	627
7.655964835999839	633
7.6725011280004765	637
7.689485669000533	637
7.705848710999817	635
7.722801793999679	639
7.739344960999915	643
7.7562254189997475	647
7.772557127999789	649
7.789684794000095	649
7.8059702110003855	649
7.822863544000029	649
7.839364211000429	653
7.856225336000534	659
7.872792711000329	659
7.889763211000172	661
7.9060993359998974	659
7.923055586000373	661
7.939390252000521	667
7.956353251999644	669
7.972719127999881	671
7.989892544000213	675
8.006277876999775	685
8.022989502999735	743
8.039651502000197	903
8.056966543999806	937
8.073777628000244	871
8.09038321099979	865
8.106832502000543	897
8.124112878000233	907
8.140640835999875	875
8.157075877000352	863
8.173672169000383	883
8.1909515440002	879
8.207487044000118	857
8.224116211000364	813
8.240635461000238	757
8.257605460999912	705
8.274065294000138	621
8.290432419000354	515
8.306781668999974	583
8.323555294000471	553
8.339933919000032	575
8.356257669000115	579
8.372707585999706	581
8.389304127999822	583
8.40585779400044	587
8.422276543999942	591
8.438929961000213	597
8.455352793999737	603
8.471722836000481	605
8.488296753000213	603
8.50491358599993	605
8.521320419000403	607
8.537721919000433	613
8.55420825300007	619
8.570398253000349	619
8.586670669000341	621
8.603160960999958	621
8.619773669000097	627
8.635860753000088	631
8.652060377000453	633
8.66870908600049	633
8.685035378000066	635
8.701276128000245	637
8.718008460999954	641
8.734490544000437	647
8.750808294000308	647
8.767054752999684	647
8.784526086000369	647
8.80089133599995	649
8.817195794000327	655
8.83404129399969	659
8.851020961000359	661
8.867486836000353	661
8.88414162800018	659
8.900575294000191	659
8.917768336000336	665
8.934523836000153	667
8.950904502999947	669
8.967678668999724	667
8.984709252999892	669
9.001263752999876	673
9.017958710999665	683
9.034779294000145	757
9.052017461000105	919
9.069106169000406	945
9.086276378000548	859
9.10386283600019	865
9.120498211000267	915
9.138127252999766	909
9.155037628000173	875
9.172474668999712	871
9.189464211000086	879
9.20702737800002	877
9.223697919000188	833
9.24115521099975	787
9.257840919000046	733
9.274802793999697	669
9.291133753000395	553
9.308273794000343	541
9.324670961000265	557
9.341495794000366	567
9.35814375300015	575
9.37509883599978	581
9.391412461000073	587
9.4086870860001	585
9.424952878000113	589
9.441735293999955	593
9.458097294000254	597
9.475264128000163	603
9.491551877999882	605
9.508691961000295	605
9.525047918999917	607
9.542032960999677	611
9.558389335999891	617
9.575414668999656	623
9.5915932529997	621
9.608701752999877	621
9.625115669000479	623
9.642085294000026	627
9.658503835999909	633
9.675486836000346	637
9.691784544000257	639
9.70883150300051	639
9.724978961000488	635
9.741997418999745	639
9.758264918999885	643
9.77522754399979	651
9.79178908599988	651
9.8089762110003	653
9.825393668999823	651
9.841680336000536	653
9.858009003000006	659
9.874443919000441	661
9.891303753000102	661
9.907555460999902	661
9.92391287800001	661
9.940377003000322	661
9.957237960999919	665
9.973956335999901	671
9.990431668999918	671
10.00684562800052	671
10.023883918999672	687
10.040707127999667	775
10.05723250400024	931
10.074329254000077	927
10.09170004600037	859
10.108527254000364	875
10.125098628999694	905
10.141803503999654	907
10.159148212999753	869
10.175712836999992	867
10.192549463000432	875
10.209331003999978	875
10.226504211999782	843
10.243035796000186	781
10.259604961999685	747
10.275937753999642	685
10.29303187900041	577
10.309395379000307	509
10.325850836999962	581
10.342095961999803	569
10.359012212999914	573
10.375226754000323	579
10.391442170999653	583
10.407927254000242	583
10.425149753999904	587
10.441413921000276	591
10.457804921000388	597
10.474564879000354	601
10.491528462000133	601
10.507784753999658	601
10.525987461999648	603
10.542428837999978	607
10.559383128999798	613
10.575468795999768	619
10.591667587000302	621
10.608264421000058	621
10.625245795999945	619
10.641527796000446	623
10.658435671000007	629
10.674897795999641	631
10.691297837000093	637
10.708457253999768	633
10.725550420999753	635
10.741916337000475	639
10.758419796000453	643
10.775350963000164	649
10.792429920999894	651
10.808962420999706	651
10.82506171299974	651
10.841943170999912	651
10.858900545999859	657
10.875363088000086	659
10.891532546000235	661
10.908701213000313	661
10.925471671000196	659
10.941873837000458	661
10.958394921000036	667
10.975412046000201	669
10.992262212000242	673
11.008702713000275	673
11.02528154599986	683
11.042453963000298	743
11.059934128999885	905
11.07639362900045	939
11.093125379000412	877
11.110448045999874	861
11.127614130000438	899
11.144534504000148	909
11.160909088000153	875
11.178147462999732	867
11.195465546000378	877
11.21204100399973	883
11.228966671000308	853
11.246606546000294	805
11.267850295999779	739
11.284568504000163	673
11.301351129000068	563
11.318328463000398	537
11.334725421000257	567
11.351490129000013	573
11.368526754000413	575
11.385580504000245	577
11.40178871199987	583
11.418922003999796	587
11.435865962999742	595
11.453036713000074	599
11.46984450400032	599
11.486794753999675	601
11.504054504000123	603
11.521138504000191	607
11.537584796000374	611
11.554967463000139	615
11.5719618789999	617
11.589124213000105	619
11.605486962999748	617
11.622437255000477	619
11.639679212999908	625
11.65670783800033	631
11.67322421300014	635
11.690374212999814	635
11.707653755000138	635
11.724950003999766	637
11.74118308800007	639
11.758218130000387	645
11.775379837999935	649
11.792166379000264	649
11.808587921000253	651
11.825639546000275	647
11.842640963000122	651
11.859608712999943	655
11.87607979600034	661
11.893052546000035	661
11.910055879000538	661
11.927027296000233	659
11.943596420999711	661
11.960554504000356	665
11.97727025400036	667
11.994350963000215	671
12.010732003999692	675
12.027713296000002	675
12.044815921000009	717
12.061862878999818	859
12.078874005000216	949
12.095689921000485	889
12.112495713000499	859
12.130713587999708	891
12.148161171000538	915
12.169012045999807	877
12.185923629000172	861
12.20279083800051	873
12.220193713000299	879
12.237710713000524	847
12.25469421300022	797
12.271432462999655	751
12.288572880000174	681
12.30557158800002	579
12.321909045999746	497
12.338577837999765	585
12.355552670999714	571
12.372645421000016	577
12.389183504999892	577
12.405529962999935	581
12.422556630000145	585
12.439712504999989	591
12.456024254000113	595
12.47254292100024	601
12.489740713000174	599
12.50681204600005	603
12.523429838000084	603
12.539851045999967	605
12.556840379000278	615
12.574075255000025	615
12.590456963000179	617
12.606816088000414	619
12.623922546000358	619
12.640816420999727	625
12.657133587999851	629
12.673803546000272	633
12.690711463000298	635
12.707691962999888	635
12.724274338000214	637
12.740602546000446	639
12.757622879999872	645
12.774851379999745	647
12.79118000499966	649
12.807427796000411	647
12.824620962999688	647
12.841591004999827	651
12.858016713000325	655
12.874682505000237	661
12.891604588000519	661
12.9087074629997	659
12.92509033799979	659
12.941610713000046	661
12.958764130000418	667
12.97587683799975	669
12.992245379999986	671
13.008928463000302	671
13.025988713000515	671
13.043062505000307	697
13.059690588000194	799
13.076276546000372	935
13.0936980460001	911
13.111045171000114	855
13.127866171000278	875
13.144657380000353	909
13.161741005000295	893
13.178968129999703	871
13.195590295999864	863
13.213920713000334	877
13.23148654600027	873
13.25125146299979	831
13.268416421000438	765
13.28550217100019	723
13.302732713000296	639
13.319496338000135	533
13.33649896299994	583
13.353000046000489	559
13.37047838000035	571
13.386875463000251	573
13.404077463000249	575
13.42049429600047	583
13.437295671000356	591
13.454097337999883	597
13.47100204599974	599
13.487285213000177	599
13.504686629999924	599
13.52103271299984	605
13.538057130000198	611
13.554711587999918	613
13.57167246300014	615
13.588210838000123	617
13.605372838000221	619
13.621773462999954	621
13.638949129999673	623
13.655382795999685	629
13.672553295999933	631
13.689183921000222	631
13.706305255000188	631
13.722803630000271	635
13.740051087999746	639
13.756435463000344	643
13.773688963000495	647
13.790253588000269	647
13.807296754999697	645
13.824037755000063	647
13.841114337999898	649
13.857656879999922	653
13.874893754999903	655
13.891128129999743	657
13.908348838000165	657
13.924858545999996	659
13.941870005000055	661
13.958466795999811	663
13.975483629999871	669
13.991891421000219	669
14.009115671000473	669
14.025427837999814	671
14.042530505000286	673
14.059272463000525	723
14.076561296000364	869
14.093368587999976	957
14.110738630000014	883
14.127425212999697	853
14.14489854600015	889
14.161580754999704	919
14.179021795999688	883
14.195687045999875	863
14.212893212999916	879
14.229715380000016	875
14.246771089000504	857
14.263669548000507	809
14.28090817300017	759
14.297025756000039	707
14.314247672999954	619
14.330398797999806	515
14.347459548000188	591
14.363900256000306	559
14.38065104799989	573
14.396805714000038	575
14.413859797999976	583
14.430164297999909	581
14.446961339000154	583
14.463351297999907	589
14.480307505999917	597
14.49652783900001	601
14.51327979800044	603
14.529659965000064	605
14.546490505999827	605
14.563068215000385	607
14.580057338999723	613
14.600372589000472	617
14.62000046400044	621
14.636485173000437	625
14.653201590000208	627
14.670894714000497	627
14.687544256000365	629
14.704281631000413	629
14.721057423000275	635
14.737666340000033	639
14.75434175600003	643
14.77129013099966	643
14.788221423000323	643
14.80467192299966	645
14.821196173000317	647
14.838048215000526	653
14.854645256000367	655
14.871076964000167	657
14.888031839999712	655
14.904778131000057	657
14.921054673000071	661
14.937683172999641	663
14.95466975599993	667
14.971578755999872	669
14.988528173000304	667
15.005475214000398	667
15.022518880999996	673
15.039961923000192	677
15.05704696399971	705
15.074696214999676	811
15.091941298000165	947
15.10892925600001	905
15.126179798000521	851
15.143578797999908	885
15.160902089000047	919
15.177569090000361	897
15.19570413099973	871
15.213617798000087	871
15.230737798000519	881
15.247425464999651	867
15.270151089999672	815
15.309964756000227	679
15.327980256000046	561
15.345278673000394	537
15.362681589999738	559
15.378897047999999	573
15.394063464999817	581
15.408937840000362	581
15.424144339999657	581
15.43931338099992	587
15.454351756000506	593
15.470184423000319	593
15.485038965000058	593
15.49957350600016	597
15.514346756000123	601
15.52883721499984	601
15.543315464999978	601
15.55783904800046	605
15.572887422999884	611
15.588463715000216	611
15.603880839999874	613
15.621004298000116	617
15.63677021500007	623
15.653958881000108	623
15.670794923000358	623
15.687275672999931	627
15.703496131000065	627
15.721190422999825	633
15.737053048000234	637
15.754318547999901	639
15.771296255999914	639
15.788226090000535	641
15.804503215000295	643
15.821099255999798	645
15.837771923000219	651
15.85491621500023	653
15.871344215000136	655
15.887929589999658	653
15.904212090000328	653
15.920525673000157	657
15.937711132000004	663
15.954007256000295	663
15.97247454799981	663
15.98892663100014	665
16.00601171499966	663
16.022268464999797	669
16.038700048000464	673
16.055557298000167	679
16.072532297999715	725
16.089347672999793	871
16.10595875600029	949
16.122310714999912	877
16.139178256000378	855
16.155818965000435	897
16.17258954800036	915
16.18939621499976	889
16.205867880999904	861
16.22249325699977	875
16.239534506000382	873
16.256148215000394	867
16.272812381999756	827
16.290308673000254	769
16.307180380999853	707
16.324480047999714	635
16.341447380999853	517
16.35865338199983	597
16.375768464999965	567
16.392960590000257	583
16.409926715000438	577
16.42697138099993	579
16.4439943819998	583
16.46096863100047	587
16.47797142299987	595
16.495009381000273	599
16.512084715000128	601
16.529356715000176	601
16.546328715000527	601
16.563363756999934	605
16.579408173000047	609
16.594728132000455	615
16.610073298000316	617
16.625316006000503	613
16.64061367300019	619
16.655649923000055	623
16.670822256000065	625
16.68727729800048	623
16.70385846499994	627
16.720587630999944	631
16.736927756000114	637
16.75355163200038	641
16.770272132000173	639
16.787244297999678	641
16.80486092299998	643
16.821890215000167	645
