# Supplementary material for: Automated diagnosis of heart valve degradation using novelty detection algorithms and machine learning
Source: PLoS One. 2019 Sep 26;14(9):e0222983. doi: 10.1371/journal.pone.0222983 (PMC6762068; doi:10.1371/journal.pone.0222983)
Supplement: S1 Dataset — (ZIP) [file pone.0222983.s001.zip › Training_data/Data_20180731_150911.csv]

NFC Sensor Tag Measurement
2018/07/31 15:09:11
t	Data
0.0	613
0.01510787499955768	515
0.030343249999532418	593
0.04556879199935793	551
0.06063220799933333	567
0.07544216699989192	573
0.09067629199944349	577
0.10695399999985966	577
0.12270520799938822	577
0.1378055420000237	581
0.1568673329993544	589
0.17409554200003186	593
0.1907249169998977	595
0.2077303749993007	595
0.22440912499951082	595
0.2416631669993876	597
0.2581414579999546	603
0.2748287499998696	609
0.29175008299989713	613
0.3085750000000189	613
0.3242619169996033	613
0.3403334579998045	613
0.356449832999715	619
0.3744639999995343	623
0.3909045000000333	627
0.4081047079998825	629
0.4246480000001611	629
0.4415607920000184	629
0.45744345799994335	633
0.47483466699941346	637
0.49169016699943313	641
0.5089842500001396	643
0.5253034999996089	645
0.5420948329992825	643
0.5585566250001648	649
0.5754985839994333	651
0.591666708000048	655
0.608070874999612	655
0.6250719999998182	655
0.6414065419994586	655
0.6583015420001175	657
0.6758477499997753	661
0.692865707999772	665
0.7097721669997554	667
0.7266747499998019	669
0.7435833330000605	675
0.761291834000076	763
0.7779106250000041	925
0.7954515419996824	931
0.8125973329997578	855
0.8299452499995823	871
0.8465646670001661	913
0.863802584000041	897
0.8812407499999608	865
0.8987149999993562	869
0.9156262919996152	875
0.9324865829994451	879
0.9495473749993835	839
0.9669313750000583	779
0.9839247089994387	731
1.0009397919993717	665
1.017428082999686	553
1.034541416999673	551
1.051195375000134	555
1.0680674169998383	567
1.0846897920000629	573
1.1017239590000827	579
1.1180436249997001	585
1.135234333999506	591
1.1516274169998724	597
1.1683672919998571	599
1.1848263749998296	599
1.2019287499997517	599
1.2182379579999179	603
1.235416124999574	609
1.251727416999529	613
1.268780749999678	615
1.2852313339999455	615
1.3021207920000961	615
1.3183543340001052	617
1.3356549589998394	625
1.3519602919996032	629
1.368774042000041	631
1.3858966249999867	629
1.4026797500000612	631
1.4191469589995904	635
1.4361458339999444	639
1.4522700839997924	645
1.4692920839997896	645
1.485737541999697	647
1.5025070000001506	645
1.518841084000087	649
1.536067708999326	653
1.5524527919997126	657
1.569472749999477	659
1.5857463339998503	655
1.602586916999826	659
1.6192902919992775	659
1.6364360419993318	661
1.652481084000101	667
1.6698710419996132	667
1.686250708999978	667
1.703084249999847	669
1.7194799999997485	671
1.7364208339995457	677
1.7525902919996952	697
1.7697354169995378	803
1.7863430839997818	945
1.8034316670000408	923
1.820307958999365	853
1.837552500000129	881
1.8551041669998085	923
1.873885541999698	909
1.8918528750000405	869
1.909111459000087	885
1.9275102089995926	879
1.9450720419999925	869
1.9623185000000376	817
1.979055333999895	763
1.9966498339999816	719
2.0135750839999673	617
2.030852875000164	519
2.0473885000001246	607
2.0652448339997136	573
2.0823324590000993	579
2.099359541999547	577
2.116525499999625	585
2.133785958999397	591
2.150423791999856	595
2.1670635840000614	597
2.1841328339996835	597
2.2007792089998475	601
2.217200041999604	605
2.233539834000112	609
2.250892666999789	613
2.267319249999673	615
2.28391933399962	615
2.3012892090000605	617
2.3182768339993345	623
2.3350671250000232	625
2.351711416999933	629
2.3688015419993462	629
2.3859433749994423	629
2.4023958749994563	631
2.4193316249993586	635
2.436424624999745	641
2.4533843339995656	645
2.4698611249996247	647
2.4867116669993266	645
2.503511874999276	645
2.520638083999984	647
2.536848416999419	651
2.5535362089995033	657
2.570772833999399	657
2.5876162089998616	657
2.603844210999341	655
2.620738210000127	657
2.6376447519996873	663
2.6542427939994013	665
2.6706673769995177	667
2.6874205019994406	665
2.7043735849993027	665
2.7205806269994355	667
2.7371665849996134	673
2.7538597100001425	691
2.771417167999971	771
2.7890790439996636	931
2.806948460000058	921
2.823568542999965	853
2.841884626999672	879
2.8601773350001167	913
2.8778188769992994	899
2.8946273349993135	873
2.9122164179998435	867
2.9298413769993203	881
2.947298293000131	875
2.9643461269997715	839
2.9817999599999894	781
2.999104460000126	733
3.016241667999566	647
3.0332829179997134	535
3.0506640849998803	579
3.068105084999843	555
3.0856447520000074	573
3.102410959999361	573
3.1195372100000895	577
3.1361760849995335	585
3.152839209999911	591
3.1692290849996425	595
3.186931459999869	597
3.2040886269996918	597
3.22040595999988	599
3.237631751999288	605
3.2544680439996228	609
3.270929584999976	611
3.2875425849997555	615
3.303851584999393	613
3.3209690439998667	617
3.3372454179998385	621
3.353515292999873	627
3.3699263349999455	629
3.3864631689993985	629
3.4027547929999855	629
3.4192176689994085	633
3.4358691689994885	637
3.45308766800008	641
3.4697496689996115	643
3.4862020020000273	641
3.5023577929996463	643
3.518972584999574	647
3.536199418999786	651
3.5526832929999728	655
3.5691247099994143	655
3.5864073349994214	653
3.6036049179992915	655
3.6201626689999102	657
3.6366518770000766	661
3.6532544599995163	665
3.6703364599998167	665
3.686833751999984	663
3.703233251999336	665
3.7202939600001628	667
3.737300418999439	673
3.753745127000002	677
3.7703569189998234	711
3.7875944179995713	845
3.8049529189993336	957
3.8214393349999227	891
3.8379305429998567	851
3.855196544000137	889
3.8722978770001646	927
3.888797835999867	887
3.9055035439996573	857
3.9226164599995172	871
3.940076209999461	881
3.9601422519999687	861
3.979220293999788	813
3.996918418999485	755
4.013358584999878	693
4.030525501999364	591
4.0471015439998155	503
4.063313126999674	577
4.080978252000023	569
4.097999626999808	573
4.115492251999967	581
4.1318718349994015	583
4.148573876999762	587
4.166287959999863	589
4.182931334999921	595
4.201511418999871	597
4.218109669000114	601
4.23506987699966	605
4.251121835000049	609
4.266204876999836	607
4.281284793999475	609
4.296016376999432	613
4.3109040439994715	619
4.326550459999453	617
4.341533043999334	619
4.357141126999522	623
4.373140584999419	629
4.388282918999721	627
4.4035538349999115	629
4.418953501999567	631
4.436027751999973	637
4.451445751999927	639
4.467059210000116	639
4.4824669599993285	637
4.498487584999566	643
4.514303168999504	649
4.529932419000033	651
4.546037418999731	647
4.561850043999584	649
4.577610043999812	653
4.593595043999812	657
4.610224918999847	657
4.629516502000115	657
4.646027459999459	659
4.662663293999685	661
4.679818418999275	663
4.696519127000101	667
4.712556793999283	669
4.729501752000033	669
4.74639529399974	673
4.7634992099992814	673
4.780143876999318	729
4.798225668999294	873
4.815186585999982	953
4.831559668999944	875
4.8476063349999094	859
4.864428293999481	887
4.881182127000102	917
4.897395709999728	879
4.913575335000132	867
4.930508376999569	879
4.946622294000008	877
4.963094044000172	867
4.979559168999913	825
4.996360084999651	771
5.012804126999981	715
5.029589668999506	643
5.045850918999349	533
5.062274668999635	565
5.078368043999944	551
5.094945543999529	571
5.111643418999847	577
5.128302002000055	577
5.146276460999616	579
5.162738459999673	585
5.180058377000023	591
5.1969780849995	597
5.214390960999481	599
5.2314606270001605	603
5.2487770439993255	603
5.266056419000051	603
5.282962084999781	607
5.29954679399998	611
5.316604793999431	617
5.333451669000169	621
5.352419460999954	625
5.368801751999854	623
5.385379085999375	623
5.401694086000134	629
5.418608459999632	633
5.435300876999463	639
5.451691960999597	639
5.468015751999701	639
5.485550919000161	641
5.501939293999385	643
5.51831950199994	645
5.534948835999785	651
5.552028252000127	651
5.5683800440001505	653
5.584977126999547	653
5.60139029399943	655
5.6183937519999745	657
5.635003251999478	661
5.651462627000001	663
5.667757710999467	661
5.68503850199977	661
5.70143471099982	661
5.717710251999961	667
5.734176126999955	673
5.751302501999817	675
5.767598210999495	681
5.7844791269999405	731
5.801134085999365	885
5.818386752000151	935
5.835588126999937	875
5.8522837109994725	869
5.868834836000133	891
5.886512668999785	909
5.9032265019995975	877
5.920820835999621	861
5.938138751999759	877
5.955890960999568	883
5.9726331689998915	857
5.9903105019993745	801
6.007564294000076	749
6.024453127000015	689
6.0409445859995685	599
6.057693293999364	501
6.074677835999864	595
6.091659793999497	569
6.1082916689993	573
6.125557126999411	573
6.142055543999959	577
6.160367585999666	583
6.177795918999436	589
6.196625793999374	595
6.213793418999558	599
6.23068591899937	599
6.247418293999544	599
6.264504418999422	603
6.28128637699956	605
6.2982229609997376	613
6.315348252000149	617
6.331758293999883	619
6.347879336000005	619
6.3648482519993195	619
6.381262543999583	621
6.397658126999886	627
6.414224710999406	631
6.431937418999951	635
6.449577126999429	635
6.465932501999305	637
6.482387918999848	639
6.49977787699936	641
6.516124918999594	647
6.532465501999468	649
6.549641335999695	651
6.566116751999289	651
6.582425793999391	649
6.600164626999685	653
6.61718141899928	659
6.633976543999779	661
6.650642001999586	659
6.6672836689995165	659
6.683972085999812	661
6.701431210999544	663
6.717882918999749	667
6.7345561269994505	671
6.751182377000077	673
6.768241961000058	673
6.784922877000099	691
6.801628711999911	789
6.818502127999636	939
6.836144419999982	921
6.852650961999643	857
6.869448920999275	875
6.886105003999546	907
6.9032719619999625	901
6.920164336999733	873
6.937522211999749	867
6.95498667099946	883
6.9731826289998935	883
6.990242295999451	831
7.007157336999626	767
7.024054878999777	725
7.041229419999581	651
7.057448003999525	535
7.073974378999992	567
7.090369878999809	551
7.10734321200016	565
7.123880920999909	569
7.140375711999695	573
7.156698253999821	581
7.1738645870000255	589
7.190307711999594	591
7.2073382119997405	593
7.22443671200017	595
7.241910628999904	599
7.2580042119998325	603
7.274503670999366	609
7.290863211999749	611
7.30791371199939	611
7.324477254000158	613
7.34104954599934	615
7.357362836999528	621
7.374673712000003	627
7.391168920999917	627
7.407538919999752	625
7.424026087000129	627
7.441150378999737	631
7.457418586999665	637
7.47395604599933	639
7.490549378999276	639
7.507609378999405	639
7.524323545999323	639
7.541019962000064	645
7.557449044999885	647
7.574427212000046	651
7.590994254000179	653
7.6073847540001225	653
7.623770336999769	653
7.64104996199967	657
7.657481461999851	661
7.673808086999998	665
7.691048628999852	663
7.707987336999395	661
7.724484587000006	661
7.741082670999276	667
7.7580684619997555	671
7.775330587000099	677
7.791643128999567	707
7.808238419999725	823
7.825590961999296	939
7.842872045000149	897
7.860022545999527	847
7.876611961999515	891
7.8943470459998935	919
7.911477046000073	893
7.929807961999359	865
7.947777336999934	867
7.966885420999461	885
7.984361086999343	855
8.001448545999665	807
8.018874378999499	757
8.035535920999791	711
8.052097920999586	617
8.068428294999649	507
8.085852129000159	585
8.102131296000152	557
8.11851366999963	573
8.13527767100004	575
8.151799753999512	583
8.170287754000128	587
8.190404586999648	595
8.208356628999354	597
8.227042587000142	597
8.248969628999475	599
8.270657086999563	611
8.288794338000116	609
8.307451420999314	611
8.324841128999651	615
8.342542211999898	619
8.358998420999342	623
8.37550292099968	625
8.391833711999425	627
8.408812670999396	627
8.42580679599996	629
8.442127211999832	631
8.459045337999669	635
8.476002546000018	639
8.4924719619994	641
8.509107087999837	643
8.52555821199985	641
8.542600961999597	643
8.559169213000132	647
8.57563021199985	653
8.592490629000167	653
8.609486878999633	653
8.625903004000065	653
8.642308753999714	655
8.658705587999975	659
8.675772670999322	661
8.692063421000057	663
8.708234461999382	661
8.72454567099976	661
8.742329295999298	665
8.758598045999861	669
8.77525642099954	673
8.791526128999976	683
8.808137629000157	745
8.825173378999352	903
8.84175404599955	935
8.858341795999877	871
8.875106587999653	863
8.89171921199977	899
8.908176586999616	913
8.92487712899947	875
8.941700712000056	859
8.95893292099936	877
8.976082461999795	879
8.993064211999808	857
9.009642295999583	799
9.026619004000167	747
9.043302045999553	699
9.060162963000039	599
9.07633679599985	511
9.093077378999624	597
9.110102712999833	567
9.127032671000052	571
9.143274504000146	571
9.160160753999662	577
9.176613878999888	585
9.19324492099986	589
9.209585837999839	589
9.226002503999553	589
9.242292754000118	593
9.25948617099948	599
9.275901504000103	603
9.292419003999385	605
9.309078587999466	607
9.32638296299956	609
9.342655671000102	613
9.359207128999515	617
9.375693212999977	623
9.392554504000145	627
9.409036420999655	625
9.425805588000003	627
9.442077795999467	631
9.459085003999462	635
9.475568629000009	639
9.492123670999717	641
9.508403086999351	639
9.525547712999469	641
9.542172628999651	643
9.559148087999347	647
9.575880295999923	651
9.591997962999812	653
9.609047253999961	651
9.625935129000027	653
9.642097420999562	655
9.658341128999382	659
9.67573071300012	663
9.692614545999277	663
9.709042337999563	663
9.725791087999824	661
9.742623878999439	663
9.759675337999397	671
9.776138129000174	675
9.792245503999766	677
9.809387753999545	717
9.826742212999307	861
9.843210629000168	945
9.859929212999305	887
9.877082170999529	855
9.894168920999618	891
9.91061087900016	919
9.92698754599951	887
9.944284420999793	855
9.961581670999294	871
9.978214670999478	881
9.995029420999344	869
10.012400628999785	821
10.032882296000025	759
10.050206629000058	699
10.067466462999619	603
10.084085671000139	507
10.1016959210001	595
10.118068378999851	573
10.135442378999869	577
10.151873712999986	575
10.169038795999768	577
10.185929212999326	581
10.202972545999728	587
10.219682170999477	591
10.236902587999793	599
10.253291837999313	601
10.270680920999439	601
10.287057296000057	601
10.30433671299943	603
10.320831295999596	607
10.33780079600001	611
10.354417128999557	617
10.37165250399994	619
10.388038254000094	619
10.405118503999802	621
10.421562628999709	625
10.438576670999282	631
10.455226379000123	635
10.47204750399942	635
10.488517003999732	633
10.505882421000024	635
10.522403878999285	641
10.539427712999895	645
10.55602925399944	647
10.572961503999977	649
10.58977975400012	649
10.606755795999561	649
10.623596628999621	651
10.640973546000168	655
10.657578796000053	661
10.67468012900008	661
10.691401962999407	663
10.708692129000156	663
10.725190628999371	663
10.741824587999872	665
10.758164212999873	671
10.775455420999606	673
10.791782378999415	675
10.808128171000135	693
10.825045670999316	787
10.842273545999888	933
10.85918154599949	917
10.875937420999435	867
10.892639046000113	881
10.910183420999601	909
10.926748670999586	901
10.94338167099977	871
10.960359087999677	867
10.976961503999519	877
10.99340054699951	877
11.01075063099961	847
11.027279838999675	783
11.043886548000046	737
11.060534088999702	677
11.077487088999987	573
11.094010630999946	521
11.110737713999697	569
11.12699442199937	563
11.14443504799965	565
11.160841421999976	575
11.177450880999459	581
11.194083505999515	585
11.21122421400014	589
11.227483171999666	589
11.24370846399961	591
11.260818797999491	597
11.27775383900007	605
11.294272755999373	605
11.310915506000129	607
11.327339255999505	609
11.344384756000181	613
11.360830963999433	619
11.376974630999939	625
11.393293671999345	625
11.410587297999882	625
11.426856630999282	625
11.443156421999447	631
11.459879880999324	637
11.47697633899952	641
11.493295838999984	643
11.509876422999696	641
11.526657005999368	639
11.543764672999714	645
11.560275338999418	649
11.576448088999314	651
11.594054547999804	653
11.611123214000145	653
11.627394381000158	653
11.64397146400006	653
11.661335672999485	659
11.678127213999687	663
11.694491006000135	665
11.711124880999705	663
11.727975338999386	661
11.7451918809993	663
11.761401213999306	667
11.777602338999714	671
11.794502963999548	675
11.811567505999847	679
11.827964213999621	749
11.844663422999474	905
11.861761047999607	943
11.878975755999818	869
11.895650798000133	867
11.91217842199967	903
11.929342755999642	915
11.946367673000168	875
11.9629978389994	857
11.979486630999418	875
11.996561088999442	877
12.017238213999917	851
12.034526213999925	781
12.05249742199976	741
12.069223380999574	669
12.085941547999937	559
12.102452131000064	527
12.12042900599954	565
12.13772675600012	567
12.154465713999343	575
12.171151673000168	577
12.187608172000182	579
12.20429029800016	583
12.221038880999913	593
12.23760392299937	599
12.254197255999316	601
12.271030047999375	601
12.287476423000044	601
12.304090755999823	603
12.320737838999776	609
12.33710513099959	615
12.353389421999964	615
12.369976756000142	617
12.386352423000062	619
12.403004047999275	623
12.419860381000035	627
12.436508005999713	629
12.452749172999575	633
12.470440338999651	631
12.48755563099985	631
12.504287380999813	635
12.52100042299935	637
12.537987755999893	645
12.554698213999473	645
12.571236713999497	647
12.58764463099942	647
12.604093965000175	649
12.621313880999878	651
12.637782755999979	655
12.65466613099943	657
12.671374630999708	657
12.688076130999434	657
12.705058963999363	659
12.721619380999982	661
12.738276880999365	667
12.755134297999575	667
12.77168558899939	667
12.788101505999293	669
12.80462867299957	671
12.8212446309999	697
12.838024713999403	791
12.85509583899966	937
12.87187313100003	915
12.88852921399939	855
12.905979963999926	873
12.92266158899929	911
12.939625964999323	907
12.956339130999368	875
12.972881880999921	865
12.989747630999773	875
13.006348297999466	875
13.02300967300016	839
13.0399668809996	793
13.05669525599933	739
13.073012047999327	681
13.089561589999903	569
13.106142130999615	507
13.122522588999345	573
13.139198297999428	569
13.155773423000028	575
13.172666673000094	579
13.189252880999447	581
13.205872423000073	585
13.222302755999408	589
13.239489089999552	599
13.25613492299999	601
13.272360005999872	599
13.288989048000076	599
13.306236255999465	601
13.323166838999896	607
13.34113750599954	611
13.357992797999941	615
13.374918130999504	619
13.39194254799986	621
13.40963733999979	621
13.426790380999591	623
13.443132463999973	627
13.460761297999852	631
13.477182173000074	635
13.493359963999865	637
13.51054400599969	637
13.527674713999659	637
13.54413050599942	641
13.56080367300001	645
13.57783788100005	649
13.594846756000152	651
13.611312631000146	651
13.628193130999534	647
13.644905297999685	651
13.661282922999817	655
13.678265380999619	661
13.695501839999451	661
13.711947464999866	663
13.72809046400016	661
13.745372755999597	661
13.762392048000038	667
13.77873463099968	671
13.795199714999399	671
13.812280006000037	675
13.829325339999741	687
13.846215880999807	791
13.862706130999868	939
13.880012755999815	925
13.897117839999737	861
13.913399089999984	879
13.930320798000139	909
13.947409630999573	901
13.964563673000157	869
13.981109214999378	871
13.997362297999643	877
14.014461089999713	869
14.031736089999868	831
14.049306505999994	775
14.06689083999936	727
14.085168964999866	651
14.102284380999663	541
14.120576339999388	569
14.138105422999615	559
14.15494729799957	579
14.171307589999742	577
14.188313964999907	577
14.204882172999532	579
14.221458047999477	585
14.237773339999876	591
14.254929964999974	597
14.2712645900001	599
14.287774214999445	597
14.304356255999664	599
14.321390714999325	607
14.33767238099972	611
14.354658090000157	615
14.371063839999806	613
14.388232464999419	615
14.404726547999417	621
14.421372172999327	625
14.437728715000048	627
14.454451089999566	631
14.471151755999927	631
14.487673380999695	631
14.504534214999694	637
14.521541922999859	641
14.538412255999901	645
14.555180505999488	647
14.572612922999724	647
14.58987171499939	643
14.606970089999777	647
14.623473423000178	651
14.640966380999998	653
14.657990505999805	659
14.675156797999989	661
14.691759755999556	659
14.708832923000045	659
14.725981880999825	661
14.743031340000016	663
14.760363339999458	669
14.777509380999618	669
14.794781964999856	673
14.811791340000127	673
14.828760798000076	675
14.846328255999651	737
14.86398163099966	903
14.881772380999791	943
14.898969505999958	869
14.916544964999957	873
14.936448630999621	915
14.954903005999768	905
14.97260521499993	873
14.989617964999525	877
15.00663825599986	881
15.023578755999552	875
15.041442255999755	833
15.058443172999432	777
15.075383464999504	727
15.09184571500009	647
15.108869298000172	539
15.125873922999745	579
15.142195047999849	559
15.15856892299962	577
15.175918547999572	579
15.192840673999854	581
15.20934009099983	583
15.225948966000033	585
15.242850923999868	593
15.259952424999938	597
15.276301340999453	601
15.292540507999547	601
15.31052788299985	601
15.327520465999442	601
15.344043924999824	605
15.36131663299966	609
15.378543756999534	615
15.395904758000142	619
15.412362590999692	617
15.428994174999389	615
15.446968632999415	621
15.464836674999788	625
15.481176715999936	629
15.497506257999703	635
15.514874215999953	637
15.532117923999976	637
15.548528382999393	635
15.565103257999908	639
15.582059632999517	645
15.598853007999423	649
15.615288465999583	649
15.631350507999741	649
15.648266673999387	649
15.665243382999506	653
15.681610216000081	657
15.697801173999324	661
15.714668425000127	663
15.731499382999573	663
15.74758434099931	661
15.76405267500013	663
15.78097759100001	667
15.797934923999492	671
15.814427008000166	673
15.830878507999842	677
15.847987757999363	725
15.865192257999297	875
15.881733258000168	945
15.898180133000096	883
15.915598090999993	863
15.93249509099951	891
15.949003091000122	911
15.9655444659993	881
15.982616298999346	857
15.999815090999618	873
16.016699674999472	877
16.03444692499943	865
16.052499215999887	817
16.071024299999408	757
16.08853279899995	701
16.10609792499963	601
16.122810799000035	505
16.140025882999907	595
16.156969382999705	575
16.173822424999344	575
16.190614424999694	575
16.20761900799971	577
16.22539771599986	583
16.241879549999794	589
16.258413466000093	597
16.27515275799942	599
16.292237715999363	599
16.308802174999983	601
16.325414424999508	601
16.3423026749997	607
16.358834591999766	613
16.37542113299969	615
16.39185263299987	615
16.408796175000134	615
16.4254045079997	617
16.441882840999824	623
16.458283840999684	627
16.47554871600005	631
16.491916132999904	631
16.508823174999634	631
16.525460132999797	631
16.542567550000058	637
16.55904413299959	641
16.575744424999357	645
16.59204125799988	643
16.609247049999794	643
16.62598825799978	645
16.642351425000015	649
16.658762049999496	655
16.675927465999848	657
16.692328799999814	657
16.70872542500001	657
16.725517382999897	657
16.7423277580001	663
16.758840091999446	665
16.775628090999817	665
16.791912965999472	667
16.80898538299971	667
16.82537021600001	671
