# Supplementary material for: Automated diagnosis of heart valve degradation using novelty detection algorithms and machine learning
Source: PLoS One. 2019 Sep 26;14(9):e0222983. doi: 10.1371/journal.pone.0222983 (PMC6762068; doi:10.1371/journal.pone.0222983)
Supplement: S1 Dataset — (ZIP) [file pone.0222983.s001.zip › Training_data/Data_20180731_151206.csv]

NFC Sensor Tag Measurement
2018/07/31 15:12:06
t	Data
0.0	583
0.020172249999632186	591
0.03518016700036242	585
0.05059837499993591	589
0.06557024999983696	591
0.08142837499963207	593
0.10025208400020347	605
0.11698204200001783	603
0.13335683300010714	609
0.14942641699963133	609
0.16502587499962829	609
0.18124224999974103	613
0.19700604199988447	617
0.21211529199990764	619
0.226985125000283	617
0.24170554200009065	619
0.25680733300032443	627
0.27235908300008305	629
0.28803400000015245	629
0.30326262499966106	631
0.31937179200031096	635
0.3363846669999475	641
0.35297875000014756	643
0.3690294999996695	643
0.3849218750001455	641
0.4009887499996694	647
0.4181547079997472	651
0.43527862500013725	657
0.45210304200008977	655
0.4683067080004548	657
0.4846235840004738	655
0.5014479999999821	663
0.5176163750002161	665
0.5333899170000223	665
0.5497101669998301	667
0.565972917000181	671
0.5822760419996484	733
0.5995059169999877	885
0.6169452499998442	951
0.6340820420000455	871
0.6516882920004718	859
0.6681596669995997	897
0.6856159589997333	907
0.7025084590004553	877
0.718708708000122	859
0.735062542000378	877
0.7532899999996516	877
0.7696632090001003	849
0.7858661250002115	803
0.8021186249998209	753
0.8186380420002024	699
0.8359424589998525	611
0.8521144590004042	505
0.868219042000419	589
0.8855516249996072	557
0.9021456250002302	577
0.9183041670003149	579
0.9350117499998305	587
0.9525133340002867	591
0.9683816249998927	593
0.9850818750001054	597
1.0020410420002008	605
1.0181989169996086	609
1.0346941670004526	611
1.0511985419998382	613
1.0674789169997894	613
1.0841747499998746	615
1.1020737919998282	623
1.11823962499966	627
1.1351038339998922	629
1.1515926250003758	631
1.169306959000096	631
1.1869229169997197	633
1.2033655420000287	635
1.2202826250004364	641
1.2375122499997815	645
1.254335374999755	649
1.2716569169997456	647
1.2879599999996572	649
1.3041846670002997	649
1.3210531249997075	651
1.338462208999772	657
1.3553835000002437	659
1.3726923750000424	661
1.3898014169999442	661
1.4064761669997097	661
1.4234921670004042	665
1.440500792000421	669
1.457650792000095	671
1.4739047499997469	671
1.4910705840002265	671
1.508049041999584	673
1.5249080840003444	673
1.541424791999816	677
1.5582798340001318	683
1.5753080419999606	703
1.5927811250003288	789
1.6103987919996143	941
1.6278227920001882	921
1.6454028340003788	867
1.6628942090001146	885
1.6792902919996777	917
1.6947867919998316	901
1.71044429199992	879
1.7261321670002872	865
1.741327167000236	879
1.7567770839996228	881
1.7728883749996385	865
1.7897596669999984	815
1.806292874999599	765
1.8223900000002686	713
1.8384180840002955	631
1.854945625000255	523
1.871206834000077	593
1.887107042000025	563
1.902903709000384	583
1.9196956249998038	587
1.935985625000285	593
1.95263391699973	593
1.9704140000003463	597
1.9874721670003055	603
2.0033893749996423	601
2.019685166999807	605
2.036239791999833	609
2.052722792000168	611
2.0709679999999935	611
2.0882356250003795	615
2.104790417000004	615
2.1224135000002207	621
2.1397525000002133	625
2.1563846250001006	629
2.172767959000339	631
2.189810791999662	631
2.2069805419996555	635
2.223370249999789	635
2.2402676250003424	641
2.2568823749998046	645
2.2732573749999574	643
2.289714792000268	645
2.307117334000395	649
2.3234837919999336	651
2.3400162090001686	655
2.3566935839999132	657
2.373609000000215	659
2.3902255849998255	659
2.4072568350002257	659
2.423543210000389	663
2.440741209999942	665
2.457158960000015	667
2.473515751999912	669
2.4901392940000733	669
2.507287917999747	667
2.523656502000449	669
2.5402347520002877	673
2.5568029180003577	679
2.573774835000222	681
2.590661584999907	713
2.6073340430002645	843
2.6238703770004577	959
2.6414382100001603	903
2.6581225019999692	861
2.674697043999913	893
2.6913546690002477	923
2.7086447519996	891
2.725481751999723	865
2.742354627000168	879
2.7590973770002165	879
2.7766942939997534	881
2.794101292999585	829
2.810910002000128	767
2.8278970849996767	719
2.8441210430000865	643
2.860701044000052	533
2.8775415019999855	585
2.89531079399967	555
2.9130656269999236	575
2.929886584999622	575
2.9466029189998153	577
2.963743876999615	583
2.9807415440000113	591
2.997047585000473	597
3.0132911270002296	599
3.0302926269996533	601
3.0472614190002787	601
3.063588085000447	603
3.0799851270003273	609
3.097060877000331	617
3.113827252000192	619
3.1302693770003316	619
3.146751543999926	619
3.1637726680000924	627
3.180925501999809	627
3.1972120849995918	633
3.2134177930001897	633
3.2306293350002306	635
3.2475317520002136	635
3.263729293000324	637
3.2802722939995874	641
3.2970611689997895	645
3.313984626999627	647
3.330506252000305	647
3.3467952520004474	649
3.36364075199981	649
3.3803990440001144	657
3.396811835000335	657
3.4132925020003313	661
3.4306335020000915	659
3.4475302939999892	661
3.46384829300041	661
3.480562669000392	665
3.4975777099998595	669
3.514163501999974	671
3.5306900019995737	669
3.547328751999885	669
3.5642335849997835	677
3.581282459999784	681
3.5975281689998155	731
3.614277960000436	871
3.63201491899963	953
3.6489753349997045	881
3.6663412939997215	861
3.6835319190004157	893
3.70337633500003	919
3.7215826270003163	883
3.7386987939999017	875
3.756173585000397	881
3.773779834999914	883
3.7906727099998534	849
3.8075030850004623	795
3.8242827519998173	743
3.841802335000466	691
3.858282502000293	579
3.8748853360002613	519
3.8914547940003104	581
3.908577084999706	575
3.9251729190000333	577
3.9421187939997253	581
3.958414169000207	587
3.9755935020002653	591
3.992137793999973	593
4.008481376999953	595
4.0253387109996766	597
4.04247291899992	601
4.058770585000275	607
4.075348043999838	609
4.09210562699991	611
4.10917262699968	615
4.125645836000331	615
4.142166376999739	619
4.158476835000329	623
4.175643835999836	627
4.192065418999846	631
4.208485002000089	629
4.224823294000089	631
4.2421827099997245	633
4.25857333499971	641
4.2752825019997545	641
4.2920037519998	641
4.309043293999821	643
4.325573918999908	645
4.342297793999933	647
4.358694169000046	655
4.376091668999834	655
4.392371584999637	657
4.408675751999908	657
4.425163294000413	657
4.442613252000228	663
4.45889979399999	665
4.475456377000228	667
4.491911252000136	665
4.50894162700024	667
4.525556460999724	671
4.542189419000351	671
4.558860627000286	675
4.5760892110001805	681
4.592291085000397	683
4.608785002000332	741
4.626307710999754	899
4.643491126999834	951
4.660201126999709	871
4.676884460999645	863
4.69389916900036	903
4.71301937699991	923
4.730084376999912	875
4.748042752000401	873
4.764896876999956	885
4.78176921100021	881
4.798844418999579	857
4.815730377000364	807
4.83225350199973	753
4.8483335849996365	691
4.865180710999994	601
4.881575544000043	515
4.897739834999811	593
4.913993709999886	577
4.931146251999962	577
4.94748066900047	577
4.963684627000475	583
4.980611044000398	589
4.9972893770000155	595
5.014793627000472	597
5.031835419000345	601
5.048603043999719	601
5.065432751999651	603
5.082539543999701	607
5.09860083500007	613
5.115608211000108	617
5.132359502000327	619
5.149049960000411	619
5.165384461000031	619
5.182385586000237	625
5.199190418999933	631
5.216109793999749	631
5.232313251999585	633
5.249068211000122	633
5.266211336000197	637
5.283027876999768	641
5.299016252000001	645
5.316012627000418	647
5.3329224609997254	649
5.349728752000374	649
5.366077919000418	649
5.382911501999843	651
5.399783793999632	659
5.416767626999899	659
5.43292116900011	659
5.449830044000009	661
5.466925876999994	659
5.483654169000147	665
5.499862376999772	665
5.516785877000075	669
5.533577627000341	671
5.550363336000373	669
5.56672358600008	671
5.583535085999756	675
5.6004062109996084	681
5.617626627000391	759
5.634054793999894	917
5.651360961000137	947
5.670171626999945	863
5.689125210999919	871
5.707211627000106	921
5.724492043999817	903
5.741578043999652	867
5.7585867110001345	877
5.775627211000028	887
5.792977752000297	875
5.8100892519996705	837
5.8277182940000785	767
5.843911752000167	719
5.861003085999982	643
5.87771800199971	535
5.8948696269999346	585
5.911897044000398	557
5.930462835999606	579
5.947426919000463	575
5.965036794000298	583
5.9810153770004035	587
5.99640279400046	591
6.011491127000227	593
6.026868793999711	595
6.041866419000144	599
6.056971001999955	603
6.071946836000279	603
6.0872483769999235	601
6.1044642939996265	609
6.126225044000421	613
6.141248752000138	621
6.1563407940002435	617
6.172124961000009	619
6.186950418999913	623
6.201644001999739	623
6.21654858599959	629
6.23134979400038	629
6.246281419000297	631
6.261285169000075	635
6.276950710999699	637
6.293153501999768	641
6.308836377000262	639
6.324343377000332	641
6.340580836000299	645
6.356595336000282	651
6.372993502000099	651
6.389785710999604	653
6.407240626999737	653
6.423825376999957	655
6.4408315860000585	659
6.457429418999709	663
6.473638460999609	665
6.4905922520001695	663
6.507098293999661	665
6.523393460999614	663
6.5393817519998265	669
6.556727168999714	671
6.5736820439997246	675
6.590936378999686	673
6.608166044999962	685
6.625079753999671	761
6.642767004000234	923
6.659434711999893	937
6.677113587000349	865
6.693798837000031	873
6.711292586999662	909
6.728151461999914	905
6.745668296000076	873
6.762553419999676	867
6.780227170999751	883
6.797052462000465	883
6.815298170999995	847
6.832106169999861	775
6.8489880449997145	721
6.865603836999981	657
6.882660170000236	545
6.899009169999772	545
6.916708878999998	561
6.933336879000308	577
6.950423837000017	581
6.9669703789995765	581
6.983888587000365	587
7.000316212000143	593
7.017185712000355	599
7.033422004000386	599
7.050412421000146	601
7.066965586999686	601
7.083691628999986	605
7.100091086999782	609
7.11720554600015	617
7.133380504000343	619
7.150415836999855	617
7.166964961999838	617
7.183780295000361	621
7.200062171000354	625
7.217233461999967	631
7.233427254000162	631
7.250114211999971	635
7.266604962000201	633
7.283654128999842	637
7.300152920999608	641
7.3167518370000835	645
7.333547004000138	645
7.350581837000391	649
7.367022170999917	647
7.383440294999673	651
7.4001242960002855	653
7.416853796000396	659
7.4331795039997814	661
7.450351503999627	657
7.467473796000377	659
7.4838760450002155	661
7.500470087000394	665
7.517640420999669	665
7.534295254000426	671
7.550807337000151	667
7.567211337000117	667
7.584249837000243	671
7.601218296000297	677
7.617604295999627	703
7.634783462999621	809
7.652054379000219	949
7.669030170000042	907
7.685770086999582	855
7.702125337000325	877
7.719207836999885	915
7.736527420999664	905
7.755311754000104	871
7.77530850400035	885
7.792681879000156	885
7.80939017000037	859
7.827770629000042	817
7.845290754000416	761
7.862040754000191	709
7.8785196290000385	619
7.895786879000298	517
7.912884962000135	601
7.92925554500016	569
7.945973503999994	579
7.963074921000043	579
7.9801921710004535	589
7.996788712000125	591
8.012982586999897	593
8.030116378999992	595
8.047478671000135	599
8.064798628999597	601
8.081347837000067	603
8.09910133700032	611
8.115814087000217	611
8.13240967100046	611
8.148737212000015	613
8.165825711999787	617
8.182259504000285	619
8.198702087000129	625
8.215214337999896	625
8.231961421000051	627
8.248404212000423	629
8.2651839629998	629
8.281851628999902	635
8.298504546000004	639
8.315306796000186	643
8.33191408699986	641
8.348237545999837	643
8.365149838000434	643
8.381909046000146	649
8.398332587000368	653
8.414731003999805	655
8.431973587000357	655
8.449959088000469	655
8.467231378999713	657
8.484087628999987	657
8.502103671000441	663
8.518982753999808	667
8.535430545999589	665
8.551787254000374	665
8.569120586999816	665
8.586039337999864	671
8.602239462000398	671
8.618482421000408	691
8.636496336999699	765
8.653476753999712	927
8.670043713000268	923
8.686635545999707	861
8.703756754000096	867
8.721141338000052	905
8.737984379000409	913
8.754728462999992	875
8.772384046000298	865
8.790521087999878	879
8.808410378999724	881
8.826703212999746	833
8.843440212000132	777
8.860594628999934	731
8.877497753999705	669
8.895151421000264	545
8.911941588000445	565
8.928460336999706	555
8.94512512900019	567
8.962582254000154	577
8.978921836999689	583
8.995482170999821	587
9.012222379000377	591
9.028686046000075	591
9.045850462999624	595
9.062376920999668	597
9.079410004000238	603
9.096025795999594	607
9.113026754000202	609
9.129508711999733	609
9.146810963000462	611
9.163164712000253	615
9.180150004000097	619
9.19663071299965	623
9.21353112900033	627
9.229958920999707	627
9.247001421000277	627
9.263499171000149	631
9.28062575399963	635
9.297172253999634	641
9.314153295999859	641
9.330742463000206	643
9.347812379000061	643
9.364126628999657	645
9.381159878999824	649
9.397519463000208	651
9.414348338000309	653
9.430894795999848	653
9.44795475400042	655
9.464191379000113	655
9.480715712999881	659
9.497815921000438	663
9.514861087999634	663
9.53213562899964	667
9.549148338000123	665
9.567266963000293	667
9.584321129000273	671
9.600831753999955	673
9.618032712999593	677
9.635827838000296	715
9.653051379000317	851
9.66969854600029	953
9.686981128999832	891
9.70401679600036	855
9.720468378999612	891
9.736889838000025	915
9.754059546000462	893
9.771399670999926	863
9.787727337999968	879
9.804116170999805	881
9.821386878999874	875
9.838712462999865	829
9.855502045999856	771
9.874892128999818	721
9.892441670999688	625
9.911465838000368	513
9.927766337999856	601
9.944406296000125	571
9.96185837899975	575
9.978108796000015	579
9.994776129000456	585
10.01109562900001	587
10.027974796000308	587
10.044610754000132	593
10.061268462999578	599
10.07842475400048	603
10.095419338000283	605
10.11190217100011	607
10.12819771300019	607
10.145246754000254	609
10.162749713000267	615
10.17903346300045	619
10.195623546000206	623
10.213062253999851	623
10.230288212999767	627
10.247050545999628	627
10.263655796000421	631
10.281068962999598	635
10.298111213000084	639
10.314713253999798	641
10.331473795999955	643
10.34794100399995	641
10.364282296000056	641
10.381055087999812	647
10.398100420999981	653
10.414471629000218	655
10.431342378999943	655
10.447682670999711	655
10.464796170999762	655
10.481507337999574	659
10.497927254000388	663
10.514915796000423	665
10.532097170999805	667
10.548407338000288	665
10.564728878999631	665
10.581186712999624	667
10.598196754000128	675
10.61465337899972	677
10.631350712999847	687
10.648012546000245	755
10.665464212999723	915
10.682092920999821	931
10.69859854599963	867
10.715425837999646	875
10.732713546000014	907
10.749224838000373	913
10.765974337999978	873
10.78253492299973	865
10.799782881000283	881
10.817058464000183	877
10.834155546999682	859
10.852002130999608	799
10.869461379999848	745
10.886171838999871	683
10.902606796999862	581
10.919242130999919	515
10.937111672000356	585
10.954133713999909	575
10.970654380999804	575
10.987200921999829	575
11.00417138099965	583
11.02117050600009	587
11.03741775599974	595
11.053846421999879	599
11.071068463999836	601
11.087672130999636	603
11.10387092200017	603
11.120985548000135	611
11.137590297000315	617
11.15439742200033	617
11.170803506000084	621
11.18772613100009	619
11.204141297000206	621
11.221151214000201	625
11.23740683899996	629
11.254376546999993	633
11.270938005999596	633
11.287906630999714	635
11.304179296999791	637
11.321381005999683	641
11.337748922000173	643
11.354713048000121	649
11.371104048000234	649
11.388097130999995	647
11.404413338999802	649
11.421583256000304	653
11.437847463999788	657
11.454710963999787	659
11.47133379800016	659
11.488147547000153	659
11.504394421999677	661
11.521597506000035	665
11.537818963999598	667
11.554820756000481	669
11.571282464000433	671
11.588182671999675	669
11.604424047000066	671
11.621906964000118	675
11.638115589000336	691
11.655316047999804	765
11.671983672999886	923
11.688943088999622	931
11.705663005999668	861
11.722752714000308	867
11.739217880999604	905
11.756454047999796	919
11.77285875600046	873
11.790342256000258	861
11.806824881000466	877
11.824966838999899	871
11.843050714000128	843
11.863509296999837	787
11.880879338999875	729
11.897513130999869	661
11.914856256000348	547
11.931579963999866	555
11.948036048000176	555
11.964914256000156	571
11.981984713999736	579
11.99834563100012	583
12.01510583900017	587
12.031494380999902	589
12.048565131000032	591
12.065364422999664	595
12.081959463999738	597
12.098395048000384	601
12.114951839999776	605
12.132049423000353	609
12.148586839000018	611
12.165137590000086	613
12.181521172999965	617
12.198447798000416	623
12.214953423000225	629
12.231577380999624	627
12.247966089000329	629
12.265071298000294	631
12.281636714000342	635
12.298178756000198	637
12.315292090000185	643
12.332573130999663	645
12.349116088999835	645
12.365723298000376	645
12.382087463999596	649
12.399157048000234	653
12.415804213999763	657
12.43227767299959	657
12.448447839000437	655
12.465561340000022	657
12.482097048000469	659
12.498378672999934	663
12.515206631000183	667
12.53236721400026	667
12.548950172999866	665
12.565392006000366	665
12.58210383900041	667
12.599185963999844	673
12.615840630999628	677
12.632535130999713	677
12.649161714000002	693
12.666943756000364	795
12.683610631000192	937
12.700414922999698	919
12.717213797999648	857
12.734613423000155	885
12.751583381000273	913
12.76820475600016	907
12.784865423000156	869
12.802264255999944	869
12.81917158899978	883
12.836655256000086	875
12.853366131000257	843
12.871107130999917	783
12.888297505999617	737
12.905569839999771	657
12.92203142299968	537
12.938950798000405	575
12.956195048000154	569
12.973046963999877	583
12.989268839000033	581
13.00622863100034	583
13.023104298000362	585
13.040049047999673	593
13.056396631000098	597
13.073169131000213	601
13.09004150599958	601
13.10694167299971	601
13.122991922999972	601
13.139964715000133	609
13.1567436309997	613
13.173523505999583	617
13.189744090000204	617
13.206632673000058	619
13.223405423000258	623
13.240287673000239	625
13.256565214999682	631
13.273418298000252	635
13.290289880999808	635
13.307204673000342	633
13.323244422999778	635
13.340232006000406	641
13.35717688099976	645
13.373942213999726	647
13.39025188100004	647
13.407271215000037	647
13.424013756000022	651
13.440853381000125	653
13.457113755999671	655
13.473817131000033	657
13.490698048000013	659
13.507601465000334	657
13.52364225600013	659
13.54053675599971	659
13.557552923000003	665
13.574250005999602	667
13.59063092300039	667
13.607577923000463	667
13.624780381000164	671
13.641736714999752	673
13.657736172999648	711
13.675172172999737	833
13.693181923000338	955
13.7125829229999	889
13.730262797999785	859
13.74891975599985	895
13.766057922999607	917
13.782699047999813	875
13.79959688100007	863
13.817161715000111	873
13.833800381000401	875
13.850781547999759	857
13.867481506000331	811
13.88536479800041	749
13.9033773809997	691
13.921857839999575	591
13.939389297999696	515
13.956745464999585	577
13.97309596499963	571
13.988493840000046	571
14.00330346499959	571
14.018592172999888	579
14.033615798000028	583
14.048737672999778	587
14.063412630999665	587
14.078974922999805	593
14.093693840000014	597
14.108250923000014	599
14.122384131000217	597
14.137234130999786	605
14.151779922999594	611
14.166149630999826	607
14.181364547999692	609
14.196488090000457	619
14.212301339999613	621
14.228287672999613	623
14.244834340000125	625
14.261408673000005	627
14.277677672999744	633
14.294745672999852	635
14.311437798000043	637
14.328000464999604	637
14.34527600599995	641
14.3620226310004	643
14.37992121499974	645
14.397120006000478	653
14.412456547999682	651
14.427529714999764	647
14.443000506000317	649
14.45812392300013	651
14.473496839999825	657
14.489057423000304	657
14.504711380999652	655
14.519990048000182	659
14.535681715000464	665
14.551628422999784	665
14.567625048000082	663
14.583554298000308	665
14.60026433999974	667
14.617033714999707	675
14.633504256000379	677
14.649723714999709	679
14.66725354800019	715
14.684039089999715	857
14.700899006000327	949
14.717747255999711	895
14.735336380999797	861
14.752152215000024	899
14.768843630999982	921
14.785874965000403	891
14.803143256000112	867
14.820643797999765	873
14.83788871500019	885
14.854717340000207	877
14.871986547999768	821
14.888514672999918	767
14.905539006000254	711
14.921865172999787	635
14.938921298000423	529
14.95525513099983	585
14.972200465999776	557
14.988460798999768	573
15.004692550000073	575
15.021190925000155	581
15.037514466000175	587
15.054374923999603	593
15.070984590999615	599
15.087194257999727	601
15.103527674000361	601
15.120799549999902	607
15.13714546600022	611
15.153511966000224	615
15.169899800000167	615
15.1869480080004	617
15.203233299000203	619
15.219665716000236	621
15.236290091000228	627
15.253205091000382	631
15.269454383000266	633
15.286232550000022	631
15.30256263299998	633
15.319361673999992	639
15.335940840999683	641
15.352184798999588	643
15.368539258000055	643
15.385982091000187	645
15.402197716000046	647
15.418536840999877	651
15.435369132999767	655
15.452187507999952	657
15.468420133000109	657
15.484817882999778	657
15.501318175000051	655
15.518501133000427	661
15.53486113300005	665
15.551357674999963	665
15.567993091000062	665
15.585198591000335	665
15.601590715999919	667
15.618062215999998	671
15.634699674999865	675
15.651827425000192	679
15.66817250799977	691
15.68494950799959	791
15.701800007999736	941
15.718920174000232	929
15.735797133000233	861
15.754457799000193	891
15.771460382999976	915
15.788704173999577	905
15.805484591000095	873
15.822781300000315	871
15.840215633000298	871
15.857566550000229	879
15.8742097989998	841
15.890977132999978	775
15.90792563299965	727
15.924890799999957	645
15.941403841000465	537
15.95772100799968	571
15.974658050000471	561
15.991653840999788	577
16.007867508000345	579
16.024133382999935	577
16.041294175000075	583
16.058215924999786	589
16.074848508000287	595
16.091177090999736	599
16.108070049999696	601
16.124973216999933	601
16.141389549999985	601
16.157724841000345	609
16.174797800000306	613
16.191727632999573	617
16.2079925500002	617
16.224396133000482	619
16.241520049999963	623
16.258410008000283	627
16.27480238299995	631
16.291441383000347	633
16.308439383000405	633
16.325422425000397	635
16.34191755000029	637
16.358270175000143	641
16.3752681750002	647
16.39244700800009	649
16.408958758000153	649
16.42560555	649
16.44252800800041	651
16.459690175000105	653
16.476243465999687	659
16.492377133000446	659
16.508636174999992	659
16.525641715999882	659
16.542074799999682	659
16.558274091000385	663
16.574843717000476	669
16.591825550000067	669
16.60818900800041	671
16.62448438299998	669
16.64107713300018	671
16.658313007999823	675
16.674704132999977	697
16.69151671600048	791
16.70833871600007	937
16.725627466999867	923
