# Supplementary material for: Automated diagnosis of heart valve degradation using novelty detection algorithms and machine learning
Source: PLoS One. 2019 Sep 26;14(9):e0222983. doi: 10.1371/journal.pone.0222983 (PMC6762068; doi:10.1371/journal.pone.0222983)
Supplement: S2 Dataset — (ZIP) [file pone.0222983.s002.zip]

Archive with 48 entries (45 files):
- Test_data/
- Test_data/Data_20180731_150935.csv
- __MACOSX/
- __MACOSX/Test_data/
- __MACOSX/Test_data/._Data_20180731_150935.csv
- Test_data/Data_20180731_154825.csv
- Test_data/Data_20180731_165740.csv
- Test_data/Data_20180731_151142.csv
- __MACOSX/Test_data/._Data_20180731_151142.csv
- Test_data/Data_20180731_162947.csv
- Test_data/Data_20180731_165619.csv
- Test_data/Data_20180731_151344.csv
- __MACOSX/Test_data/._Data_20180731_151344.csv
- Test_data/Data_20180731_151408.csv
- __MACOSX/Test_data/._Data_20180731_151408.csv
- Test_data/Data_20180731_162925.csv
- Test_data/Data_20180731_154717.csv
- Test_data/Data_20180731_165518.csv
- Test_data/Data_20180731_170115.csv
- Test_data/Data_20180731_151119.csv
- __MACOSX/Test_data/._Data_20180731_151119.csv
- Test_data/Data_20180731_165650.csv
- Test_data/Data_20180731_170051.csv
- Test_data/Data_20180731_165919.csv
- Test_data/Data_20180731_165716.csv
- Test_data/Data_20180731_154911.csv
- Test_data/Data_20180731_162656.csv
- Test_data/Data_20180731_163010.csv
- Test_data/Data_20180731_154653.csv
- Test_data/Data_20180731_154848.csv
- Test_data/Data_20180731_162531.csv
- Test_data/Data_20180731_162902.csv
- Test_data/Data_20180731_162719.csv
- Test_data/Data_20180731_165856.csv
- Test_data/Data_20180731_150635.csv
- __MACOSX/Test_data/._Data_20180731_150635.csv
- Test_data/Data_20180731_151000.csv
- __MACOSX/Test_data/._Data_20180731_151000.csv
- Test_data/Data_20180731_162839.csv
- Test_data/Data_20180731_154740.csv
- Test_data/Data_20180731_162741.csv
- Test_data/Data_20180731_165833.csv
- Test_data/Data_20180731_154803.csv
- Test_data/Data_20180731_165942.csv
- Test_data/Data_20180731_150911.csv
- __MACOSX/Test_data/._Data_20180731_150911.csv
- Test_data/Data_20180731_151206.csv
- __MACOSX/Test_data/._Data_20180731_151206.csv
