# Supplementary material for: Automated diagnosis of heart valve degradation using novelty detection algorithms and machine learning
Source: PLoS One. 2019 Sep 26;14(9):e0222983. doi: 10.1371/journal.pone.0222983 (PMC6762068; doi:10.1371/journal.pone.0222983)
Supplement: S2 Dataset — (ZIP) [file pone.0222983.s002.zip › Test_data/Data_20180731_154825.csv]

NFC Sensor Tag Measurement
2018/07/31 15:48:25
t	Data
0.0	749
0.015258499999617925	699
0.034683625000070606	621
0.050174541999695066	513
0.0673852909994821	575
0.08373083299920836	549
0.10080229100003635	547
0.11706012499962526	545
0.1329118749999907	549
0.14903516599952127	551
0.16605841599994164	555
0.18249441599982674	557
0.19789370799935568	561
0.2127514579997296	569
0.22753241600003093	571
0.2424611249998634	571
0.2579222079993997	573
0.27304149999963556	579
0.2882483749999665	581
0.30345212499923946	583
0.3527642079998259	603
0.36900170799981424	603
0.38738016599927505	605
0.4051106249999066	611
0.42111233299965534	609
0.4366926249995231	615
0.4519457500000499	619
0.4675433329994121	623
0.4839584579995062	625
0.5049024579993784	631
0.5203371249999691	631
0.5357815829993342	633
0.5508953749995271	637
0.5674604999994699	641
0.5839905829998315	641
0.5994691249998141	643
0.6148609169995325	647
0.6304713749996154	647
0.6461547079998127	649
0.6617111249997834	647
0.6775819999993473	649
0.6936646659996768	653
0.7099518329996499	659
0.7259591669999281	665
0.7422447499993723	675
0.758348790999662	707
0.7742872909993821	791
0.7909704999992755	859
0.8077559579996887	883
0.8242330409993883	891
0.840791624999838	889
0.8577718329997879	895
0.8747489999996105	901
0.8949862079998638	893
0.9113587499996356	885
0.9289165000000139	889
0.9460177499995552	879
0.9624840829992536	875
0.9786937499993655	847
0.9949857080000584	807
1.0131699579997075	739
1.028866540999843	679
1.043929957999353	595
1.0590771249999307	509
1.0739234579996264	589
1.0889334159992359	559
1.1040028329998677	557
1.1190520000000106	557
1.1349279169999136	559
1.1508557919996747	563
1.1674804999993285	567
1.18392966600004	569
1.2000937919992793	573
1.2166747499995836	579
1.2332602079995922	585
1.2512462919994505	589
1.2683679579995442	595
1.286873457999718	595
1.3037459999995917	601
1.321296624999377	601
1.3381694999998217	607
1.3545385409997834	611
1.3712308329995722	615
1.3880487079995874	619
1.405141124999318	621
1.4216989999995349	625
1.4384697499999675	627
1.4553306249999878	633
1.4725369580000915	637
1.489128416999847	641
1.5062851669999873	645
1.5228173749992493	647
1.5401364579993242	649
1.5567175419992054	651
1.5753532499993526	655
1.5924534999994648	659
1.6094574579992695	661
1.6270287499992264	663
1.6452204170000186	665
1.662311874999432	663
1.678682791999563	663
1.6966957079994245	669
1.7180149999994683	677
1.7355571669995697	683
1.7517084579994844	695
1.769251582999459	745
1.785328916999788	833
1.8016305829996782	875
1.8187843329997122	895
1.8351770419994864	903
1.8513841249996403	905
1.8687119999995048	903
1.8847398329999123	899
1.9008648330000142	899
1.9180936669999937	893
1.9359871249998832	895
1.9529392079994068	883
1.970419917000072	883
1.987124207999841	857
2.0037717919994975	805
2.0203560419995483	743
2.0371621669992237	675
2.0537358329993367	587
2.0703473329995177	519
2.0866422919998513	571
2.1031557079995764	561
2.119924832999459	559
2.1370587499995963	561
2.153190082999572	563
2.169990499999585	567
2.186743999999635	573
2.2032270419995257	577
2.2194502919992374	581
2.2372597499997937	585
2.254164041999502	593
2.270641916999921	595
2.287031582999589	595
2.303643249999368	599
2.320271791999403	601
2.3373185829996146	605
2.353531832999579	609
2.371460708000086	615
2.3878872919995047	619
2.40423570799976	617
2.420384207999632	619
2.4374771669999973	623
2.4539332079993983	627
2.4707407500000045	633
2.4879187500000626	639
2.5044729579994964	639
2.5210298329993748	641
2.5377042499994786	643
2.554307832999257	647
2.570997499999976	653
2.587334832999659	655
2.6037913749996733	655
2.6204586249996282	655
2.6376008329998513	657
2.654397291999885	659
2.6718234579993805	663
2.688947499999813	665
2.7061749179993058	665
2.7226848349991997	671
2.7399322100000063	675
2.7571983349998845	687
2.7743961679998392	731
2.791407792999962	825
2.8087360849995093	881
2.8263138769998477	899
2.8444498339995334	897
2.8614627930001006	899
2.8788717099996575	905
2.8963647929995204	905
2.913631376000012	901
2.9304123769998114	897
2.947056500999679	891
2.9641458349997265	885
2.981340292999448	871
2.997897209999792	843
3.014308625999547	781
3.0317446680001012	727
3.0485249599996678	641
3.068280834999314	531
3.0858345849992475	587
3.1025647509995906	559
3.1198592099999587	561
3.1376811679992898	559
3.1547229179996066	563
3.171931543000028	567
3.18902083499961	569
3.2064354599997387	573
3.2236754599998676	577
3.2408876269992106	583
3.2579955849996622	585
3.2752729179992457	589
3.292339625999375	593
3.3091945010000927	599
3.326476042999275	601
3.3434045849999166	605
3.360753293000016	609
3.3788382099992305	611
3.3969494599996324	615
3.4144847929992466	619
3.431631501999618	623
3.4485344599997916	627
3.465384709999853	629
3.4821047929999622	631
3.4983460849998664	633
3.5153943349996553	639
3.5321997099999862	643
3.548912167999333	647
3.5660969599994132	649
3.5834493349993863	651
3.602452792999429	653
3.619787917999929	655
3.6372817100000248	655
3.654745877000096	657
3.671933376999732	661
3.6894887929993274	663
3.706960001999505	665
3.723961125999267	667
3.74046808499952	671
3.7569396680000864	679
3.7737771679994694	705
3.791444042999501	789
3.808194667999487	867
3.8251170849998744	893
3.8425019179994706	897
3.8599493769997935	895
3.876887417999569	899
3.8935110429993074	901
3.911003167999297	899
3.9303237099993567	899
3.9473637929995675	891
3.964053000999229	883
3.981628501999694	883
3.9987472099992374	851
4.015398376999656	801
4.031880417999673	741
4.048692376999497	679
4.065719667999474	579
4.081958167999801	513
4.098192251999535	575
4.115209501999743	559
4.132180251999671	559
4.148355876999631	559
4.16476354399947	561
4.181949167999846	563
4.198733042999265	567
4.215175584999997	573
4.231408626999837	577
4.248301085000094	583
4.265523418999692	589
4.281887376999293	589
4.298015167999438	591
4.315169543999218	595
4.332086834999245	601
4.3482084600000235	603
4.364497001999553	607
4.381532460000017	609
4.398655917999349	613
4.414939418999893	617
4.431505834999371	621
4.448478084999806	625
4.4654257100000905	627
4.481713501999366	629
4.498099585000091	631
4.515114752000045	637
4.532071917999929	641
4.5484626679999565	643
4.564793210000062	647
4.581945377000011	647
4.599210751999635	649
4.615546543999699	651
4.631964584999878	655
4.648948252000082	657
4.666126793999865	659
4.682260626999778	659
4.698513376999472	659
4.715471543999229	661
4.732519334999779	665
4.748731834999489	671
4.765055043999382	679
4.782136001999788	705
4.799205459999939	791
4.815857751999829	865
4.832348667999213	889
4.8496561269994345	897
4.866997084999639	899
4.884303459999501	897
4.904154209999433	911
4.922159126999759	895
4.939844459999222	891
4.957456751999416	887
4.9747969189993455	883
4.992190502000085	877
5.009422667999388	845
5.02696916900004	781
5.044063792999623	723
5.061169501999757	647
5.078025042999798	537
5.095269335000012	577
5.112428126999475	559
5.129663751999942	565
5.1470247939996625	563
5.163990834999822	561
5.181287710000106	561
5.198544292999941	565
5.216395793999254	571
5.234790751999753	579
5.257479668999622	587
5.275572959999408	591
5.2929184599997825	593
5.30927204299951	593
5.326428959999248	599
5.342909459999646	601
5.35941320999973	603
5.376088377000087	605
5.3932623349992355	611
5.409920334999697	617
5.4264266689997385	617
5.442896918999395	619
5.4600512099996195	621
5.476626793999458	625
5.493038668999361	629
5.509505667999292	633
5.526754626999718	637
5.54323983499944	639
5.559831918999407	641
5.576390001999243	643
5.593415794000066	647
5.610128001999328	651
5.62692650200006	653
5.643366835000052	653
5.660528626999621	655
5.6769706689992745	657
5.693282459999864	657
5.709885459999896	661
5.727044084999761	663
5.743370543999845	665
5.759995043999879	667
5.7764974599995185	681
5.793826584999806	723
5.810778002000006	823
5.82757550199949	881
5.8441803769992475	897
5.861790377000034	891
5.8785235019995525	891
5.895828793999499	897
5.91255487699982	903
5.930209251999258	895
5.946945334999327	891
5.963692251999419	885
5.9804027099999075	889
5.998089459999392	871
6.014879918999213	849
6.031592751999597	797
6.0483670439998605	739
6.065318751999257	665
6.081847793999259	557
6.098329043999911	531
6.114666001999467	561
6.1318925440000385	559
6.148309001999223	559
6.164732293999805	557
6.181022376999863	557
6.197840209999413	559
6.213899501999549	563
6.230417501999909	571
6.247021709999899	577
6.264058084999306	581
6.280461669000033	583
6.297022834999552	585
6.313237959999242	587
6.33029045999956	595
6.34708883499934	599
6.363533877000009	601
6.3802065019999645	603
6.397479126999315	607
6.413989709999441	611
6.430563251999956	615
6.447059209999679	619
6.464156626999284	621
6.4806966689993715	623
6.497191001999454	625
6.513456334999319	631
6.5304271689992675	635
6.546996668999782	639
6.5634149600000455	641
6.579858918999889	643
6.597010460000092	645
6.6133929190000345	649
6.629874126999312	651
6.646371168999394	655
6.663443419000032	655
6.680135376999715	657
6.696742127000107	657
6.71314783499929	661
6.730403459999252	663
6.747061959999883	667
6.76350291899962	671
6.779814959999385	683
6.797611626999242	717
6.814270876999217	811
6.831148126999324	877
6.847845293999853	893
6.865140084999439	897
6.881901626999934	895
6.898678793999352	903
6.915460128999257	899
6.932715461999578	903
6.949221335999937	895
6.966020003999802	891
6.982550794999952	883
6.999792836999404	877
7.016438794999885	851
7.033029502999852	805
7.049831461999929	749
7.066914669999278	681
7.083189877999757	583
7.099360669999442	513
7.115864003999377	581
7.132226627999444	561
7.148479211999984	561
7.164769336999598	557
7.181010878999587	555
7.197429419999935	557
7.214388127999882	561
7.230869128999984	569
7.247406586999205	575
7.2645131700001	581
7.281752003999827	583
7.297956211999917	585
7.314141795000069	587
7.33133996199922	593
7.348431628000071	599
7.364795378999588	601
7.381279503999394	603
7.3982822529997065	607
7.415375669999776	611
7.431813336999767	615
7.4482117529996685	619
7.4651647949995095	623
7.482192919999761	625
7.498437336999814	627
7.514894169999934	631
7.5321566289994735	635
7.548967586999424	641
7.565719211999749	643
7.5824940039992725	643
7.598841127999549	643
7.61516504499923	647
7.632254378999278	651
7.649154377999366	653
7.6655002949992195	655
7.68210804499995	655
7.699721753999256	655
7.716772336999384	659
7.7330957949998265	661
7.749829336999937	663
7.766647503999593	671
7.783605252999223	677
7.800062378999428	701
7.816968961999919	779
7.834084002999589	867
7.851401961999727	895
7.867993419999948	899
7.884731004000059	895
7.902027836999878	897
7.919037336999281	905
7.936048169999594	901
7.952569711999786	895
7.970056669999394	891
7.991415836999295	895
8.010186086999965	881
8.027297586999339	845
8.044014127999617	795
8.062054211999566	723
8.079011002999323	659
8.095568086999265	547
8.111974378999548	561
8.128942919999645	559
8.14609412899972	563
8.16246087899981	563
8.178792836999492	561
8.195965919999253	563
8.213036253999235	569
8.229517502999443	573
8.246191753999483	577
8.263169044999813	583
8.280073961999733	585
8.296639169999253	587
8.312998128999425	591
8.329531837000104	593
8.346287753999604	597
8.362590211999304	599
8.378873294999721	601
8.395376378999572	605
8.412073253999552	609
8.42840425399936	613
8.444887128999653	617
8.461567961999208	617
8.477985253999577	619
8.494468545000018	623
8.511261294999713	629
8.527827378999973	635
8.544538586999806	635
8.561369336999633	637
8.577819211999667	639
8.594446378999237	643
8.612527044999297	649
8.628954961999625	651
8.645400753999638	651
8.662474628999917	655
8.679491754000082	655
8.696046379000109	655
8.712434003999988	659
8.729340670000056	659
8.746513503999267	663
8.762849336999352	665
8.779839086999345	671
8.79680029499923	687
8.813999919999333	739
8.830897253999865	831
8.847507544999644	873
8.864940878999732	891
8.882259003999934	893
8.899095169999782	899
8.91611237899997	899
8.933313836999332	895
8.950557920999927	897
8.967542128999412	891
8.98422958699939	883
9.001697586999398	881
9.018939711999337	867
9.03601492100006	847
9.052530086999468	785
9.069432837000022	713
9.086686295999243	643
9.102935919999254	543
9.119010753999646	549
9.136084253999798	549
9.152913836999687	553
9.16915504499957	559
9.185510253999382	559
9.20232562899946	559
9.21909087899985	561
9.235625712000001	565
9.252013128999351	573
9.268758961999993	579
9.285700961999282	585
9.302068836999752	587
9.318622879000031	587
9.335708128999613	591
9.352518711999437	597
9.368750044999615	601
9.38509608699951	603
9.402077628999905	607
9.418774419999863	607
9.435101170999587	613
9.451419586999691	615
9.468315129000075	621
9.48524137899949	625
9.501621878999686	627
9.517911128999913	627
9.535076961999948	633
9.552115878999757	637
9.568425211999966	641
9.584908253999856	645
9.602096046000042	647
9.618982295000023	647
9.63565733699943	649
9.652122628999678	653
9.668985003999296	657
9.686010961999273	657
9.702518461999716	657
9.71898725399933	657
9.73611971199989	659
9.752909170999374	665
9.769082128999798	669
9.785896045999834	675
9.803213670999867	687
9.820370795999224	737
9.837151420999362	833
9.853639545999613	881
9.871167128999332	899
9.891002086999833	897
9.908909628999936	899
9.927409336999517	909
9.944069461999788	899
9.961991004000083	893
9.979522420999274	891
9.997170878999896	883
10.013874461999876	883
10.031395295999573	863
10.048564628999884	821
10.065997128999697	761
10.08237446199928	695
10.099457962000088	605
10.116910086999269	511
10.134249336999346	579
10.150635795999733	561
10.167176670999652	559
10.184310378999726	555
10.201511711999956	557
10.21806246199958	557
10.235040420999212	563
10.251991836999878	569
10.268747129000076	577
10.285226003999924	581
10.301698962000046	585
10.318712253999365	587
10.335500920999948	591
10.35264229599943	593
10.36888062899925	601
10.385235836999527	605
10.40241521200005	605
10.419400086999303	609
10.435838920999231	611
10.452081753999664	615
10.46898512899952	619
10.486189628999455	625
10.502412628999991	627
10.518489336999664	629
10.535495461999744	633
10.552478046000033	639
10.568715045999852	641
10.584932420999394	645
10.601995336999607	645
10.618776837000041	647
10.63517671199952	649
10.65162367099947	653
10.668597878999208	655
10.685593753999456	657
10.702047420999406	657
10.718268046000048	657
10.735379586999443	659
10.752399379000053	663
10.76867654599937	669
10.785167670999726	671
10.802419128999645	681
10.819424253999387	709
10.836383879000095	793
10.853014503999475	865
10.870465420999608	889
10.887534253999547	899
10.904083170999911	899
10.920992211999874	893
10.940185003999432	899
10.961098211999342	897
10.978580254000008	887
10.995287295999333	893
11.012726253999972	879
11.030012503999387	875
11.047068836999642	841
11.063729546000104	781
11.081359086999328	727
11.09836862999964	645
11.114796171999842	545
11.131450213999415	567
11.148399588999382	553
11.165406172000075	561
11.181990421999217	561
11.198306254999807	555
11.215538546999596	557
11.232611546999578	563
11.248909421999997	569
11.265452046999599	577
11.282523838999623	581
11.299484462999317	585
11.31608754699937	587
11.332453754999733	589
11.349447046999558	593
11.366801296999256	599
11.383074546999524	601
11.399326588999429	601
11.416422213999795	607
11.43335871399995	611
11.449868338999295	615
11.466308046999984	619
11.483384921999459	619
11.50042608900003	625
11.516867714	625
11.533075171999371	633
11.550069506	637
11.567065338999782	639
11.583382504999463	643
11.599770463999448	643
11.616964630999973	643
11.633917796999413	649
11.650378713999999	651
11.66690817199924	655
11.68390233899936	655
11.70103638099954	657
11.71753221399922	655
11.733897004999562	659
11.751130671999817	659
11.768300379999346	665
11.784732963999886	667
11.801356255999963	675
11.818360213999767	691
11.835760130999915	753
11.852598171999489	843
11.869235504999779	883
11.886793880999903	897
11.903920379999363	899
11.920578088999719	899
11.937228005999714	897
11.95439546399939	899
11.971797671999411	897
11.988473046999388	899
12.004994213999453	887
12.022565630999452	877
12.039710422999633	867
12.056346380999457	825
12.072813505999875	767
12.090637213999798	709
12.11289254699932	623
12.12930987999971	517
12.146629130999827	591
12.16312246399957	559
12.180220546999408	561
12.196964671999922	553
12.2138417139995	557
12.230221171999801	561
12.247272214000077	563
12.263394005999544	571
12.280343546999575	575
12.29693979700005	579
12.313741004999429	585
12.330329838999205	585
12.347290921999956	591
12.363384255999335	591
12.380369505999624	595
12.397120838999399	601
12.41393312999935	605
12.430419421999432	609
12.447098880999874	613
12.463374838999698	617
12.480702838999605	617
12.497272963999421	619
12.514222046999748	625
12.530809130999842	629
12.547730630999467	635
12.564136130999941	637
12.58104471399929	637
12.597421963999295	641
12.614314796999679	641
12.630848922000041	645
12.647428921999563	649
12.663699838999491	651
12.680767421999917	651
12.697190255999885	653
12.713523546999568	655
12.729913880999447	659
12.747365296999305	663
12.76362717199936	663
12.780253463999543	665
12.796829046999846	667
12.813661463999779	675
12.830144922999352	701
12.847125463999873	777
12.864147921999574	857
12.881691421999676	889
12.898336255999311	895
12.915330213999368	893
12.93278933900001	905
12.950321713999983	901
12.967085171999315	905
12.983819921999384	895
13.001373131000037	893
13.018571463999251	885
13.035456588999295	873
13.052279713999269	865
13.069666088999838	819
13.087167713999406	753
13.1034028389995	691
13.119831005999913	589
13.136956421999457	507
13.153803880999476	577
13.170198130999779	559
13.186763921999955	561
13.203609255999254	557
13.220611213999291	559
13.23704504699981	557
13.25329167199925	565
13.270323838999502	571
13.287466380999831	579
13.303569213999253	581
13.319946173000062	583
13.337148005999552	585
13.353925838999203	587
13.370362130999638	591
13.386841630999697	595
13.403618630999517	601
13.420643755999663	601
13.436958463999872	605
13.4531455059996	611
13.470131088999551	615
13.487350922999212	619
13.503583005999644	621
13.519944755999859	623
13.537191798000094	625
13.554050796999945	631
13.570547505999457	637
13.587023256000066	639
13.603876171999218	641
13.620959631000005	645
13.637324672999966	645
13.653668005999862	649
13.67061979799928	651
13.687524297999516	655
13.703735256000073	657
13.72025250599927	657
13.737475756000094	657
13.754274797000107	659
13.770695006000096	663
13.787160838999625	665
13.80412204699951	669
13.822901963999357	679
13.83909808899989	709
13.855892672999289	795
13.873222422999788	869
13.890307048000068	891
13.907020255999669	895
13.923645380999915	897
13.940837297999678	897
13.95821946399974	899
13.974868422999862	893
13.9913200889996	899
14.008475089000058	893
14.027595963999374	887
14.046850672999426	873
14.064341588999923	857
14.081413838999651	797
14.098009130999344	735
14.114480005999212	665
14.131550047999553	575
14.148291423000046	529
14.164536005999253	563
14.183087963999242	557
14.199850130999948	559
14.216426047999448	561
14.232698505999906	563
14.248913130999426	567
14.265573505999782	569
14.281921172999319	575
14.298312797999642	577
14.315208381000048	581
14.332507380999232	589
14.348707755999385	591
14.366041588999906	593
14.382385422999505	595
14.399306380999406	595
14.416192380999746	599
14.432536672999959	605
14.44889021399922	609
14.465283047999947	613
14.482285297999624	615
14.4987725889996	615
14.515174922999904	619
14.532123047999448	623
14.548814838999533	629
14.56504429799952	633
14.581829880999976	635
14.598233338999307	637
14.615225130999534	639
14.631840588999694	643
14.6482232139997	645
14.665004005999435	651
14.68217192299926	651
14.69848400599949	651
14.715234505999433	651
14.731856088999848	655
14.74870988099974	659
14.765163505999226	661
14.781762463999257	661
14.798389797999334	663
14.815412755999205	669
14.832411839000088	683
14.848908463999578	719
14.866605672999867	813
14.884036714000104	883
14.90113292299975	899
14.918041338999501	891
14.935009505999915	899
14.952020672999424	897
14.9687021310001	909
14.985565088999465	895
15.002325464000023	891
15.01910708899959	887
15.035954255999968	879
15.052643713999714	875
15.06940129799932	845
15.086373922999883	805
15.103028505999646	735
15.119451838999339	669
15.13595008899938	567
15.1525057559993	527
15.168842213999596	565
15.185348422999596	561
15.202127963999374	559
15.218613838999772	559
15.23514963099933	563
15.251858089000052	567
15.268302630999642	571
15.284943298999679	575
15.301578423999672	577
15.317970965999848	581
15.334284131999993	585
15.351262423999287	591
15.367777256999943	591
15.384041590999914	595
15.400362048999341	597
15.417801631999282	601
15.434224590999293	605
15.450771673999952	611
15.46741746599946	613
15.484747840999262	617
15.501420423999662	619
15.517911715999617	619
15.534191798999927	625
15.551479465999364	629
15.567955382000036	635
15.584199923999222	637
15.600657965999744	639
15.617926674000046	639
15.634199548999277	643
15.650699465999423	649
15.66721621599936	651
15.684077631999571	653
15.700629840999682	653
15.717224673999226	651
15.733505340999727	657
15.75078479900003	661
15.76715400699959	661
15.78334996600006	663
15.799667173999296	665
15.817138048999368	669
15.833430548999786	679
15.849933507999594	703
15.86672709100003	787
15.883986298999844	861
15.900827382999523	889
15.917627006999282	897
15.934234841000034	895
15.951967715999672	897
15.968650465999417	907
15.985522048999883	901
16.002352466000048	889
16.019926715999645	885
16.036852423999335	883
16.053389756999422	881
16.070071840999844	863
16.087523590999808	823
16.104224381999302	763
16.120852258000014	691
16.137437841000065	605
16.154438131999996	507
16.17093479899995	587
16.187306673999956	557
16.20357459099978	557
16.220797132999905	557
16.23730354899999	555
16.25357479899958	557
16.270144757999333	565
16.28734404899933	571
16.303790590999597	579
16.32030250799926	581
16.33698846599964	583
16.35398934099976	587
16.370408215999305	591
16.387029466000058	595
16.403514257000097	601
16.420646007999494	601
16.437350008000067	605
16.453692673999285	609
16.470258590999947	613
16.487398298999324	617
16.503700465999827	619
16.520241340999746	621
16.53683825799999	623
16.553949590999764	629
16.570568882999396	633
16.58706413299933	639
16.603274090999548	641
16.62040096599958	643
16.636869090999426	643
16.65326092399937	645
16.669659465999757	651
16.686936215999594	653
16.703361215999394	655
16.72012692499993	655
16.737235423999664	657
16.753713048999998	657
16.770920298999954	661
16.788004090999493	663
16.805019132999405	667
16.821778423999604	671
16.838837548999436	681
