# Supplementary material for: Automated diagnosis of heart valve degradation using novelty detection algorithms and machine learning
Source: PLoS One. 2019 Sep 26;14(9):e0222983. doi: 10.1371/journal.pone.0222983 (PMC6762068; doi:10.1371/journal.pone.0222983)
Supplement: S2 Dataset — (ZIP) [file pone.0222983.s002.zip › Test_data/Data_20180731_165740.csv]

NFC Sensor Tag Measurement
2018/07/31 16:57:40
t	Data
0.0	667
0.015754500000184635	675
0.03176529200027289	685
0.04782737499954237	691
0.06489758400039136	705
0.08157433300038974	711
0.0977485000003071	715
0.11580095899989828	721
0.13250520800011145	725
0.14852141699975618	715
0.16474449999986973	717
0.18070129199986695	711
0.1992017089996807	719
0.21481916700031434	765
0.23130445900005725	789
0.24875150000025315	797
0.26606220899975597	817
0.30134020900004543	927
0.3185754590003853	903
0.3356785839996519	869
0.3519224589999794	879
0.36771970900008455	887
0.38459687500017026	887
0.4003530840000167	871
0.4170064170002661	863
0.4335021670003698	855
0.45051287499973114	813
0.4666504589995384	753
0.48353579200011154	691
0.5003630419996625	611
0.5156555000003209	555
0.5312493749997884	503
0.5466124169997784	483
0.5614729999997508	503
0.5768342499995924	525
0.5923167089995331	521
0.6076419589999205	513
0.6230707089998759	495
0.6388848340002369	489
0.6543549170000915	491
0.6700803339999766	499
0.6860780420001902	501
0.7020176670002911	499
0.717886833999728	497
0.7343010000004142	495
0.7504104170002392	499
0.7664092089999031	515
0.7813974170003348	523
0.7965657089998786	527
0.811389749999762	537
0.8261261249999734	549
0.8412005419995694	563
0.8565218749999985	575
0.8714978750003866	583
0.8869756670001152	597
0.9025064999996175	617
0.9184274999997797	629
0.9341249170001902	643
0.9508782499997324	657
0.9668392499997935	671
0.9834183749999283	687
0.9997006670000701	699
1.0158824170002845	707
1.032862459000171	719
1.0508559999998397	733
1.067990749999808	743
1.0853210839995882	751
1.1017619169997488	757
1.1176707499998884	755
1.1351872499999445	759
1.1521840839996003	763
1.1695113340001626	755
1.1854964590002055	757
1.2016387499998018	759
1.2174777500003984	793
1.2350483749996783	835
1.2511787920002462	841
1.2678487089997361	851
1.2861058340004092	901
1.3020755420002388	961
1.3184146249996047	951
1.3350996669996675	921
1.351847459000055	915
1.3692638339998666	931
1.3858710000004066	925
1.4021918749995166	907
1.4190019999996366	901
1.4355825419997927	895
1.4522004170003129	861
1.4690471670000989	803
1.4857467920001	741
1.5033080000002883	659
1.519314874999509	581
1.535202291999667	541
1.5523591669998495	521
1.5679964999999356	545
1.5845952090003266	553
1.6008165419998477	553
1.6162755420000394	533
1.631344542000079	519
1.6466174589995717	505
1.6615108750002037	511
1.67670441700011	519
1.6917334600002505	519
1.7068564179999157	515
1.7219524599995566	515
1.7369215429998803	515
1.752205834999586	519
1.7683410019999428	523
1.785029169000154	539
1.8011313770002744	547
1.8178196680000838	551
1.8350024600003962	571
1.8510264180004015	581
1.868528418999631	593
1.8859595849999096	617
1.902467085000353	621
1.9196622520003075	639
1.9364955849996477	651
1.9529402930002107	665
1.9698536690002584	677
1.9865054599995347	693
2.0031091270002435	707
2.0200210849998257	717
2.0365665429999353	725
2.0534108769998056	737
2.070433376999972	749
2.086623002000124	755
2.103438793999885	759
2.120468334999714	763
2.1371492520001993	765
2.1536160019995805	769
2.1707540019997396	763
2.187563126999521	759
2.204460334999567	763
2.220865960000083	793
2.2374572930002614	833
2.2544486269998743	839
2.2716233769997416	853
2.28850095999951	887
2.30617441800041	951
2.323791501999949	961
2.3411413769999854	919
2.357650293000006	907
2.375180793999789	927
2.3924518349995196	931
2.4097951269995974	911
2.4279462100003	907
2.44590083499952	889
2.463119834999816	847
2.4806179600000178	781
2.4967637520003336	719
2.513665626999682	641
2.530843835000269	581
2.5477415850000398	523
2.564320251999561	517
2.580883085000096	547
2.5974986680002985	545
2.614412001999881	543
2.6309762939999928	523
2.647081793000325	507
2.6639427520003665	511
2.6808321689995864	513
2.6968987520003793	511
2.7133127520000926	511
2.730498085000363	513
2.747447792999992	513
2.7636673770002744	515
2.7803754599999593	523
2.7972831269999006	531
2.8142615440001464	543
2.8309944189995804	555
2.8473227519998545	563
2.8643495850001273	581
2.8812108769998304	595
2.897485167999548	603
2.9140257939998264	619
2.9309924600001978	635
2.9478796679995867	651
2.964614669000184	663
2.980960752000101	673
2.997750542999711	689
3.014793334999922	705
3.0312937099997725	711
3.0472902100000283	723
3.064165752000008	733
3.080989002000024	743
3.0973412940002163	745
3.114034418999836	753
3.1312983770003484	761
3.1479146680003396	759
3.1649502099999154	761
3.1823254600003565	757
3.2024700020001546	759
3.220048709999901	761
3.2376725020003505	809
3.255214752000029	837
3.272423334999985	841
3.289374293999572	863
3.3067663350002476	923
3.3241624610000144	959
3.3416003769998497	939
3.358444669000164	903
3.3758385439996346	917
3.392824794000262	925
3.409809001999747	907
3.4265427099999215	895
3.4441893359999085	889
3.462014834999536	863
3.479468544000156	799
3.496396544000163	733
3.5129708770000434	653
3.529728544000136	567
3.546603834999587	531
3.5636247109996475	503
3.580144126999585	523
3.596688501999779	539
3.613763002000269	549
3.630816044000312	527
3.647407168999962	509
3.6641394190000938	503
3.680977793999773	511
3.69779520999964	515
3.714526210999793	515
3.7309109190000527	513
3.7477624189996277	509
3.765062794000187	515
3.78127462700013	521
3.79751245999978	523
3.8144865860003847	539
3.8313245850004023	549
3.8476426269999138	557
3.8642988359997616	573
3.881430460000047	589
3.898213919000227	597
3.9145357939996757	611
3.93084196000018	627
3.9477947100003803	643
3.9647921690002477	659
3.980956127000354	671
3.997266376999505	679
4.014321710999866	695
4.031321419000051	709
4.047786168999664	717
4.064500751999731	729
4.081539752000026	737
4.0988452109995706	743
4.11557654399985	751
4.132040710000183	755
4.149186419000216	755
4.168350918999749	763
4.185747169000024	753
4.204686086000038	755
4.2218549190001795	757
4.239366419000362	795
4.256179961000271	831
4.272862294000333	833
4.289927460999934	849
4.307268669000223	893
4.323996252000143	951
4.341302294000343	945
4.358411043999695	903
4.375186919000043	903
4.392482793999989	919
4.410422461000053	913
4.427896834999956	893
4.444992835999983	895
4.4626306270001805	879
4.479732626999976	827
4.4970687109998835	755
4.513820377000229	699
4.530896876999577	611
4.547297293999691	559
4.563844543999949	513
4.580591085999913	517
4.597416460999739	547
4.614424501999565	545
4.631343836000269	535
4.648613293999915	515
4.665855293999812	503
4.6830105440003535	509
4.700119336000171	511
4.71741941900018	513
4.7343230859996766	509
4.754795501999979	509
4.771737711000242	513
4.7892672520001724	517
4.806029377000414	527
4.8234009609996065	539
4.8400238770000215	549
4.856928752000385	557
4.873327835999589	575
4.889833543999885	583
4.906587669000146	597
4.923355961000198	611
4.940066252000179	629
4.956775419000223	641
4.974235419000252	659
4.991140711000298	669
5.007448626999576	681
5.0243912939995425	699
5.040720126999986	707
5.0573996269995405	717
5.073869752000064	725
5.0905988360000265	731
5.107235710999703	741
5.124575961000119	751
5.1413436269995145	753
5.158079711000028	751
5.175223002000166	755
5.19231583599958	751
5.20936179399996	749
5.226013835999765	749
5.242559127000277	789
5.260409169000013	831
5.276880293999966	831
5.294121752000137	849
5.310850251999909	891
5.3280045020001126	949
5.3457613359996685	951
5.362489086000096	911
5.3793988770003125	905
5.396929544000159	923
5.413920044000406	917
5.431480668999939	893
5.4487925439998435	895
5.466262543999619	883
5.482712836000246	835
5.499430668999594	775
5.515792711000358	705
5.532871669000087	625
5.549503336000271	567
5.56628671099952	515
5.582739251999556	505
5.59988500199961	539
5.616024001999904	545
5.632276751999598	541
5.648661127000196	519
5.666022419000001	509
5.682324168999912	507
5.698569293999753	513
5.715071169000112	511
5.732177502000013	513
5.749012751999544	509
5.765716627000074	511
5.782008668999879	517
5.799142460999974	521
5.815682210999512	531
5.831843711000147	539
5.84828283600018	545
5.865567376999934	563
5.881961670999772	577
5.898404045999996	587
5.915423086999908	595
5.93300933699993	613
5.949752837000233	633
5.966690379000283	645
5.98331579600017	663
6.000285754000288	673
6.016576379000071	685
6.032760836999842	699
6.050617128999875	715
6.067313712000214	721
6.083785503999934	731
6.100446628999634	737
6.117532962000041	745
6.134739504000208	751
6.151971919999596	757
6.169494628999928	757
6.18727100399974	757
6.206734628999584	753
6.224351879000096	759
6.241079211999931	767
6.258295753999846	817
6.2753470870002275	831
6.291963503999796	839
6.308777461999853	863
6.326397628999985	919
6.343080294999709	961
6.360084461999577	923
6.37704350399963	899
6.393823628999598	917
6.411006962000101	919
6.427504211999803	907
6.445267211999635	897
6.462006544999895	899
6.47864046199993	869
6.495519086999593	809
6.512642253999729	753
6.529178296000282	679
6.5464122120001775	581
6.562724753999646	547
6.579752046000067	503
6.596309003999522	519
6.613774295999974	549
6.63046162899991	547
6.648367212000267	529
6.66508537899972	515
6.6821640449998085	507
6.698777378999694	511
6.71599454599982	515
6.732493628999691	515
6.749633712000104	509
6.766110253999614	505
6.7830057119999765	511
6.79971829599981	515
6.816622878999624	523
6.832960794999963	535
6.850168920999749	543
6.866607211999508	557
6.88373712900011	571
6.900145212000098	585
6.917109920000257	593
6.93351325399999	607
6.952047961999597	635
6.968345504000354	639
6.985459086999981	657
7.005368170999645	679
7.022700712000187	691
7.040905879000093	703
7.058398504000252	711
7.075005671000326	723
7.091557337000268	733
7.108239504000267	739
7.1258844619997035	747
7.142824003999522	755
7.159939586999826	757
7.17659850400014	759
7.194149795999692	757
7.210975754000174	751
7.227625669999725	747
7.244515170999875	759
7.261790128999564	809
7.278635628999837	835
7.295412712000143	835
7.312256711999908	861
7.329676712000037	905
7.346230004000063	957
7.362950337000257	935
7.379871629000263	905
7.397172754000167	903
7.414264045999516	921
7.431290962000276	911
7.448975796000013	897
7.466489045999879	889
7.4834084209996945	869
7.500272837000011	819
7.51690717099973	753
7.534261171000253	687
7.5507943789998535	591
7.567022920999989	549
7.583537378999608	503
7.6005052959999375	511
7.616842421000001	537
7.6333541710000645	541
7.649894461999793	531
7.666741504000129	511
7.683350628999506	507
7.699958961999982	511
7.716333086999839	515
7.733537088000048	513
7.750072296000326	511
7.76650262899966	509
7.78275221199965	513
7.800144212000305	517
7.816505296000287	525
7.832677170999887	533
7.84942150400002	543
7.866576546000033	555
7.882904086999588	571
7.899617213000056	581
7.916240546000154	593
7.933968088000256	609
7.950627711999914	623
7.966993170999558	637
7.983810712999912	653
8.000886337000338	669
8.017431837000004	677
8.033769503999793	689
8.050534211999548	703
8.067370003999713	713
8.084122670999932	727
8.100740629000029	735
8.117524545999913	741
8.135115504000169	749
8.151645420999557	755
8.16846875400006	757
8.185159712999848	759
8.202258379000341	759
8.218992213000092	751
8.235577004000334	747
8.251990046000174	761
8.269319504000123	809
8.285886128999664	833
8.302331586999571	835
8.318928087999666	857
8.336285004000274	899
8.352704920999713	953
8.369508087999748	937
8.38622221300011	905
8.403463671000281	905
8.420106628999747	919
8.43684829599988	911
8.453490128999874	893
8.47340542100028	899
8.491362753999965	871
8.508921921000365	811
8.525891379000313	743
8.543095254000036	677
8.560697378999976	587
8.577455003999603	545
8.594673337999666	509
8.611796338000204	529
8.62831754600029	551
8.644773379000071	539
8.661842296000032	531
8.679071171000032	511
8.695576545999756	501
8.711862795999878	507
8.728591254000094	509
8.745146713000395	509
8.762085503999515	511
8.779423504000079	509
8.796010545999707	505
8.812162504000298	515
8.829600670999753	525
8.846686296000371	535
8.863011295999968	545
8.879581838000377	559
8.896789004000311	573
8.913981546000286	587
8.930529129000206	599
8.946833879000224	611
8.964091545999509	631
8.981048546000238	647
8.997126004000165	655
9.013820713000314	667
9.030932796000343	685
9.047829088000071	699
9.064333045999774	711
9.080701920999672	717
9.097826713000359	727
9.114793920999546	737
9.131443170999773	745
9.147817254000074	749
9.165320754000277	753
9.182040796000365	759
9.19976737900015	761
9.216844921000302	753
9.234172088000378	751
9.251719713000057	753
9.268624628999532	789
9.285457003999909	831
9.302769087999877	839
9.319826670999646	851
9.336295754000275	879
9.352783628999532	943
9.37030742099978	955
9.38702333800029	919
9.403566629000125	907
9.420330253999964	917
9.437377295999795	913
9.453997628999787	905
9.470611920999545	897
9.487789087999772	885
9.50594708799963	847
9.526840171000003	777
9.544016128999829	707
9.560655629000394	609
9.577400629000294	561
9.594514045999858	513
9.611596920999546	519
9.627965087999655	545
9.644521670999893	545
9.661355170999741	539
9.67829425400032	511
9.694838088000324	499
9.711245088000396	507
9.728096879000077	507
9.744555295999817	511
9.761473921000288	509
9.778493378999883	509
9.79579279599966	509
9.812078171000394	515
9.828571838000244	523
9.845850587999848	533
9.862855463000415	549
9.879483337999773	557
9.896024171000136	567
9.912836712999706	581
9.929896921000363	595
9.946229670999855	605
9.962649088000035	623
9.979804337999667	639
9.996854588000133	651
10.013440837999951	663
10.030026628999622	675
10.0467499209999	691
10.06379371299954	703
10.08040971399987	717
10.096920005999891	721
10.114095922999695	733
10.131579089000297	743
10.14856263099955	751
10.165456546999849	753
10.182474463999824	757
10.199881923000248	761
10.216512963999776	753
10.234031713999684	749
10.251487380999606	749
10.268629547999808	767
10.286752005999915	817
10.304998589000206	837
10.363801548000083	955
10.382308838999961	945
10.400484173000223	905
10.41855375599971	915
10.436369672000183	923
10.453876839000259	905
10.470143423000081	897
10.485610714000359	885
10.501270922000003	871
10.51667363100023	825
10.532315380999535	757
10.547409838999556	699
10.56256429699988	629
10.577535297000395	573
10.592612131000351	527
10.60828754799968	501
10.62469442299971	519
10.639976630999627	543
10.655895922000127	533
10.673019130999819	523
10.691685339000287	511
10.709255130999736	499
10.72539171399967	505
10.741359380999711	509
10.757492921999983	507
10.77355383899976	505
10.790324714000235	507
10.808378298000207	509
10.826508172000104	513
10.84348800600037	527
10.860010338999928	535
10.875998755999717	541
10.893335005999688	555
10.910188963999644	573
10.926902631000303	581
10.943098046999694	597
10.960819797999648	607
10.979675298000075	627
10.996632921999662	645
11.013843089000147	655
11.030526714000189	671
11.047005630999593	679
11.063673505999759	695
11.080871631000264	709
11.097212964000391	717
11.113823464000234	723
11.130419256000096	735
11.147624963999988	743
11.164581588999681	751
11.18123700599972	755
11.198041546999775	753
11.21557563100032	757
11.232222421999722	751
11.2489200480004	749
11.265666381000301	751
11.282889047000026	793
11.299705297999935	833
11.316255173000172	831
11.332853505999992	849
11.35110367299967	887
11.36942408899995	949
11.386282880999715	945
11.403067381000255	911
11.421207047999815	911
11.43850263100012	925
11.455482172999837	915
11.471763006000401	897
11.488354131000051	891
11.505047923000348	879
11.521474506000231	839
11.537922171999526	771
11.554517255999599	709
11.571136298000056	629
11.587691464000272	569
11.604286963999584	519
11.621834005999517	511
11.638825547999659	543
11.655617463999988	543
11.671194423000088	539
11.686373172999993	513
11.70154671399996	505
11.716407005999827	497
11.731193173000065	501
11.745952422999835	505
11.76071996399969	507
11.776701255999797	503
11.791455798000243	507
11.807894298000065	507
11.82382108999991	513
11.838508173000264	515
11.853555589999814	521
11.868497630999627	529
11.88399675599976	543
11.899755006000305	557
11.914945548000105	567
11.930592005999642	577
11.946101130999523	589
11.961664798000129	603
11.977190839000286	617
11.992911964000086	633
12.008859714999744	647
12.025040923000233	657
12.04090850600005	677
12.057271505999779	689
12.073864922999746	701
12.090233463999539	711
12.106094505999863	719
12.12198475599962	729
12.138235256000371	741
12.154573589999927	745
12.171162214000105	751
12.187787048000246	755
12.204685923000397	759
12.221263880999686	761
12.237974005999604	755
12.254978381	753
12.271250255999803	755
12.287798839000061	791
12.304171298000256	833
12.320664298000338	835
12.33696738100025	849
12.353896964999876	879
12.370807256000262	937
12.38749792300041	955
12.40436517299986	925
12.421086297999864	909
12.437814963999699	911
12.45442917299988	917
12.471340547999716	905
12.488240673000291	895
12.505111798000144	887
12.52247313099997	863
12.539139548000094	801
12.555507297999611	733
12.57220863099974	667
12.588467673000196	579
12.605491465000341	533
12.622113297999931	505
12.638427298000352	521
12.654863880999983	543
12.67132379800023	547
12.687800214000163	529
12.704304130999844	509
12.720498423000208	505
12.736368048000259	505
12.752480881000338	511
12.769478672999867	513
12.786506548000034	511
12.802979672999754	515
12.820063090000076	517
12.836551172999862	519
12.853622964999886	529
12.870480464999673	541
12.887560547999783	549
12.904166923000048	563
12.92123008999988	575
12.937602922999758	585
12.954732006000086	597
12.97135304800031	611
12.98861767299968	625
13.00517650599977	641
13.022099881000031	659
13.038641672999802	671
13.055965006000406	685
13.072166048000327	695
13.089233714999864	709
13.105797631000314	717
13.122779172999799	729
13.139735922999535	737
13.156839381000282	745
13.173564839999926	751
13.19088146499962	759
13.209267881000414	761
13.229488005999883	765
13.246720922999884	751
13.263693631000024	749
13.28083817300012	759
13.297354506000374	801
13.314584755999931	835
13.331298631000209	835
13.347851090000404	855
13.365383880999616	897
13.382339755999965	955
13.39985804800017	943
13.417181380999864	903
13.434679965000214	909
13.451454965000266	925
13.468858381000246	913
13.48643704799997	903
13.504117090000364	895
13.52124150599957	877
13.53864075599995	819
13.556023047999588	751
13.57304267299969	683
13.589563339999586	583
13.606674255999678	537
13.623860839999907	505
13.640818130999833	521
13.657140297999831	537
13.674011840000276	535
13.691085090000342	529
13.707990298000368	511
13.72489846499957	505
13.741701547999583	511
13.759615672999644	517
13.780001922999872	517
13.798319714999707	511
13.814949673000228	511
13.831347672999982	511
13.848278215000391	517
13.86532963100035	527
13.881691505999697	537
13.899065714999779	543
13.916131381000014	565
13.933245090000128	577
13.949818881000283	589
13.966302089999772	599
13.98333425599958	617
14.000287173000288	637
14.016671047999807	647
14.033044005999727	659
14.050503464999565	673
14.066821090000303	687
14.083268547999978	701
14.099830465000196	711
14.11681063099968	719
14.13327309000033	729
14.150020756000231	739
14.16676217300028	745
14.184096381000018	753
14.200919380999949	757
14.217752214999564	757
14.234718755999893	757
14.252096297999742	755
14.268895424999755	749
14.285574423999606	749
14.302150173999507	793
14.319557715999508	831
14.338813383000343	837
14.356337133000125	851
14.372948715999883	895
14.39072563300033	953
14.40732459100036	937
14.424057383000218	901
14.440838090999932	909
14.458048256999973	921
14.474705216000075	911
14.491283632999512	897
14.507993008000085	891
14.525216050000381	879
14.541589673999624	831
14.55829409099988	777
14.574505882999802	707
14.591312841000217	623
14.607493090999924	563
14.623917715999596	509
14.640271008000127	501
14.657264757999656	535
14.673856340999919	543
14.690570757999922	537
14.707557216000168	517
14.724758465999912	505
14.741120216000127	509
14.757774716000313	509
14.774669716000062	509
14.791431132999605	509
14.807605799000157	505
14.824004340999636	509
14.840417757999603	511
14.857390299000144	519
14.873671966000074	527
14.891024925000238	537
14.907782424000288	549
14.924734715999875	565
14.941126007999628	579
14.957375508000041	589
14.974772757999744	599
14.991705383000408	619
15.007938007999655	631
15.02444450799976	645
15.040781132999655	657
15.060069840999859	683
15.077492340999925	687
15.094716132999565	701
15.111793758000204	717
15.132095257999936	729
15.148890675000075	739
15.166260758000135	743
15.18273142399994	751
15.200428383000144	755
15.217002590999982	757
15.234421633000238	761
15.251349258000118	757
15.268960383000376	751
15.285771715999545	751
15.303079090999745	781
15.320061632999568	829
15.33726338300039	829
15.3538894659996	845
15.371521174999543	879
15.388334342000235	943
15.406455465999898	951
15.423010382999564	917
15.441464925000218	903
15.458465382999748	921
15.4757282999999	913
15.492230091000238	901
15.509341799999675	895
15.525758175000192	883
15.542813090999516	845
15.559325215999706	785
15.576486715999636	717
15.593873466000332	649
15.611048550000305	565
15.630967383000097	521
15.648603591999745	505
15.666771383000196	537
15.684053300000414	545
15.700790840999616	537
15.718113173999882	513
15.734716715999639	501
15.751695091000329	505
15.768745716999547	511
15.78609992499969	513
15.802517633000207	511
15.819589132999681	507
15.835998591000134	507
15.85305146599967	513
15.869535550000364	523
15.886525257999892	531
15.90277925800001	543
15.919907632999639	555
15.93627613300032	569
15.953345799999624	583
15.969893258000411	593
15.98695488300018	607
16.003396633000193	625
16.020642008000323	643
16.037101507999978	655
16.0540373419999	667
16.07052405000013	681
16.087442215999545	693
16.104036550000274	703
16.12182971600032	719
16.14042438300021	733
16.15829504999965	735
16.17525621599998	745
16.19246763299998	747
16.209738925000238	755
16.22689875800006	755
16.244207175000156	757
16.261138758000016	755
16.281245299999682	755
16.300433675000022	757
16.317039257999568	805
16.333853133000048	829
16.35111917500035	835
16.368333632999565	857
16.385368299999755	899
16.40198238300036	951
16.419753008000043	937
16.437180007999814	903
16.453902299999754	911
16.470801049999864	915
16.488433882999743	911
16.505775800000265	897
16.52435313299975	895
16.541991715999757	875
16.56035171700023	821
16.577362383000036	749
16.593708757999593	675
16.61047446700013	583
16.627068175000204	545
16.643791632999637	509
16.660284049999973	519
16.67709242500041	539
16.69395346700003	537
16.711030841999673	527
16.727589133000038	507
16.745146882999506	503
16.76417542499985	511
16.782403840999905	515
16.799254757999734	513
16.816594924999663	507
16.83303104999959	509
16.850309174999893	509
16.86694609099959	513
