# Supplementary material for: Automated diagnosis of heart valve degradation using novelty detection algorithms and machine learning
Source: PLoS One. 2019 Sep 26;14(9):e0222983. doi: 10.1371/journal.pone.0222983 (PMC6762068; doi:10.1371/journal.pone.0222983)
Supplement: S2 Dataset — (ZIP) [file pone.0222983.s002.zip › Test_data/Data_20180731_162947.csv]

NFC Sensor Tag Measurement
2018/07/31 16:29:47
t	Data
0.0	859
0.01776108300055057	869
0.03325654099990061	845
0.048852458000510524	823
0.06606854200072121	773
0.08283675000075164	717
0.09939108300022781	651
0.11519891700027074	553
0.1307213750005758	515
0.14732562500012136	525
0.16285825000068144	505
0.1825885410007686	511
0.1990010830004394	511
0.21623816700048337	507
0.23265916600030323	517
0.25096654200024204	513
0.2667325410002377	525
0.2841290000005756	525
0.30054700000073353	543
0.3160745000004681	539
0.3323820000005071	545
0.34915854200062313	557
0.3666482080006972	561
0.38317737500074145	571
0.39977291700051865	575
0.41603916700023547	575
0.4324059999999008	583
0.44827737500054354	587
0.4650875420002194	597
0.48200870800064877	603
0.5011279170003036	609
0.5182106660004138	619
0.5350310829999216	621
0.552207916000043	633
0.5687349170002562	637
0.5865413330002411	641
0.6037171250000029	651
0.6204244580003433	653
0.6368479580005442	655
0.653074208000362	659
0.670350082999903	663
0.6866858749999665	665
0.7029973329999848	669
0.7200779170007081	671
0.7374270420004905	673
0.7539554590002808	683
0.770490083000368	703
0.7870177920003698	721
0.8041984580004282	721
0.8206502920002094	749
0.8373065830000996	797
0.8541045000001759	837
0.8716333749998739	881
0.888153500000044	915
0.9051659579999978	935
0.921873625000444	931
0.9393754580005407	899
0.9560655000004772	909
0.9726972920007029	923
0.9895075000003999	907
1.0067907920001744	899
1.0241833340005542	905
1.0411593750004613	899
1.0589834590000464	859
1.0763508750005712	793
1.0932512500003213	743
1.1104850000001534	661
1.1269133750001856	555
1.1438453750006374	571
1.1602345420005804	549
1.1772388330000467	541
1.1936602920004589	539
1.2106894580001608	541
1.2276808330007043	539
1.244556000000557	545
1.2608790419999423	543
1.277747707999879	549
1.2949985830000514	559
1.311586625000018	569
1.3278533749999042	573
1.3448036250001678	579
1.3611757500002568	585
1.377639833000103	587
1.3939956670001266	593
1.4111628330001622	599
1.4275137920003544	603
1.4444485419999182	609
1.46151325000028	617
1.4782344580007702	621
1.4949087920003876	623
1.511245042000155	629
1.5275144170000203	637
1.5445117500003107	643
1.5609965419998844	651
1.5777705000000424	653
1.5951644590004435	661
1.6120504170003187	667
1.6281741250004416	669
1.6446387500000128	673
1.6609379999999874	679
1.6786767090006833	679
1.6951719170001525	683
1.711556042000666	683
1.728022625000449	685
1.745245292000618	689
1.761651458000415	709
1.7778428330002498	723
1.7944625000000087	727
1.811293624999962	723
1.8278353330006212	757
1.8463566670006912	823
1.863944917000481	859
1.8822816669999156	899
1.9002501670001948	931
1.9180647080002018	949
1.9362967090000893	927
1.9546475000006467	919
1.971541542000523	923
1.9883986670001832	927
2.0055006250004226	911
2.0226446249998844	897
2.039494334000665	897
2.056268875000569	875
2.0728666250006427	827
2.0904008750003413	769
2.1067850420004106	707
2.123379792000378	615
2.14005300000008	537
2.157157334000658	567
2.173436667000715	545
2.1901670840006773	539
2.206731709000451	543
2.223821292000139	543
2.240328459000011	543
2.2565812920001918	541
2.272848042000078	543
2.290148959000362	551
2.306433417000335	563
2.3228691670001353	567
2.3393946250007502	573
2.3565719590005756	577
2.372933625000769	583
2.3895565840002746	587
2.406204834000164	595
2.423152250000385	599
2.4399822920004226	603
2.456461499999932	607
2.472881708999921	611
2.490150917000392	619
2.5066182090004077	625
2.5230072500007736	629
2.5396521669999856	635
2.5568059170000197	639
2.5731278749999547	647
2.5897270420000496	651
2.6061965420003617	659
2.623102375000599	663
2.6395931249999194	667
2.656118417000471	669
2.672575709000739	673
2.6895906670006298	675
2.706224459000623	679
2.7225653340001372	681
2.7395359590000226	681
2.756541834000018	683
2.772897124999872	703
2.7894210000004023	721
2.806118250000509	727
2.823012709000068	729
2.839864500000658	771
2.85667979200025	819
2.873302459000115	855
2.8908325420006804	899
2.907442292000269	929
2.924121959000331	937
2.9412188340002103	919
2.961149084000681	915
2.9794152499998745	923
2.9960507089999737	909
3.0125196670005607	905
3.0297443340004975	893
3.046358874999896	891
3.0627353340005357	877
3.0795423750005284	815
3.096671750000496	765
3.112960959000702	707
3.129380250000395	629
3.1459960000001956	533
3.1628902920001565	573
3.179377375000513	543
3.196087709000494	537
3.2126811670004827	535
3.2295196250006484	535
3.2458817500000805	537
3.262428042000465	539
3.279385667000497	539
3.2962633340002867	545
3.312817167000503	555
3.329432125000494	565
3.345955709000009	571
3.3628534590006893	577
3.379450750000615	581
3.396296292000443	583
3.4127716250004596	591
3.4298720840006354	595
3.446344459000102	601
3.4626823340004194	605
3.479654792000474	607
3.496580125000037	615
3.512951624999914	619
3.5293985000007524	625
3.5458648750000066	633
3.5631554170004165	639
3.5796051249999437	645
3.596536500000184	647
3.6130871670002307	655
3.63018537500011	659
3.646520084000258	663
3.662739500000498	665
3.679947749999883	667
3.6967853750002178	675
3.7129286260005756	673
3.729340544000479	677
3.746561627000119	677
3.7634007930000735	685
3.7800117940005293	701
3.7967460019999635	719
3.8134291680007664	719
3.830508877000284	723
3.8468697520002024	771
3.8633120430004055	821
3.8802038769999854	853
3.8972367100004703	891
3.913860585000293	923
3.930555502000061	937
3.946970543000134	925
3.9639525440006764	909
3.9807875440001226	919
3.997352418000446	917
4.013879627000279	907
4.031091752000066	895
4.047453627000323	893
4.064070460000039	887
4.080764085000737	839
4.0977529600004345	781
4.114114669000628	719
4.13066266900023	639
4.146961460000057	535
4.163884627000698	579
4.180329669000457	549
4.1965361270004	541
4.213705669000774	535
4.230677377000575	535
4.247010877000321	533
4.263923460000115	531
4.280641669000033	537
4.297542085000714	543
4.313952377000533	551
4.330525919000138	559
4.3467077100003735	567
4.363636959999894	575
4.380048544000601	575
4.39667191800072	577
4.413133918000312	585
4.430384085000696	591
4.446831377000308	597
4.463252502000614	603
4.480159044000175	607
4.49696437700004	611
4.513387460000558	617
4.529945127000246	621
4.546411418999924	627
4.563293418000285	637
4.579906835000656	639
4.596207585000229	643
4.6125538770002095	647
4.629596835000484	653
4.6460627100004785	661
4.662946043000375	663
4.679885294000087	669
4.697373210000478	669
4.7138365440005146	675
4.730896502000178	673
4.747111792999931	679
4.764003252000293	677
4.780629294000391	697
4.796952169000178	713
4.813339252000333	719
4.830473585000618	717
4.847479793000275	755
4.864066252000157	807
4.880905169000471	845
4.898027877000459	877
4.914814085000216	913
4.9312661270005265	931
4.947606168000675	925
4.964633210000102	909
4.981297710000035	907
4.998292085000685	911
5.014964502000112	915
5.031969751999895	893
5.048701169000196	885
5.065255752000667	885
5.081646294000166	865
5.0985847940000895	801
5.1151087520001965	741
5.1312559600000895	677
5.147607835000599	587
5.1644952520000516	543
5.181159002000641	549
5.197393544000079	533
5.213787835999938	531
5.230955252000058	533
5.247223252000367	535
5.2639021690001755	537
5.280511251999997	537
5.297315585000433	539
5.313856252000733	547
5.330454502000066	557
5.34681704400009	565
5.3639317110000775	571
5.380528210000193	573
5.396874252000089	575
5.413190252000277	583
5.430333502000394	589
5.44678845999988	595
5.463691627000117	599
5.480165835000662	607
5.49735504399996	609
5.513981502000206	617
5.5311069190001945	621
5.547528460000649	627
5.5647599610001635	635
5.581169959999897	639
5.5980388349998975	643
5.614580711000599	649
5.631875085000502	655
5.648056085000462	657
5.664962919000573	663
5.6813908770000126	667
5.698324335000507	669
5.714649919000294	671
5.73168650200023	673
5.747852835000231	675
5.765002377000201	677
5.781346085000223	683
5.79864608600019	699
5.815021043999877	723
5.831762085000264	719
5.847915835000094	735
5.86531350200039	787
5.881771585000024	835
5.8988280860003215	865
5.915612127000713	905
5.932566294000026	933
5.949267627000154	931
5.966640919000383	917
5.98311546000059	917
6.000472585999887	925
6.020120211000176	915
6.039178044000437	899
6.056237460000375	893
6.073352919000172	883
6.09034666900061	853
6.107080919000509	791
6.123355169000206	743
6.140643044000171	663
6.158186876999935	557
6.1750623770003585	583
6.191562169000463	551
6.208678126999985	541
6.2259809610004595	541
6.242504627000017	539
6.2590986690001955	535
6.2764057520007555	537
6.293296919000568	543
6.309923211000751	543
6.326395836000302	553
6.343263669000407	561
6.360576461000164	567
6.376929252000082	571
6.393398668999907	573
6.410619877000499	581
6.427479169000435	587
6.443913502000214	593
6.460472877000029	595
6.4773792519999915	603
6.494371626999964	607
6.510906752000665	609
6.527190626999982	615
6.544187794000209	623
6.561986169000193	633
6.5793455440007165	637
6.59657908600002	639
6.613031419000436	647
6.629532711000138	651
6.646074711000438	655
6.663038169000174	659
6.679836668999997	663
6.696214836000763	665
6.713300127000366	671
6.7300199190003696	671
6.747399086000769	675
6.764436252000451	679
6.781519586000286	679
6.7980373360005615	695
6.81512429400027	717
6.831786086000648	721
6.848890668999957	725
6.8657771690004665	771
6.883016544000384	821
6.8998040440001205	855
6.9169544189999215	895
6.933549127000333	925
6.950790002000758	935
6.967230836000454	921
6.984298127000329	911
7.001190044000396	909
7.018168419000176	915
7.039508711000053	903
7.0573455439998725	897
7.07426050200047	891
7.091161877000559	869
7.108883419000449	815
7.1258778360006545	755
7.142246544000045	693
7.1589737520007475	591
7.176358751999942	531
7.192908252000052	553
7.209496586000569	535
7.2260920859998805	535
7.243421211000168	537
7.2601159189998725	535
7.276878377000685	533
7.293350377000024	535
7.310691544000292	541
7.327233877000253	549
7.343793586000174	557
7.360316627000429	561
7.377370377000261	569
7.394018586000129	573
7.410724794000089	577
7.427266502000748	583
7.4443214190005165	591
7.460890127000312	595
7.477359086000433	597
7.493968044000212	605
7.51114575200063	609
7.5274280440007715	615
7.543917252000028	619
7.560529711000527	623
7.577769919000275	631
7.594421211000736	637
7.613061752000249	645
7.6307286270002805	649
7.647380211000382	653
7.664016876999995	659
7.680880919000629	661
7.6979172520004795	663
7.714945127000647	667
7.731409377000091	671
7.747761461000664	671
7.764943336000215	675
7.781397044000187	675
7.797789419000765	683
7.814374960999885	703
7.831648002000293	723
7.8482109610004045	721
7.865719544000058	749
7.882470627000657	801
7.899305545000061	837
7.916584337000131	877
7.933752337000442	917
7.950393712000732	935
7.9670025040004475	925
7.984089087000029	909
8.00128454500009	911
8.017711337000037	915
8.034324421000747	903
8.051550795000367	891
8.068615754000348	889
8.085165629000585	889
8.101727045000189	857
8.118763170999955	791
8.135630296000272	735
8.152247295000052	671
8.169875921000312	557
8.19029733700063	583
8.209087962000012	553
8.226055045000066	547
8.243299462000323	541
8.260696796000047	537
8.27785712900004	541
8.294586587000595	539
8.311511169999903	541
8.328375087000495	549
8.345532461999937	559
8.361916419999943	565
8.378855003999888	567
8.395996421000746	575
8.41263908700057	577
8.428989754000213	581
8.446124296000562	587
8.462853420000101	595
8.479815379000684	597
8.496217378999972	601
8.512476128999879	605
8.528833461999966	611
8.545405546000438	617
8.561738920000607	623
8.578207545000623	627
8.595005504000255	635
8.611455129000205	639
8.62797812900044	645
8.644495086999996	655
8.661273379000704	655
8.677827795000667	659
8.69444658700013	663
8.71106929600046	667
8.727482004000194	671
8.744151296000382	675
8.760905379000178	671
8.777309379000144	677
8.7939764620005	679
8.810730587000762	697
8.827175962000183	717
8.843898546000673	721
8.860512171000664	721
8.877444962000482	763
8.894460129000436	817
8.91108221200011	851
8.92783521199999	889
8.944716171000437	923
8.96171017100005	933
8.978319962000569	923
8.995392378999895	899
9.012070796000444	907
9.029179254000155	917
9.045944879000672	911
9.062589420000222	895
9.079503962000672	887
9.096214711999892	879
9.112730378999913	843
9.129635296000743	785
9.145942629000274	729
9.162321587000406	663
9.178807545999916	549
9.195378921000156	573
9.211590962000628	547
9.228259962000266	541
9.244954171000245	537
9.261422046000007	535
9.278106712000408	529
9.294811796000431	531
9.311791046000508	533
9.328359879000345	541
9.345687379000083	551
9.362172004000058	561
9.379363713000203	563
9.395917628999996	569
9.413986045999991	577
9.430382337000083	579
9.447227379000651	587
9.463668046000748	591
9.480642879000698	595
9.496985462000339	601
9.514013754000189	607
9.53067842100063	611
9.54772729600063	619
9.564268421000634	625
9.582001296000271	629
9.598671379000734	637
9.61660204600048	639
9.632895504000771	647
9.65027325400024	649
9.66670554600023	659
9.683873629000118	661
9.70071246200041	663
9.717120711999996	665
9.733427836999908	669
9.749961838000672	669
9.767066254000383	675
9.783278128999882	675
9.800178504000542	675
9.81711804600036	695
9.83384887900047	715
9.85089958700064	721
9.867959836999944	723
9.885352711999985	771
9.902581087000726	821
9.91933075399993	857
9.936703211999884	895
9.95826642100019	941
9.976090462000684	937
9.992995879000773	905
10.011609711999881	909
10.02910533800059	917
10.045991837000656	913
10.06275354600075	895
10.079734796000594	887
10.096983004000322	885
10.11368592100007	853
10.130491212999914	799
10.146937045999948	733
10.16412462900007	677
10.18066396300037	575
10.197035670999867	559
10.21357092100061	547
10.230727754000327	539
10.247138337000251	537
10.26344904600046	535
10.280248921000748	535
10.29728637900007	533
10.313820588000453	535
10.33032075400024	539
10.346769379000762	549
10.363675713000703	557
10.380300796000483	563
10.396674712000276	569
10.413014421000298	573
10.430267379000725	579
10.446755003999897	585
10.463273254000342	589
10.48014817100011	591
10.497093212000436	597
10.513595588000499	605
10.530286463000266	607
10.546743504000005	615
10.563741921000656	619
10.580347379000159	625
10.596870504000435	631
10.613311504000194	637
10.630577921000622	645
10.647028713000509	651
10.6636559210001	655
10.680414838000615	657
10.697355046000666	663
10.714037546000327	669
10.730578046000119	669
10.746991546000572	673
10.76399804599987	675
10.78068883800006	675
10.797147088000202	675
10.813584796000214	687
10.830863713000326	709
10.847194629000114	727
10.863952878999953	719
10.880701838000277	735
10.897905254000761	791
10.914752296000188	839
10.931505963000745	867
10.947993171000235	905
10.965446920999966	933
10.982011504000184	931
10.99868633799997	907
11.015476379000575	909
11.033622337999986	919
11.05118804599988	915
11.06787775400062	899
11.08634804600024	889
11.102876046000347	893
11.120201254000676	857
11.136839921000501	803
11.153762087999894	749
11.17010704600034	691
11.186894629000562	587
11.203603379000015	555
11.220600171000115	555
11.236743421000028	539
11.253850296000564	537
11.27039500400042	535
11.287063338000735	533
11.303110213000764	535
11.320280504000038	535
11.336608546000207	539
11.353372379000575	547
11.369848295999873	557
11.386929129000237	565
11.403188629000397	571
11.420378254000752	573
11.436619088000043	575
11.453636629000357	581
11.470174379000127	587
11.487096004000705	593
11.50359154600028	597
11.520517671000562	601
11.536829004000538	605
11.55370062900056	613
11.570188629000768	619
11.587259754000115	625
11.603576504000557	631
11.62065858799997	635
11.63708208800017	643
11.65410362900002	649
11.670772879000651	653
11.687659463000273	661
11.704001713000252	663
11.721168003999992	665
11.737374838000505	667
11.754340838000644	671
11.77083987900005	673
11.78755729600016	675
11.804067838000265	677
11.821202838000318	683
11.837273088000074	703
11.854165171000204	723
11.870590129000448	717
11.887417046000337	739
11.90400112899988	789
11.92121954600043	831
11.937663046000125	865
11.954823046000456	909
11.971191546000227	933
11.988077171000441	937
12.004704588000095	911
12.021688046000236	905
12.037918338000054	919
12.055127129000539	909
12.07166871300069	899
12.088639755000258	887
12.105325088999962	893
12.12224113100001	869
12.13894521400016	813
12.16051588100072	749
12.177837963999991	677
12.194663423000748	559
12.211743006000688	563
12.228756714000156	547
12.24557963100051	541
12.2618332560005	535
12.278050047000761	533
12.297144506000222	539
12.313909464000062	535
12.330599756000083	539
12.347114506000253	543
12.363724214000285	553
12.380849464000676	559
12.397159756000292	565
12.413964839000073	571
12.430522339000163	577
12.447038547000375	581
12.464699922999898	587
12.48178063100022	593
12.498067714000172	593
12.514703630999975	599
12.53175571400061	607
12.548772089000522	611
12.565250298000137	619
12.581669713999872	621
12.598722381000698	627
12.615876173000288	637
12.632206131000203	639
12.64891279800031	645
12.665420381000331	653
12.682356339000762	655
12.698848298000485	657
12.715529381000124	661
12.731947881000451	667
12.749193631000708	671
12.765836173000025	673
12.78229033900061	675
12.798724006000157	671
12.815803006000351	677
12.83218417199987	691
12.848742089000552	711
12.865320881000116	725
12.882161047000409	719
12.898920423000163	751
12.915874839000026	805
12.932399588999942	843
12.94967321400054	885
12.966399214000376	917
12.982930131000103	933
12.99967408900011	927
13.016930796999986	903
13.033862506000332	915
13.05152304800049	919
13.069408547999956	911
13.086462588999893	895
13.103348172000551	891
13.121458631000678	879
13.13875354800075	849
13.15550171399991	785
13.171703589000572	727
13.188775340000575	655
13.205869714000073	551
13.221949214000233	579
13.238091381000231	547
13.255203214000176	541
13.27203767300034	537
13.288161006000337	535
13.30465908899987	531
13.321518798000398	531
13.338332339000772	537
13.35472663100063	543
13.371211798000331	549
13.388180422000005	561
13.405402173000766	569
13.421617423000498	571
13.437924131000727	571
13.454960173000472	579
13.47186471400073	585
13.48809075600002	589
13.504570131000037	593
13.52171979800005	597
13.538766131000557	607
13.555150713999865	609
13.571531339000103	615
13.589955131000352	621
13.606744423000237	635
13.622834714000419	633
13.639087506000578	635
13.65607663100036	643
13.67308013100046	651
13.689349256000241	653
13.705920172999868	657
13.722806839000441	663
13.739781214000686	665
13.75602725600038	667
13.772305047999907	669
13.78916471499997	671
13.806064923000122	675
13.822274298000593	675
13.838332463999905	691
13.855513964000238	713
13.872256214000117	723
13.888645005999933	715
13.905808839000201	751
13.922779131000425	807
13.940146714000548	843
13.956469173000187	879
13.972907631000453	911
13.99022792300002	937
14.007280714000444	929
14.023751880999953	911
14.040519673000745	905
14.057677923000483	923
14.074306631000582	901
14.093020839000019	895
14.11033042300005	885
14.127356173000408	893
14.147128464000161	845
14.164355590000014	781
14.181226339000204	707
14.19792063100067	629
14.214892214999963	531
14.231406881000112	571
14.248046631000761	547
14.265512130999923	541
14.281855339000685	535
14.298044298000605	529
14.314956215000166	533
14.331754798000475	535
14.348358173000634	539
14.365215505999913	545
14.382114464000551	555
14.398624798000128	557
14.41527084000063	563
14.43194688099993	571
14.448329798000486	577
14.465677298000628	581
14.482998631000555	589
14.49974013100018	591
14.51631575600004	595
14.53316438100046	605
14.550175381000372	611
14.566722088999995	617
14.583713214999989	621
14.600828964999891	627
14.617912755999896	631
14.634866131000308	639
14.651467673000298	643
14.668882465000024	651
14.686544881000373	659
14.703073839000353	663
14.71983546499996	663
14.737337047999972	667
14.754816048000066	671
14.77142796499993	673
14.788153088999934	673
14.8056405060006	677
14.822029005999866	679
14.839099256000736	685
14.856921590000638	705
14.873003339000206	725
14.889590505999877	715
14.906582256000547	737
14.92373484000018	791
14.940341590000571	831
14.956790631000331	863
14.974066423000295	907
14.991120215000592	931
15.007406880999952	929
15.024038631000622	909
15.04121721499996	909
15.05839929800004	911
15.075894256000538	915
15.095656631000566	895
15.11460013100077	879
15.131545173000632	893
15.14942309000071	853
15.16641617300047	799
15.182949130999987	729
15.199542923000081	661
15.21679546500036	559
15.23312013100076	575
15.24983575600072	549
15.26658813100039	539
15.283805631000178	539
15.300477340000725	533
15.317103923000104	531
15.333811172999958	533
15.351226131000658	533
15.36749850600063	541
15.384122965000643	549
15.40083300600054	557
15.417892465000477	563
15.43452829800026	569
15.451063340000474	575
15.467553631000555	579
15.48470929799987	587
15.501062090000232	589
15.51758259000053	591
15.534182965000582	601
15.551359715000217	605
15.567637215000104	613
15.58428096500029	617
15.601081589999922	621
15.618056006000188	629
15.634759798000232	635
15.651166006000494	639
15.667737298000247	645
15.684839090000423	651
15.701303423000354	653
15.717857548000211	657
15.73442517300009	661
15.75156771500042	667
15.767909256000166	669
15.78464750600051	675
15.80124154800069	671
15.818216215000575	673
15.8348575480004	679
15.851379923000422	691
15.867812381000476	711
15.885134423000636	727
15.90188888100056	717
15.918323505999979	747
15.935414047999984	805
15.952559173000736	845
15.969284505999894	879
15.98606367299999	915
16.00265288100036	933
16.02086975600014	925
16.037617881000187	907
16.054525923000256	913
16.07169863099989	923
16.088395965000018	911
16.106051381000725	893
16.12386163100018	891
16.141215131000536	887
16.157554131000325	839
16.174061631000768	781
16.19137546500042	721
16.20823504800046	651
16.22438492299989	541
16.240876923000542	579
16.257836798000426	547
16.275063215000046	541
16.29145542400056	537
16.307734383000025	535
16.32456159100002	537
16.34168229900024	533
16.35841817400069	537
16.375693048999892	543
16.39176371600024	551
16.407821091000187	557
16.424983883000095	569
16.44191634100025	571
16.457930008000403	573
16.474435550000635	579
16.491644299000654	587
16.50841009100077	593
16.525053800000023	597
16.54127846600022	599
16.558207674000187	605
16.575306925000405	611
16.591819299000235	617
16.607920008000292	623
16.62475796600029	629
16.641633965999972	635
16.657868924000468	637
16.674471758000436	645
16.691364008000164	649
16.708052841000608	655
16.72466484100005	663
16.741060300000754	661
16.757847674000004	667
16.77488200800053	669
16.791395924000426	671
16.80763396600014	675
