# Supplementary material for: Automated diagnosis of heart valve degradation using novelty detection algorithms and machine learning
Source: PLoS One. 2019 Sep 26;14(9):e0222983. doi: 10.1371/journal.pone.0222983 (PMC6762068; doi:10.1371/journal.pone.0222983)
Supplement: S2 Dataset — (ZIP) [file pone.0222983.s002.zip › Test_data/Data_20180731_165619.csv]

NFC Sensor Tag Measurement
2018/07/31 16:56:19
t	Data
0.0	487
0.018523374999858788	487
0.034843000000364555	509
0.050208833000397135	503
0.06491183300022385	517
0.08022116600022855	527
0.09527312499994878	541
0.111784333000287	553
0.12761708300058672	565
0.14514275000055932	579
0.16064783300043928	597
0.1757740829998511	605
0.190719874000024	615
0.20555012400018313	625
0.22045833300035156	637
0.23577124900020863	651
0.25157695800044166	663
0.26737041600063094	675
0.2832432499999413	685
0.29974433300048986	699
0.3155503750003845	707
0.3319271240006856	715
0.3490744580003593	725
0.36605833300018276	727
0.3825546240004769	733
0.39965120800025034	733
0.4165605409998534	729
0.4339925829999629	727
0.45063083300010476	739
0.4681034160003037	783
0.4855722500005868	815
0.5028409579999789	821
0.5210120830006417	851
0.5385349160005717	899
0.5567032079998171	939
0.5749107910005478	915
0.5921804990002784	893
0.6096409159999894	907
0.6303862080003455	917
0.648292875000152	897
0.6651978330000929	883
0.6819204990006256	879
0.6995452910005042	839
0.7163659160005409	781
0.7329225419998693	725
0.7494263750004393	649
0.766847541000061	571
0.7835091249999095	527
0.8000154580004164	503
0.8166804160000538	529
0.8337763330000598	547
0.8510382499998741	543
0.8674332910004523	525
0.8840062500003114	509
0.901030541000182	507
0.9182962499999121	511
0.9348211249998712	513
0.951165458000105	511
0.9681475830002455	507
0.9855779159997837	509
1.0018797080001605	517
1.0187260829998195	521
1.0367251249999754	531
1.0568667500001538	545
1.0762381250006001	563
1.0966189159998976	583
1.1180822500000431	601
1.1349873750004917	605
1.1511790410004323	619
1.167008416000499	635
1.181829375000234	645
1.1970494580000377	657
1.2122280829999	671
1.2293016660005378	683
1.2442398330003925	699
1.2611252500000774	715
1.2770886660000542	721
1.2927675830005683	727
1.3078756250006336	735
1.323212582999986	745
1.338766625000062	751
1.3549102500001027	757
1.3707261250001466	761
1.3869662080005583	765
1.402551707999919	763
1.4189722080000138	761
1.4354884160002257	755
1.4515215000001263	757
1.4674808330000815	787
1.4841472920006709	833
1.500564583000596	841
1.5162400409999464	851
1.5320165829998587	875
1.5483119999998962	929
1.565250874999947	961
1.5815425830005552	931
1.5975927079998655	905
1.6142463750002207	921
1.633316041999933	929
1.6501037080006427	923
1.666651708000245	903
1.683542667000438	903
1.7010401659999843	875
1.71753337500013	815
1.7349411660006808	745
1.7510930409998764	675
1.7683433330003027	585
1.7851401660000192	551
1.8014807079998718	521
1.8178122500003155	531
1.8349967080002898	551
1.8511500410004373	553
1.8673160409998673	537
1.8838640419999138	519
1.9002547910004068	513
1.9166284580005595	517
1.933582125000612	523
1.9505289580001772	523
1.9667310830000133	517
1.9832538750006279	519
2.0001604580002095	521
2.0172531250000247	525
2.0338221669999257	533
2.0503014579999217	543
2.066523500000585	551
2.0837535420005224	563
2.100352583000131	579
2.1166701250003825	591
2.1332532500000525	599
2.150538542000504	617
2.1675629159999517	629
2.1844294170005014	647
2.2006957920002606	661
2.2180693330001304	673
2.235171541999989	685
2.2514759169998797	699
2.267923833000168	709
2.2850755420004134	721
2.3023942910003825	735
2.31929695800045	745
2.3360588750001625	747
2.3535406669998338	755
2.3707663330005744	763
2.3873691250000775	761
2.4044083750004575	763
2.4214972079998915	763
2.4387809580002795	757
2.455623542000467	757
2.472162666999793	783
2.489693833000274	831
2.5079500420006298	843
2.5251780420003342	853
2.5420472920004613	889
2.5594601669999975	951
2.576451083000393	955
2.593547375000526	913
2.610224417000609	911
2.627274082999975	925
2.6470930830000725	923
2.667018457999802	905
2.683691125000223	899
2.7007373750002444	885
2.717302000000018	833
2.7349789999998393	775
2.7512115830004404	709
2.768231707999803	621
2.784783625000273	563
2.8017102499998146	517
2.8183762919998117	519
2.836027291999926	549
2.852347375000136	553
2.8697178330003226	543
2.8861028749997786	515
2.9033105420003267	507
2.9201440000006187	511
2.9370765000003303	513
2.9539756670001225	513
2.9710098750001634	507
2.987396792000254	507
3.0046657920001962	507
3.021003667000514	515
3.038054624999859	523
3.054646749999847	529
3.071680957999888	543
3.0881683750003504	553
3.105226792000394	567
3.121712292000666	579
3.1387916670000777	591
3.1550317920000452	603
3.1718387079999957	619
3.18826829200043	637
3.2052215829999113	649
3.22154670800046	663
3.238570708000225	677
3.2550273329998163	691
3.2719328749999477	705
3.288336125000569	713
3.305545083000652	723
3.322083250000105	735
3.3393815830004314	743
3.3560999170003925	747
3.373376708000251	753
3.390405042000566	757
3.407921500000157	757
3.424647458000436	755
3.4419341250004436	755
3.4587067500006015	751
3.4761310419999063	767
3.492888208000295	821
3.5103956670000116	835
3.526853792000111	841
3.5441574579999724	871
3.5608134580006663	925
3.5779184170005465	957
3.595400625000366	927
3.614101000000119	901
3.634556292000525	925
3.652021750000131	923
3.66944520800007	901
3.686922500000037	897
3.7040059170003587	883
3.7215257080006268	843
3.7383452080002826	777
3.75534987500032	705
3.7715356260005137	617
3.7887632930005566	565
3.8051740010005233	509
3.8222308350004823	507
3.838758960000632	535
3.855941126000289	539
3.872130835000462	537
3.8893363770002907	517
3.9056702100006078	503
3.922516626000288	503
3.9389596680002796	511
3.956051335000666	511
3.9722885430001043	511
3.9894012519998796	509
4.005717210000512	507
4.0228432929998235	511
4.039225835000252	521
4.056042918000458	529
4.072535293000328	539
4.090338460000567	551
4.106767793000472	563
4.12457733500014	577
4.142510751000373	599
4.158180002000336	597
4.172952126999917	613
4.18774841800041	625
4.202581835000274	639
4.217774877000011	655
4.233434626999951	663
4.249139460000151	681
4.264762460000384	691
4.2813433350002015	707
4.297106751000683	713
4.31526229300016	725
4.332134001000668	733
4.349130127000535	743
4.366140460000679	747
4.383167835000677	753
4.401357001000179	759
4.418414877000032	761
4.435971876000622	753
4.452876668000499	751
4.470229876999838	751
4.487431293000554	785
4.504851085000155	829
4.521499125999981	831
4.538961085000665	851
4.556235335000565	885
4.5735406270005114	945
4.590106002000539	947
4.6072085430005245	915
4.624687502000597	905
4.64203766799983	923
4.658993085000475	915
4.676586543000667	899
4.694043710000187	891
4.71078854300049	883
4.7275174599999445	837
4.745041252000192	779
4.762003501000436	717
4.778616168000553	637
4.795574126999782	561
4.811762793000526	515
4.828327293000257	507
4.844857834999857	537
4.8613182099998085	543
4.878197543000169	541
4.894750043000386	515
4.911150502000055	503
4.927388793000318	501
4.944091918000595	507
4.960767751999811	511
4.9772013760002665	507
4.9938950850000765	505
5.010527918000662	505
5.026984460000676	509
5.044509043000289	517
5.061000460000287	529
5.07821241900001	539
5.094721209999989	545
5.111666126999808	561
5.1284923769999295	571
5.145392918000653	583
5.161662252000497	599
5.178785293000146	615
5.195346502000575	627
5.212171335000676	643
5.228662127000462	657
5.2456937930001	669
5.261972334999882	685
5.279109752000295	699
5.295458043000508	705
5.312235084999884	717
5.329081167999902	729
5.3462369180006135	737
5.362848335000308	745
5.380045251999945	751
5.396664627000064	753
5.413815418000013	753
5.430492752000646	757
5.44756316800067	749
5.46667808500024	751
5.485046585000418	759
5.501755252000294	809
5.519453167999927	835
5.536970502000258	835
5.5546464600001855	865
5.571299127000202	919
5.588518377000582	961
5.606009752000318	931
5.623397710000063	897
5.640209043000141	921
5.657166377000067	919
5.67457750199992	905
5.692838085000403	899
5.709927543000049	887
5.7272145020006064	859
5.744484460000422	797
5.761886752000464	735
5.778576960000464	659
5.79591904300014	569
5.813803793999796	531
5.830641710000236	507
5.846951293000529	529
5.8634545849999995	543
5.880261293000331	547
5.897054043000026	523
5.914273627000512	509
5.9328561270003775	505
5.9506527520006784	511
5.967845502000273	513
5.988019835000159	509
6.005253752000499	511
6.02192237700001	509
6.039141252000263	513
6.056639752000592	521
6.073934710000685	531
6.090939960000469	541
6.108787918999951	555
6.125785752000411	563
6.142991960000472	579
6.160931835000156	597
6.177202585000487	605
6.1966887930002486	619
6.213289293999878	643
6.230385335000392	649
6.246831168000426	667
6.2637920440001835	677
6.2801174599999285	689
6.296892209999896	705
6.313195876999998	713
6.330522627000391	725
6.346937209999851	735
6.364260127000307	741
6.381721376999849	753
6.403095460000259	761
6.420037794000564	761
6.437235793000582	757
6.454280377000032	751
6.471590335000656	749
6.488622044000294	757
6.5060015850003765	799
6.522896168999978	831
6.540405044000181	837
6.5568849190003675	859
6.574343835000036	897
6.591073085000062	949
6.608344377000321	935
6.625073334999797	901
6.6421823770006085	913
6.659480168999835	921
6.676766502000646	913
6.6942951270002595	895
6.711549460000242	891
6.728592585000115	877
6.746057252000355	827
6.7627092520006045	757
6.779905209999924	691
6.796308752000186	605
6.813129627000308	561
6.829694834999827	515
6.8466389599998365	515
6.863007669000581	547
6.880090919000395	545
6.896300084999893	537
6.9134689600005	511
6.930021459999807	501
6.946911085000465	499
6.963217127000462	509
6.980321544000617	511
6.996474377000595	505
7.013439084999845	501
7.029841751999811	505
7.046738460000597	507
7.063332294000247	519
7.080329710000115	529
7.0965355440002895	535
7.113607835000039	547
7.130117044000144	565
7.147338794000461	577
7.163713710000593	591
7.180596627000341	603
7.196811002000686	619
7.214239919000647	637
7.230573460000414	645
7.247903377000512	657
7.266718627000046	673
7.285713334999855	695
7.302924169000107	703
7.320336585000405	715
7.338652669000112	727
7.355649460000677	737
7.3724934190004205	739
7.390154751999944	749
7.406922959999974	753
7.423922044000392	755
7.440611252000053	755
7.458090793999872	751
7.475133001999893	747
7.491812793999998	747
7.508631960000457	785
7.525998834999882	827
7.542620668999916	829
7.559551710000051	847
7.5761848350002765	883
7.593582960000276	937
7.610482627000238	949
7.6273731689998385	901
7.644271584999842	901
7.661647919000643	923
7.6787177100004556	915
7.696196460000465	899
7.713311377000537	895
7.731278919000033	883
7.7479910020001626	839
7.764831043999948	777
7.780950127000324	717
7.797990419000598	627
7.8147182940001585	567
7.83107212699997	517
7.8472580440002275	503
7.86424983500001	533
7.880587626999841	543
7.897033627000383	541
7.913410584999838	521
7.9304799190003905	509
7.946762127000511	503
7.963369170000078	509
7.979888169999867	515
7.996703169999819	509
8.013744378999945	505
8.030468003000351	509
8.047182753000016	511
8.064447669999936	519
8.081217628000559	531
8.098122379000415	539
8.114523754000402	547
8.131768461999854	559
8.148348794999947	575
8.16479054499996	583
8.181034420000287	603
8.19790287900014	615
8.214288004000082	627
8.230723170000601	641
8.246947462000207	657
8.264142712000648	673
8.280581920000259	689
8.296886378000636	693
8.313496587000373	705
8.330572378000397	721
8.347462294999787	727
8.365148587000476	737
8.381704252999953	747
8.399074920000203	751
8.415536420000535	753
8.432065128000431	753
8.448866170000656	757
8.466135712000323	751
8.483474544999808	753
8.502782794999803	759
8.520392004000314	805
8.538030129000617	837
8.555511002999992	835
8.572035670000332	865
8.589240420000351	907
8.605881503000091	953
8.623131211999862	935
8.640027545000521	905
8.656850211999881	911
8.673722170000474	921
8.691360587000418	909
8.708271337000042	893
8.725167545000659	889
8.74189146200024	877
8.759531544999845	831
8.776262753000083	755
8.792624544999853	691
8.809129711999958	609
8.826247961999798	565
8.842546169999878	521
8.859133337000458	519
8.875609087000157	539
8.892929794999873	541
8.909546253999906	535
8.925915212000291	509
8.942308544999833	499
8.959479586999805	503
8.975937795000391	509
8.992326794999826	507
9.009251045000383	507
9.026292504000594	503
9.0428836709998	509
9.05961500400008	513
9.076096337000308	521
9.093267461999858	527
9.109944503999941	539
9.126324294999904	547
9.142914671000653	565
9.160164754000107	579
9.176617504000205	589
9.193062170999838	599
9.209629504000077	617
9.226698379000482	633
9.24320287899991	647
9.259769379000318	661
9.276022087000456	673
9.293020711999816	685
9.309667962000276	701
9.325974795000548	705
9.342286752999826	719
9.359804753999924	729
9.376634545000343	737
9.39321700399978	743
9.41003829500005	751
9.427056587000152	753
9.444347420000668	757
9.460917129000336	755
9.47754083700056	749
9.494590795000477	745
9.511152836999827	757
9.527901421000024	805
9.544847920000393	833
9.56143254500057	835
9.578449004000504	863
9.595934962000683	915
9.613611837000462	959
9.630263587000627	931
9.647068586999922	897
9.664559837000525	911
9.681503419999899	927
9.69839750400024	907
9.715261461999944	893
9.731740170000194	887
9.748568796000654	865
9.765414295000483	817
9.78201117000026	755
9.798368253999797	685
9.815284086999782	589
9.831506337000064	547
9.84810258700054	507
9.864576587000556	515
9.881566670000211	551
9.898180629000308	551
9.914768712000296	539
9.930980711999837	515
9.94818650400066	503
9.965340920000017	507
9.98397217100046	515
10.000983253999948	511
10.018078546000652	509
10.035111629000312	505
10.055106920000071	515
10.07337479600028	513
10.0911716290002	531
10.108391628999925	539
10.125368545000129	545
10.141879087000234	559
10.158720379000442	573
10.176130754000042	587
10.19313442100065	599
10.209563462000006	613
10.225944837000498	629
10.24312792100045	647
10.260452086999976	657
10.276842629000384	673
10.293287045999932	679
10.31056008700034	697
10.328053754000393	709
10.34468262900009	719
10.361297670000567	727
10.378648046000308	739
10.395967962000213	743
10.412495712000236	749
10.429429712000456	753
10.446820045000095	755
10.46498779600006	757
10.482341462000477	753
10.499928629000351	751
10.517331961999844	763
10.534930004000671	813
10.5516089620005	833
10.568805629000053	837
10.590241087000322	875
10.607909504000418	925
10.6245784620005	953
10.641073378999863	923
10.65852658699987	891
10.675211671000397	909
10.69190525400063	915
10.708716711999841	903
10.726425546000428	895
10.74324642100055	893
10.760069712000586	863
10.77670696200039	801
10.794459462000304	739
10.810803837000094	665
10.82716162900033	581
10.843743129000359	543
10.86087729600058	513
10.877269254000566	529
10.89387371200064	545
10.910198753999794	543
10.927239628999814	525
10.94384387900027	509
10.960297712000283	501
10.976676420999866	501
10.9938592540002	509
11.010256421000122	507
11.026645296000424	505
11.043805504000375	507
11.060294296000393	511
11.077215711999997	515
11.093922961999851	525
11.110828754000067	535
11.127138378999916	547
11.14444112900037	557
11.160790712000562	575
11.177782462000323	587
11.19431258700024	595
11.211440254000081	609
11.22822787899986	625
11.245433961999879	645
11.261614587000622	657
11.278925628999787	671
11.295568921000267	685
11.31256396200024	699
11.329295254000499	713
11.34632517099999	719
11.36300021199986	731
11.380572337000558	743
11.398080629000106	751
11.41505954600052	751
11.432494921000398	753
11.449721337000483	763
11.467147211999873	757
11.484254961999795	753
11.501180420999845	753
11.518019546000687	755
11.53466533700066	789
11.551983086999826	835
11.56887600400023	833
11.585602171000573	853
11.602382629000203	893
11.620942671000194	963
11.638327671000297	941
11.658537170999807	903
11.675606921000508	913
11.692190796000432	923
11.71006092100015	909
11.726856711999972	893
11.744478254000569	893
11.761401546000343	869
11.77881737900043	817
11.79553117100022	749
11.812550671000281	685
11.829170003999934	595
11.846104212000682	557
11.862439296000048	511
11.880289753999932	521
11.896580546000223	547
11.91371042100036	543
11.930173004000608	531
11.94704333700065	507
11.966306046000682	505
11.982830712000577	505
11.999542254000517	511
12.016191087000152	507
12.033003421000103	503
12.049446796000666	501
12.066511920999801	505
12.0830100459998	511
12.100265003999993	521
12.116760546000478	531
12.133430712000518	535
12.150158213000395	551
12.16714246399988	563
12.183581047000189	579
12.200105005000296	589
12.217229755000517	601
12.23456346400053	619
12.251043214000674	635
12.267250339000384	645
12.283918131000064	659
12.300938379999934	675
12.318092464000074	691
12.33520704700004	701
12.351910422000401	713
12.369423131000076	725
12.386100464000265	731
12.40250013000059	741
12.419243213999835	747
12.436207047000607	749
12.455429255000126	757
12.476334005000353	757
12.493850922000092	751
12.510477880000508	743
12.526867130000028	749
12.544465797000157	797
12.561749714000143	833
12.578659131000677	829
12.595462964000035	849
12.612869214000057	899
12.630310714000188	955
12.64696925499993	935
12.663824338999802	897
12.681065964000481	911
12.698463921999974	917
12.715551713999957	909
12.732253089000551	895
12.750127213999804	893
12.76804025599995	875
12.785398714000621	827
12.802831130999948	759
12.819832381000197	683
12.836695672000133	589
12.853476506000334	547
12.869974797000395	509
12.886436589000368	515
12.903185381000185	541
12.920422047000102	545
12.936620964000213	529
12.953069881000374	507
12.969462256000043	499
12.986190589000216	501
13.002803172000313	511
13.019328338999912	509
13.03600667200044	503
13.053187006000371	505
13.06941621399983	505
13.08571125600065	507
13.102742756000225	517
13.119974922000438	533
13.136069297000176	539
13.152427630000602	547
13.16948463100016	565
13.186370004999844	579
13.202802380999856	589
13.219303339000362	605
13.235699421999925	617
13.252570339000158	633
13.268996755999979	649
13.285771546999968	657
13.302099129999988	675
13.319349047000287	689
13.335858213999927	701
13.352955088999806	709
13.36934750599994	719
13.386488881000332	729
13.403363463999995	739
13.420500631000323	749
13.436889297000562	749
13.454022464000445	753
13.470495214000039	755
13.487499630000457	751
13.50523496400001	749
13.525621131000662	749
13.543488922000506	781
13.561388713999804	829
13.578376589000072	835
13.595181714000319	843
13.612382172000252	877
13.630450256000586	945
13.647016421999979	949
13.663831505999951	913
13.681131631000426	909
13.698578506000558	915
13.71532942200065	913
13.731777756000156	895
13.749342381000133	891
13.76657163100026	885
13.784460046999811	841
13.801363172000492	779
13.818491130999973	717
13.835606464000193	631
13.85212613100066	569
13.872276756000247	523
13.890829714000574	519
13.909583630999805	541
13.927578089000235	539
13.944981131000532	529
13.962022546999833	511
13.979375214000356	503
13.996441213999788	503
14.013607756000056	509
14.030680130999826	509
14.047746631000336	509
14.064838506000342	505
14.081678214000021	509
14.098627839000073	517
14.115519547000076	523
14.132353339000474	533
14.149845089000337	547
14.166823964000287	559
14.184265089000291	573
14.200630463999914	585
14.21710467200046	597
14.236098714000036	613
14.253194380999958	629
14.270187006000015	645
14.286648922000495	659
14.303843548000259	669
14.320184172000154	689
14.336443838999912	697
14.352816880999853	707
14.369927131000622	719
14.38669033899987	727
14.403561589000674	739
14.420272588999978	745
14.437526755999897	749
14.454446131000623	751
14.471020464000503	755
14.487441172000217	755
14.504937173000144	749
14.521323964000658	749
14.537893006000559	751
14.55457846399986	791
14.571749172000636	831
14.58847917300045	835
14.60520167300001	851
14.621875130999797	891
14.639551838999978	953
14.65676288099985	945
14.677436672000113	907
14.694650381000429	913
14.712229714000387	931
14.730091172999892	915
14.747342089000085	899
14.764562798000043	891
14.781384589000481	875
14.798629881000124	821
14.815466423000544	753
14.832028546999936	685
14.84869492300004	587
14.865692798000055	547
14.881893380999827	509
14.898405798000567	515
14.914890256000035	537
14.931729173000349	539
14.948332756000127	531
14.964965547999782	507
14.981319923000228	501
14.998440463999941	503
15.015438714000084	507
15.031679089000136	509
15.048129589000382	505
15.065491756000483	505
15.081585548000476	509
15.09809842300001	515
15.11461529799999	519
15.13158113100053	531
15.148063381000611	541
15.164464339000006	551
15.180824506000135	567
15.197941256000377	581
15.214472880999892	591
15.231137173000207	603
15.247734798000238	619
15.264921339000466	633
15.281344173000434	653
15.297766630999831	663
15.314400381000269	671
15.331535713999983	689
15.348217589000342	703
15.36479154800054	713
15.381176673000482	723
15.39871092300018	733
15.415542048000134	739
15.432081756000116	745
15.448937963999924	751
15.466334048000135	753
15.483181589000196	757
15.499982923000061	753
15.516583839000305	749
15.534461256000213	747
15.551156256000468	765
15.568772214000091	813
15.586295548000635	829
15.603770589000305	843
15.620849255999929	869
15.638214298000094	921
15.655423256000176	951
15.67237804800061	917
15.689008756000476	897
15.705983089000256	913
15.722964673000206	915
15.740132380999967	907
15.758748463999837	903
15.77656200599995	883
15.79492850600036	851
15.812759589000052	785
15.830126839000513	723
15.846847255999819	639
15.863751380999929	565
15.880566464000367	511
15.89805667300061	497
15.915910214000178	533
15.932407422999859	545
15.949628006000239	535
15.966544881000118	515
15.983767755999907	503
16.00017192300038	505
16.017052339000657	507
16.034134839000217	511
16.05119396400005	509
16.067789380999784	507
16.085708880999846	505
16.10362392300067	515
16.12061458900007	521
16.137252589000127	531
16.153888255999846	539
16.17077600599987	553
16.188535173000673	569
16.20591171400065	585
16.222213048000413	595
16.23961908900037	611
16.25654817299983	627
16.273674838999796	643
16.29356629799986	661
16.31107525600055	671
16.328705631000048	683
16.346473299000536	699
16.36397054900044	707
16.38115100699997	721
16.39889488300014	729
16.41637671599983	739
16.43378659100017	745
16.451189340999917	753
16.468693507999888	753
16.48689129900049	757
16.504612882999936	755
16.521404924000308	753
16.538348216000486	749
16.555598757000553	757
16.572199506999823	805
16.589010923999922	833
16.605448799000442	837
16.622624216000077	861
16.639462883000306	907
16.6560342570001	957
16.672495466000328	935
16.68994984100027	905
16.706407007000053	909
16.722881841000344	921
16.73949550799989	909
16.755870132000382	899
16.772258466000494	895
16.7889131740003	875
16.805472173999988	833
16.822423882000294	773
16.838790924000023	709
16.855164591000175	619
16.872046340999987	571
16.888375716000155	519
16.905492757000502	505
16.922148049000498	539
16.938661049000075	545
