# Supplementary material for: Automated diagnosis of heart valve degradation using novelty detection algorithms and machine learning
Source: PLoS One. 2019 Sep 26;14(9):e0222983. doi: 10.1371/journal.pone.0222983 (PMC6762068; doi:10.1371/journal.pone.0222983)
Supplement: S2 Dataset — (ZIP) [file pone.0222983.s002.zip › Test_data/Data_20180731_162925.csv]

NFC Sensor Tag Measurement
2018/07/31 16:29:25
t	Data
0.0	521
0.01936775000012858	533
0.036121250000178406	533
0.05188912500034348	537
0.06749812500038388	541
0.08413025000027119	539
0.10119433399995614	553
0.11897300000055111	565
0.13551100000040606	565
0.15160054199986917	573
0.1694737920006446	579
0.1859727090004526	589
0.20093016700047883	579
0.21653275000062422	589
0.23261199999979	601
0.2508001249998415	611
0.26596129200061114	621
0.28130558400062	617
0.29981270900043455	629
0.31655612499980634	629
0.33161050000035175	637
0.35036391700032254	647
0.36844679200021346	649
0.3852565000006507	655
0.4016468750005515	653
0.41712675000053423	651
0.43345345899979293	657
0.45079783399978623	665
0.4670679589999054	685
0.48324179200062645	699
0.4994406670002718	709
0.5169784170002458	713
0.5346074170001884	755
0.552025083999979	809
0.568947124999795	851
0.5862802920000831	889
0.6040317920005691	919
0.621462292000615	925
0.6385122510000656	907
0.6554042500001742	905
0.6728009170001314	915
0.6902793750005003	911
0.7070091670002512	901
0.7238674589998482	889
0.7412024169998404	891
0.7585229169999366	867
0.7768893339998613	817
0.7941453339999498	757
0.8107865000001766	695
0.8272427920001064	603
0.8446196670001882	543
0.8612617919998229	555
0.8775847920005617	537
0.8942316259999643	535
0.9114428749999206	537
0.9277790420001111	539
0.9444098750000194	537
0.961247917000037	539
0.9782511250004973	549
0.9949262919999455	549
1.011452583999926	559
1.02846775099988	569
1.0461020419998022	577
1.0624962500005495	579
1.0790833760001988	579
1.0961402500006443	587
1.1130591669998466	595
1.1298367090003012	599
1.1460053340006198	603
1.1628978750004535	609
1.1797206259998347	615
1.1960052920003363	619
1.2121128750004573	625
1.2292862510003033	631
1.246244709000166	639
1.2625269589998425	643
1.279575001000012	651
1.296538125000552	659
1.3137201260005895	659
1.3314139590002014	669
1.3499888340002144	677
1.3681163749997722	679
1.3860319169998547	681
1.4025198340004863	681
1.4198272510002425	683
1.4367905420003808	687
1.454282501000307	687
1.4709566669998821	699
1.4880840840005476	721
1.5052475840002444	737
1.5221786250003788	731
1.5393986260005477	771
1.5560980840000411	819
1.5728087090001281	849
1.589608084000247	893
1.606936625000344	929
1.6242387510001208	941
1.64105495900003	931
1.6577071250003428	913
1.6752222920003987	921
1.692134542000531	929
1.7097779590003483	913
1.7272247090004385	905
1.744752542000242	897
1.761550250000255	885
1.778259333999813	851
1.795556709000266	777
1.8124746250005046	719
1.8293562090002524	635
1.845823792000374	539
1.8627754589997494	585
1.8797505009997622	555
1.896202834000178	549
1.912553250000201	543
1.9296812090005915	545
1.9465823340005954	549
1.962746834000427	545
1.9792017090003355	547
1.996241667000504	555
2.013139583999873	563
2.0297129170003245	573
2.046073876000264	577
2.0629787920006493	583
2.0799765840001783	589
2.096827334000409	593
2.1131105000004027	597
2.1304537510004593	601
2.146607084000607	609
2.1629978749997463	609
2.1800690010004473	615
2.196884501000568	621
2.213019583999994	625
2.229374917000314	633
2.2457529590001286	637
2.262679000999924	645
2.2790454169999066	649
2.295730542000456	653
2.3127142089997506	659
2.330368584000098	667
2.3470046259999435	671
2.363771541999995	669
2.380208792000303	675
2.397134542000458	675
2.4134718760005853	679
2.4298696670002755	679
2.4461307090004993	681
2.4630322090006302	683
2.4795699169999352	701
2.4960854170003586	721
2.512555667000015	727
2.529835250999895	727
2.5464908339999965	771
2.56309233400043	817
2.579926291999982	851
2.5970742919998884	897
2.613716333999946	925
2.630646667000292	939
2.647187626000232	929
2.664382875999763	905
2.6809681670001737	913
2.697342166999988	923
2.713915125999847	905
2.731280376000541	897
2.747708292000425	897
2.764224084000489	893
2.7808760010002516	853
2.7978400840001996	787
2.814294458999939	727
2.830780666999999	665
2.8471094590004213	563
2.864083626000138	573
2.8810921670001335	549
2.897190667000359	533
2.913721042000361	533
2.9308550010000545	535
2.947652876000575	537
2.963970667000467	533
2.98047812599998	533
2.9978973759998553	543
3.0143557920000603	555
3.0305766669998775	559
3.0469662510004127	563
3.0639855420004096	571
3.0811517510001067	577
3.097276041999976	581
3.1135910840002907	585
3.130827417000546	591
3.147732000999895	597
3.1642112509998697	599
3.1807048340006077	605
3.19767450100062	613
3.2161678339998616	619
3.235225459000503	629
3.252520709000237	635
3.2704368340000656	641
3.2869267089999994	645
3.3044860840000183	649
3.321318084000268	653
3.3385808760003783	657
3.3553684590006014	663
3.3721897510004055	667
3.389190208999935	671
3.406820584000343	675
3.4231865010006004	673
3.4404731260001427	673
3.456912917000409	677
3.474284584000088	681
3.4909399180005494	701
3.5081945020001513	723
3.52499012699991	719
3.542088877000424	733
3.5589984190000905	785
3.5762757520005835	831
3.5928482939998503	863
3.610204294000141	909
3.626665251999839	931
3.644115086000056	931
3.6608643770005074	909
3.677803710000262	911
3.696357710000484	919
3.7143386690004263	909
3.73160962700058	895
3.7488405860003695	891
3.765452460999768	891
3.7825305020005544	851
3.80072391900012	805
3.8198935020000135	735
3.838929461000589	657
3.8557857519999743	539
3.8723650440006168	579
3.8894643769999675	547
3.9059644600001775	539
3.922257793999961	535
3.939367252000011	537
3.956486584999766	539
3.9728090850003355	537
3.989306377000503	539
4.005993460999889	545
4.023158502000115	553
4.039679711000645	561
4.056021669000074	565
4.072607459999745	573
4.089670293999916	579
4.106336919000569	585
4.122931960000642	585
4.139684626999951	593
4.1569412520002516	595
4.173041752000245	601
4.189655586000299	605
4.206567627000368	611
4.223694127000272	615
4.240331752000202	621
4.256605669000237	629
4.273597086000336	635
4.290947794000203	643
4.30734462700002	645
4.323897418999877	649
4.343031293999957	659
4.360312210999837	659
4.376662501999817	665
4.392910127000505	665
4.410001543999897	671
4.426982085000418	673
4.4437550860002375	675
4.460414668999874	675
4.47733296000024	683
4.494343502000447	701
4.510812669000188	721
4.527118669000629	719
4.544177044000207	723
4.561524669000391	773
4.578041210000265	821
4.595009419000235	853
4.613488628000596	901
4.631103294000241	929
4.648765294000441	937
4.665825336000125	913
4.682833919000586	905
4.700328294000428	915
4.716987752000023	921
4.734616294000261	891
4.7523530440003015	891
4.771279169000081	893
4.788693960999808	871
4.8056867109999075	799
4.823684711000169	747
4.840891877000104	677
4.8571717109998644	577
4.873830544000157	549
4.891319168999871	551
4.908388460999959	539
4.92519062700012	533
4.941524711000056	533
4.958563627999865	533
4.975788002000627	541
4.992246126999817	541
5.008804586000224	547
5.025965251999878	555
5.042957751999893	563
5.0596146269999736	567
5.076117127000543	573
5.093039544000021	575
5.111178877000384	583
5.127414461000626	589
5.143883044000177	589
5.161047919000339	595
5.177848836000521	601
5.194335793999926	605
5.210778211000616	611
5.227817793999748	617
5.244212628000241	621
5.2607183360005365	625
5.2770730860002	633
5.294100752999839	641
5.310664919000374	647
5.327067586000339	651
5.343503044000499	653
5.360697668999819	659
5.377078043999973	663
5.393759503000183	665
5.410296793999805	673
5.427194376999978	673
5.4442940859999	675
5.460828543999924	675
5.477144835999752	675
5.493627711000045	693
5.510815376999744	715
5.52720975200009	725
5.543524794000405	715
5.560005168999851	747
5.577131294000537	803
5.594018669000434	841
5.610799586000212	877
5.627370752000388	915
5.6449864610003715	933
5.6616030860004685	923
5.6781636690002415	895
5.695075211000585	911
5.7123682940000435	915
5.730209502999969	913
5.746953169000335	897
5.763773044000118	877
5.780803169000137	883
5.797714961000565	845
5.814687128000514	793
5.831299377000505	731
5.847984793999785	669
5.865397960999871	555
5.881866751999951	565
5.898453544000404	547
5.9153137110006355	539
5.931685544000175	535
5.9486615440000605	535
5.965433544000007	535
5.981762168999921	537
5.998410044000593	539
6.015566752999803	543
6.032148252000297	553
6.048571252999864	561
6.065668086000187	565
6.083175544000369	571
6.099614628000381	579
6.116006711000409	579
6.132909210999969	587
6.15087216900065	595
6.167068710999956	599
6.183576544000061	597
6.200857253000322	607
6.217767961000391	615
6.234243044000323	617
6.250757253000302	621
6.26758783600053	629
6.284563003000585	635
6.3009520440000415	641
6.317517086000407	643
6.3339977530004035	649
6.3506136280002465	653
6.367462128000625	661
6.384763503000613	663
6.401107128000149	665
6.41748446100064	665
6.434705585999836	671
6.451666336000017	677
6.468013628000335	675
6.484781169000598	675
6.502728586000558	695
6.520626669000194	713
6.539634836000005	729
6.557076003000475	725
6.574771753000277	777
6.591425794000315	827
6.608969919000629	859
6.626635878000343	899
6.64449183600027	933
6.661390793999999	931
6.679015503000301	913
6.696309878000648	911
6.7137025440006255	919
6.731421211000452	923
6.74822483600019	893
6.766027835999921	887
6.782833793999998	891
6.800271586000235	861
6.817208628000117	811
6.834019169000385	745
6.85110566900039	679
6.867840169000374	577
6.884173211000416	557
6.90129141899979	547
6.91811196100025	539
6.935505628000101	537
6.951711210999747	535
6.968675169000562	535
6.987348253000164	535
7.009077419000278	549
7.025838710999778	551
7.0420920860005936	551
7.0585060439998415	561
7.075918710999758	569
7.092702169000404	575
7.109902836000401	581
7.126162086000477	583
7.142177544000333	585
7.159416753000187	593
7.17588629400052	597
7.192424628000481	601
7.20917541900053	609
7.22575508600039	613
7.242151794000165	617
7.260509585999898	625
7.2770412110003235	635
7.293443586000649	635
7.310144711000248	641
7.327113586000451	647
7.343629044000409	649
7.360183294000308	651
7.3765464190000785	657
7.393780753000101	663
7.410400210999796	669
7.426960919000521	667
7.444191086000501	669
7.4613387110002805	673
7.477637378000509	673
7.494330211000488	675
7.510986003000653	691
7.528178336000565	713
7.544893168999806	723
7.561091919000319	721
7.57769946100052	765
7.595221419000154	817
7.61209166900062	853
7.629107628000384	897
7.645985336000194	923
7.663440002999778	931
7.680324128000393	921
7.696962504000112	897
7.7137417960002495	909
7.731216129000131	923
7.747835920999933	905
7.764766963000511	887
7.781434296000043	889
7.799902462999853	871
7.816688587000499	831
7.833521921000283	775
7.850687379000192	715
7.867044837000321	631
7.884043296000527	523
7.901152295999964	569
7.917848629000218	543
7.934764712999822	535
7.951702336999915	537
7.968724545999976	537
7.985900087000118	535
8.002147295999748	537
8.019162671000231	541
8.036035379000168	547
8.052783046000513	555
8.069136004000029	563
8.086309837000044	567
8.102998879000552	573
8.12023429600049	579
8.137804087000404	585
8.157658920999893	591
8.174876379000125	599
8.192152462000195	601
8.208726629000012	609
8.225786171000436	607
8.242370171000402	617
8.25942658799977	621
8.276175629000136	627
8.293059004000497	633
8.310730046000572	645
8.327790461999939	643
8.345001254000636	651
8.362147253999865	653
8.37942021300023	661
8.395914503999848	661
8.412834962000488	667
8.430821963000199	673
8.447700878999967	673
8.464127170999745	673
8.48121792100028	675
8.498393296000359	679
8.515681171000324	691
8.532093378999889	711
8.549272463000307	725
8.566451337999752	719
8.584183128999939	763
8.601254171000619	817
8.618486713000493	851
8.636114713000097	893
8.65319971200006	925
8.670194045999779	937
8.68728275400008	923
8.704387378999854	905
8.722832170999936	917
8.740984171000491	925
8.758419212999797	895
8.776375713000562	895
8.793449130000226	889
8.81047467100052	871
8.827672170999904	819
8.845177254000191	753
8.861771879000116	691
8.8791168380003	597
8.895756378999977	549
8.912062254000375	555
8.929254378999758	543
8.946250128999964	539
8.962770004000049	535
8.97956979599985	537
8.996680713000387	539
9.01370754599975	541
9.03030292099993	545
9.046622963000118	549
9.063709087999996	557
9.080929046000165	565
9.097197546000643	569
9.113740171000245	573
9.131017378999786	579
9.147774546000619	585
9.164305295999839	587
9.180664088000412	593
9.197521463000157	597
9.214678504000403	605
9.231075254000643	609
9.247260754000308	611
9.264333504000206	621
9.281337045999862	629
9.297581796000486	633
9.31402517100014	637
9.331061462999969	647
9.347955920999993	649
9.364550170999792	651
9.38093433799986	655
9.397879629000272	661
9.414981296000406	665
9.431358796000495	667
9.447663546000513	669
9.464737504000368	669
9.481778129000304	673
9.498074213000109	675
9.514552796000316	691
9.53152733800016	713
9.548608629999762	723
9.565086837999843	709
9.581309088000125	733
9.59864525500052	785
9.615993213000365	839
9.632780504000038	869
9.650461171000643	911
9.667286171000342	929
9.684189587999754	929
9.701893254000424	907
9.719623380000485	909
9.736671962999935	915
9.753935712999919	913
9.770772838000084	893
9.7872110039998	887
9.804527880000023	889
9.821367796000231	861
9.838077629000509	803
9.854512588000034	733
9.872161838000466	679
9.888770755000223	571
9.90524317100062	555
9.924022838000383	547
9.942481838000276	539
9.960451337999984	537
9.977976504000253	537
9.994975712999803	533
10.012021629000628	537
10.029468963	539
10.04678487900037	543
10.063909546000104	551
10.081314588000168	559
10.09846708799978	569
10.115644755000176	571
10.132601379000334	579
10.149722838000343	585
10.166980629000136	587
10.184380130000136	593
10.202356546000374	599
10.218980380000176	603
10.236367755000174	609
10.2534901300005	617
10.270389838000483	619
10.286751171000105	625
10.303836171000512	631
10.32109529599984	639
10.338013171000057	643
10.35451267100052	649
10.37168375500005	653
10.389119254999969	659
10.406108629999835	661
10.42326858800061	665
10.441443880000406	671
10.458746504999908	673
10.476084005000303	677
10.493127878999985	677
10.51048196300053	677
10.527988963000098	695
10.544628880000346	713
10.561176754999906	721
10.578382671000327	719
10.595906296000067	757
10.612456087999817	809
10.62916433800001	843
10.647172380000484	879
10.664705963000415	919
10.681623295999998	931
10.698223546000008	921
10.715914170999895	907
10.73321537999982	917
10.750441504999799	923
10.7669224629999	903
10.784512504999839	887
10.802085170999817	889
10.818928005000089	879
10.83615021300011	833
10.85383917099989	773
10.871050963000016	709
10.88742200500019	631
10.903829046000283	529
10.92115975500019	577
10.938390629999958	547
10.954855755000608	539
10.971288505000302	533
10.9885879630001	533
11.005456087999846	533
11.02167763000034	531
11.037887880000198	533
11.054970670999865	545
11.072006963000604	555
11.088160504999905	561
11.105017046000285	561
11.121901213000456	571
11.139005755000653	575
11.155448837999757	579
11.172185546000037	587
11.189158629999838	595
11.206499046000317	597
11.225582713000222	603
11.24397979600053	613
11.261540837999746	617
11.279128088000107	621
11.296010421000574	629
11.313218588000382	637
11.330924921000587	643
11.348147337999762	645
11.364861546000611	647
11.382146255000407	657
11.399256837999928	661
11.416398504999961	663
11.432674255000165	669
11.449928005000402	671
11.466830963000575	673
11.484973505000198	677
11.502197712999987	677
11.518887254999754	677
11.535666546000357	695
11.552059005000046	715
11.568574087999878	725
11.585200045999954	717
11.602967337999871	763
11.620596630000364	813
11.6380317130006	853
11.655393671000638	897
11.672478170999966	925
11.689754087999972	937
11.70893829600027	921
11.727298630000405	917
11.744802338000227	915
11.763560880000114	913
11.781309713000155	905
11.798918921000222	885
11.81599783799993	893
11.832584255000256	865
11.850187630000619	809
11.867099546000645	747
11.883472631000586	679
11.900601047999771	575
11.917541505999907	561
11.935629006000454	549
11.952921422000145	541
11.969592840000587	533
11.986072589000287	531
12.002397797999947	533
12.019287256000098	533
12.035862589000317	535
12.052243048000491	541
12.068760840000323	551
12.086649714000487	559
12.1037702980002	563
12.121042548000332	571
12.137977213999875	575
12.155197048000446	581
12.172088713999983	587
12.189423130999785	591
12.206536339000195	595
12.2234976310001	601
12.240368505999868	605
12.257056047999868	609
12.274096506000205	617
12.291076548000092	623
12.31013371500012	629
12.327746339000441	637
12.344926714999929	643
12.361492881000231	645
12.379034714999761	651
12.39600842300024	655
12.412453380999978	663
12.429233048000242	661
12.445896631000323	665
12.462906339000256	669
12.480236673000036	671
12.497161588999916	675
12.513814840000123	675
12.531013173000247	679
12.548192338999797	699
12.565605173000222	717
12.582093756000177	717
12.599411590000273	729
12.616895506000219	783
12.634390797999913	835
12.651139173000047	867
12.668256923000627	903
12.685913672999959	927
12.703636090000145	929
12.720807215000605	907
12.738149130999773	907
12.755696173000615	921
12.772941631000322	913
12.789765923000232	901
12.807496589000039	885
12.825194381000074	889
12.84640088100059	863
12.86416109000038	791
12.880675631000486	723
12.897560923000128	645
12.91469396499997	547
12.93148354799996	579
12.947906006000267	549
12.965025923000212	537
12.982214173000102	539
12.998873673000162	535
13.015573548000248	533
13.032600339000055	535
13.049955340000452	539
13.066224298000634	541
13.082550048000485	551
13.099810798000362	559
13.11698796500059	567
13.133561090000512	571
13.150102548000177	573
13.167100839999875	579
13.184178090000387	583
13.200729631000286	591
13.217099090000374	591
13.234346715000356	599
13.251480506000007	607
13.267651922999903	609
13.284133173000555	613
13.301382798000304	621
13.318461464999928	629
13.33513121499982	635
13.35144704800041	641
13.368473172999984	641
13.385662548000255	651
13.401860798000598	655
13.41812433999985	655
13.435478297999907	661
13.452503172999968	667
13.469073090000165	669
13.485583589999806	667
13.502480340000147	671
13.519605297999988	675
13.536121547999755	681
13.553052756000397	703
13.570331548000468	721
13.587214090000089	717
13.604228715000318	725
13.621480173000236	777
13.63894071499999	831
13.65637038099976	867
13.673029215000497	905
13.690508173000126	927
13.707640964999882	929
13.72520854800041	907
13.743971632000466	913
13.76264021499992	915
13.780540131000635	913
13.7976960900005	899
13.814848007000364	891
13.831461965000017	887
13.849025131999952	849
13.866706339999837	791
13.8832538810002	731
13.89994200700039	661
13.917036589999952	555
13.934099548000631	577
13.950588548000269	545
13.967026256000281	535
13.984221714999876	537
14.001276340000004	539
14.017697923000014	537
14.0341257150003	539
14.0512268399998	541
14.069290673000069	543
14.086622339999849	555
14.102897255999778	557
14.120054507000532	569
14.13707413100019	573
14.153575756999999	579
14.17012692299977	579
14.18718775600064	585
14.204408507000153	591
14.22093642300024	597
14.237453839999944	599
14.254922672999783	609
14.272138672999972	617
14.28869683999983	613
14.305431382000279	621
14.32270809000056	629
14.339965048000522	635
14.356653965000078	643
14.373120131000178	647
14.390490339999815	651
14.408100048000051	655
14.424896839999747	659
14.441046840000126	665
14.458574297999803	667
14.475552632000472	675
14.492802714999925	679
14.513226590000158	683
14.53071134000038	681
14.547628631000407	685
14.564499631999752	705
14.581623632000628	725
14.598697548000018	717
14.616085798000313	743
14.633108798000649	795
14.650041464999958	833
14.667047048000313	865
14.684527131999857	909
14.701177132000339	935
14.717827715000567	927
14.734863589999804	905
14.752163382000617	911
14.769058173000303	913
14.785853340000358	909
14.802490382000542	887
14.819915797999784	889
14.83661200700044	887
14.85321117300009	867
14.870215007000297	801
14.887764507000611	737
14.90430104799998	671
14.921451797999907	573
14.937808382000185	557
14.954188423000232	549
14.971380507000504	541
14.988461298000402	533
15.00515671500034	531
15.021638715000336	533
15.038722506999875	533
15.056083632000082	537
15.072338882000622	547
15.08882417299992	547
15.106079631999819	559
15.122949964999862	567
15.139780423000047	569
15.15612358999988	573
15.172438340000554	577
15.189677882000069	581
15.206711173000258	591
15.223014590000275	593
15.240143465000074	599
15.256911381999998	607
15.273488923000514	611
15.290787048000311	615
15.307667382000545	621
15.324149215000034	625
15.341265089999979	631
15.358157882000341	643
15.37551000700023	645
15.391856256999745	651
15.408692214999974	657
15.425761090000378	659
15.44274029799999	667
15.459124882000651	667
15.47632558999976	669
15.493559673000163	675
15.513410757000202	679
15.531085173000065	681
15.54872342300041	677
15.566508132000308	699
15.583385882000584	721
15.599876132000645	723
15.616712382000514	729
15.63407067299977	781
15.650628547999986	825
15.667296090000491	863
15.684694507000131	901
15.701970965000328	933
15.718637382000452	933
15.73558596500061	915
15.752745464999862	911
15.770093423000617	917
15.786814756999775	911
15.803574673000185	901
15.821033340000213	889
15.838107839999793	891
15.855678798000554	873
15.874179215000368	821
15.891594673000327	749
15.90873342299983	681
15.925317547999839	581
15.942477798000255	553
15.9595977150002	555
15.976378590000422	541
15.992644507000477	539
16.00954571500006	531
16.026368757000455	533
16.043452798000544	535
16.06002279800032	539
16.07681513300031	543
16.093701008000608	551
16.111881050000193	565
16.130135842000527	567
16.147030550000636	571
16.165275258000293	581
16.18303204899985	583
16.199970591999772	587
16.21935717500037	593
16.235728550000204	605
16.252148216000023	601
16.268587174999993	607
16.285610257999906	611
16.30188196600011	617
16.31819300799998	621
16.334950092000327	629
16.351939300000595	637
16.368446174999917	641
16.385535092000282	645
16.40289625800051	649
16.42017405000024	661
16.441000675000396	673
16.45794505000049	663
16.47442567500002	669
16.491591216000415	673
16.507853924999836	673
16.525176050000482	677
16.54154775799998	675
16.558211758000652	685
16.574851758000477	703
16.591712508000455	721
16.608423258000585	717
16.625561341999855	731
16.642129675000433	783
16.659511507999923	833
16.67736267500004	861
16.694641799999772	903
16.71414225799981	937
16.732751258000462	933
16.750449549999757	909
16.76776609100034	903
16.78471050799999	917
16.801678507999895	907
16.81929554999988	905
16.836770841000543	895
16.85344050799995	885
16.87028242500037	849
16.887592007999956	783
16.904828382999767	723
16.921219758000007	649
16.937463008000122	547
16.95456238299994	579
16.971561383000335	541
16.987992090999796	527
