# Supplementary material for: Automated diagnosis of heart valve degradation using novelty detection algorithms and machine learning
Source: PLoS One. 2019 Sep 26;14(9):e0222983. doi: 10.1371/journal.pone.0222983 (PMC6762068; doi:10.1371/journal.pone.0222983)
Supplement: S2 Dataset — (ZIP) [file pone.0222983.s002.zip › Test_data/Data_20180731_154717.csv]

NFC Sensor Tag Measurement
2018/07/31 15:47:17
t	Data
0.0	583
0.015431832999638573	589
0.03070537500025239	591
0.04570558300019911	593
0.06239158399966982	593
0.07849341699966317	599
0.09338483400006226	601
0.10855566699956398	605
0.1238446669995028	605
0.13919404199987184	607
0.15417474999958358	613
0.17140416700021888	617
0.18724887499956822	621
0.20345774999987043	621
0.21949583300011	625
0.2349667500002397	629
0.2534501250001995	633
0.27028741699996317	635
0.28639074999955483	635
0.30325495899978705	639
0.32012691700037976	641
0.3369397090000348	645
0.35410916700038797	647
0.3702945830000317	647
0.38619916700008616	647
0.4036642089995439	649
0.4194446669998797	655
0.4349733330000163	659
0.4521119999999428	669
0.4687144170002284	687
0.48621791699952155	759
0.5040667089997442	847
0.5227063749998706	877
0.5394514589997925	891
0.5567726669996773	887
0.5738331249995099	891
0.5910295000003316	901
0.6079811669997071	889
0.6253107080001428	889
0.6420403339998302	879
0.65940666699953	881
0.6760740829995484	877
0.693751458999941	857
0.7108085419995405	811
0.727993792000234	745
0.7444515420002062	685
0.7608406669996839	597
0.7780561250001483	521
0.7945708750003178	579
0.8110723749996396	565
0.8277034590000767	561
0.8449328750002678	557
0.8614808760003143	555
0.8781360000002678	559
0.8953879589998905	563
0.912563500000033	569
0.9290369170003032	575
0.9460578329999407	577
0.9629090839998753	581
0.9798271250001562	585
0.9967717919998904	591
1.0132693340001424	595
1.029725999999755	597
1.0469536259997767	599
1.0634545419998176	601
1.079716833999555	605
1.0961214170001767	613
1.1135949589997836	615
1.1300997919997826	619
1.1470533760002581	621
1.1636977090001892	623
1.1801040840000496	629
1.1979649169998083	633
1.215233791999708	641
1.231584250999731	643
1.2480867499998567	643
1.2668249589996776	649
1.2838229999997566	647
1.3020164589997876	651
1.3194814589996895	655
1.337247251000008	657
1.3549545420000868	661
1.3727608749995852	663
1.3903722089999064	665
1.4068745419999686	665
1.4241702090002946	667
1.4402605839995886	671
1.4575702089996412	679
1.4741537919999246	699
1.4915720420003709	763
1.508372459000384	849
1.5256914999999935	883
1.5425615419999303	897
1.5599066249997122	903
1.5767265009999392	905
1.5941241669997908	905
1.6105791669997416	913
1.628635416999714	907
1.6462245840002652	893
1.6635117089999767	887
1.6809220420000202	889
1.6985590000003867	865
1.7156045840001752	825
1.732839500999944	763
1.7495492500002001	701
1.7663962919996266	611
1.7833487509997212	519
1.7998994589997892	591
1.8174101260001407	569
1.8362133339996944	569
1.8540730419999818	565
1.8722720839996327	567
1.8901260840002578	569
1.9076770419997047	573
1.9249624169997333	577
1.9417377090003356	581
1.9582837090001703	587
1.9747745419999774	593
1.9919826670002294	595
2.008710666999832	599
2.025079375000132	599
2.0417818759997317	601
2.0591127919997234	607
2.0753850000000966	611
2.091892583999652	615
2.1084823339997456	617
2.125382250000257	619
2.142287292000219	623
2.1592562089999774	625
2.1756032920002326	631
2.192751292000139	637
2.2093651260001934	639
2.225845584000126	639
2.242506792000313	643
2.259672500999841	647
2.2759615420000046	649
2.292664708999837	655
2.3089427089998935	653
2.325836791999791	655
2.3425587920000908	657
2.3593216669996764	661
2.3756861669999125	665
2.3928455839995877	667
2.4092425010003353	669
2.425587916999575	665
2.4421892919999664	669
2.459294583999508	677
2.4758695419996	693
2.492904916999578	737
2.509560333999616	833
2.527108541999951	883
2.543928916999903	899
2.560470833999716	895
2.577240001000064	903
2.594604375999552	905
2.6111752090000664	903
2.629060666999976	899
2.6500417509996623	893
2.668420416999652	887
2.692672209000193	893
2.7128292090001196	859
2.7319799589995455	795
2.749055125999803	727
2.7670242089998283	655
2.7820508340000742	551
2.7973149170002216	553
2.812200542000028	559
2.827665916999649	557
2.842903875999582	559
2.858203583999966	559
2.873352167000121	563
2.8899827919995005	563
2.9058360420003737	567
2.922070917000383	569
2.938154958999803	577
2.9534046259996103	583
2.969069333999869	585
2.9883627509998405	589
3.0045027090000076	591
3.0203314589998627	593
3.038805291999779	599
3.056153333999646	605
3.0727607090002493	609
3.0896313759994882	609
3.105608375999509	613
3.123075792000236	615
3.1395568340003592	621
3.1567748340003163	623
3.1731776670003455	629
3.1899084169999696	631
3.207021459000316	633
3.2237911259999237	635
3.2401729169996543	639
3.2572505420002926	643
3.2736392919996433	647
3.2905911669995476	649
3.30719687599958	649
3.3238878339998337	651
3.340667125999971	655
3.3573227509996286	657
3.373513000999992	661
3.3898967089999132	661
3.4065246259997366	661
3.423612501000207	661
3.4398898339995867	665
3.4556758339995213	669
3.472075751000375	679
3.490797417000067	697
3.5078977920002217	785
3.525238791999982	861
3.542822542000067	891
3.5602415009998367	903
3.5772260009998718	897
3.5952348339997116	905
3.612562166999851	907
3.6298734590000095	905
3.647582251000131	899
3.665019375999691	891
3.6823710839998967	889
3.699706501000037	875
3.7164726669998345	851
3.733775376000267	805
3.7509373350003443	739
3.7681167519995142	665
3.7843924190001417	561
3.8011127520003356	537
3.817961460999868	559
3.834758543999669	557
3.850846543999978	561
3.867596627000239	559
3.884403752000253	559
3.901209210000161	563
3.917447044000255	569
3.9343263350001507	573
3.9511922519996006	581
3.9682156270000633	583
3.9843224599999303	587
4.001028544000292	589
4.018004001999543	593
4.034729418999632	599
4.051115543999913	601
4.068269127000349	601
4.085143960000096	607
4.102314751999984	609
4.120274334999522	615
4.141473876999953	617
4.158851627000331	623
4.175211584999488	625
4.191821960999732	629
4.208813336000276	631
4.2250422099996285	633
4.241496085999643	637
4.258523626999704	641
4.275308209999821	645
4.291499793999719	647
4.308400418999554	647
4.32495879399994	649
4.342069293999884	649
4.358534418999625	655
4.375097418999758	657
4.391766877000009	659
4.408748210999875	661
4.425333334999777	659
4.441982002000259	661
4.458745961000204	667
4.476229293999495	677
4.493134835999626	697
4.510122294000212	763
4.526900668999588	845
4.54435262700008	879
4.561265334999916	895
4.578376960999776	889
4.595056627000304	899
4.612562086000253	901
4.629220501999953	903
4.645804668999517	885
4.662634919000084	893
4.6798167099996135	887
4.696418710999751	881
4.71320341899991	863
4.729836419000094	835
4.747196626999539	777
4.764089418999902	715
4.780450919000032	631
4.797108501999901	539
4.814271793999978	579
4.8306291689996215	557
4.848059752000154	561
4.8660299189996294	561
4.884228251999957	559
4.900783043999581	561
4.917181044000245	563
4.933663711000008	571
4.9506370850003805	577
4.967195919000005	583
4.983756001999609	583
5.000307293999867	585
5.017378085999553	591
5.033931627000129	593
5.050383710999995	595
5.066798711000047	599
5.084039211000345	601
5.100421127000118	607
5.116689628000131	609
5.133842461000313	615
5.150253501999941	619
5.1673783360001835	619
5.184350335999625	623
5.201681002999976	625
5.218209544000274	631
5.235047418999784	637
5.251994878000005	641
5.269060419000198	639
5.2851679610002975	641
5.3021351689994844	645
5.319144918999882	649
5.336456043999533	651
5.356534585999725	657
5.3740358360000755	657
5.391588753000178	659
5.408735168999556	661
5.4260128360001545	657
5.443257085999903	663
5.460351251999782	667
5.47684083599961	673
5.494067419000203	689
5.511766960999921	733
5.529518501999519	831
5.546164418999979	879
5.563872544000333	893
5.5817612109995025	897
5.5993834609998885	901
5.616043085999991	899
5.633804793999843	899
5.651066335999531	897
5.668719876999603	893
5.68532879400027	877
5.70250233600018	883
5.719860211000196	865
5.736966878000203	829
5.754145711000092	775
5.773573876999762	699
5.791237835999709	617
5.81062650199965	513
5.8287317109998185	573
5.845161876999555	555
5.8620131689995105	555
5.8790044609995675	553
5.896013169000071	557
5.912850419000279	561
5.929369043999941	567
5.946459294000306	569
5.963417586000105	575
5.979754711000169	581
5.996162335999543	585
6.013432503000331	591
6.030311169000015	593
6.0468515439997645	595
6.063553793999745	597
6.080593294000209	603
6.097574168999927	609
6.116186043999733	613
6.133282543999485	617
6.150634960999923	617
6.167613544000233	621
6.184365502000219	621
6.200847502000215	625
6.218044919000022	631
6.2349642110002605	635
6.2512177939997855	637
6.268143418999898	639
6.285933418999775	641
6.303001585999482	643
6.319426627999746	649
6.335772544000065	651
6.352754960999846	653
6.3695742529998824	653
6.386013919000106	653
6.402512419000232	655
6.419604753000385	661
6.436706085999504	663
6.452976169000067	663
6.469337544000155	665
6.486871793999853	673
6.503825627999504	689
6.5202787529997295	737
6.536920335999639	833
6.5542595440001605	885
6.571944377999898	895
6.594060585999614	893
6.611158710999916	901
6.628910210999493	905
6.645715544000268	897
6.663323210999806	897
6.680043585999556	893
6.697606628000358	881
6.714267502999974	881
6.731457293999483	867
6.7484805029998824	823
6.766464794000058	759
6.783512418999635	683
6.801135085999704	593
6.818256878000284	513
6.835955878000277	575
6.853171169000234	559
6.869539502999942	559
6.886618628000178	559
6.903038252999977	561
6.91989258600006	561
6.936443628000234	569
6.953359293999711	577
6.970111710999845	581
6.986982127999909	585
7.003387836000002	587
7.020179293999718	591
7.036518627999612	593
7.053583169000376	599
7.069942961000379	599
7.0868938779995005	601
7.103316793999511	607
7.120044377999875	609
7.136536752999746	613
7.153740793999532	617
7.170045294000374	621
7.187044543999946	621
7.204062085999794	623
7.220823253000162	631
7.237435086000005	633
7.254330085999754	637
7.270463128000301	639
7.287560585999927	639
7.303821253000024	643
7.320555418999902	647
7.3368851690001975	649
7.353796127999885	653
7.370154086000184	655
7.387145669000347	655
7.403603668999494	655
7.420488628000385	659
7.436941127999489	659
7.453910960999565	665
7.470064711000305	665
7.487123502999566	669
7.503652293999949	681
7.520616210999833	715
7.537330252999709	811
7.554546544000004	875
7.574776878000193	899
7.592807586000163	897
7.6098805439996795	899
7.627623252999911	899
7.6450147529994865	893
7.6629366690003735	893
7.6818143780001265	893
7.7012146280003435	887
7.756711168999573	819
7.775067919000321	753
7.792295086000195	681
7.808224960999723	587
7.824339543999486	519
7.839721002999795	573
7.856118960999993	561
7.871491085999878	561
7.88602162799998	553
7.90046525300022	555
7.914958628000022	559
7.929698586000086	559
7.944235838000168	559
7.958501004000027	567
7.974205546000121	573
7.994200045999605	581
8.0106739619996	585
8.028802754000026	583
8.045760336999592	591
8.062180128999898	591
8.07900717099983	597
8.09510858700014	603
8.113087628999892	607
8.128616003999923	609
8.14390083699982	611
8.160804879000352	613
8.176845338000021	619
8.192990628999723	621
8.209892378999939	625
8.227085253999576	627
8.243577795999954	629
8.259584421	633
8.276719128999503	639
8.295404628999677	643
8.311855838000156	647
8.353524920999917	655
8.369780711999738	653
8.386216711999623	655
8.40253725399998	657
8.418425587999991	659
8.434500211999875	663
8.45043571199949	665
8.467368253999666	663
8.482403920999786	667
8.497362420999707	673
8.51235121300033	687
8.527541421000024	729
8.545227253999656	809
8.56083862899959	873
8.576192878999791	889
8.59228033799991	897
8.608175045999815	899
8.623982670999794	897
8.639638171000115	891
8.654823586999555	895
8.66996950399971	897
8.685659879000013	893
8.701379713000279	877
8.717054337999798	881
8.732959338	871
8.748580170999958	845
8.764049462999537	797
8.779762711999865	735
8.795263003999935	689
8.811961295999936	607
8.827696628999547	513
8.84377412899994	583
8.859618878999754	561
8.876417254999978	559
8.893379338000159	555
8.911857879000308	563
8.927825503999884	559
8.944883961999949	563
8.961554380000052	567
8.97836458799975	577
8.994548503999795	583
9.011908921000213	583
9.027826753999761	587
9.043966753999484	587
9.060352587000125	591
9.076000211999599	597
9.09182637899994	601
9.10837271299988	603
9.125733296000362	605
9.141698421000001	609
9.15827962900039	617
9.173777629000142	619
9.190874420999535	623
9.206805130000248	623
9.22237062899967	625
9.237796587999583	631
9.253634212999714	635
9.269648170999972	637
9.285385338000196	639
9.301432837999528	641
9.318071671000325	645
9.33454850399994	649
9.350434379000035	651
9.366633130000082	649
9.383191504000024	651
9.39949671300019	655
9.415306713000064	659
9.43122342100014	661
9.44814454599964	659
9.464665546000106	659
9.4806638379996	665
9.496583963000376	671
9.51327279599991	681
9.529907629000263	707
9.545949503999509	785
9.562456171000122	861
9.578833003999534	889
9.595299962999889	897
9.612091838000197	897
9.628732504000254	899
9.64540408799985	903
9.662205171000096	901
9.678477878999729	895
9.694472379000217	889
9.7112455460001	885
9.727274337999916	881
9.743557546000375	863
9.76072975399984	837
9.777552546000152	777
9.793377295999562	721
9.808732921000228	643
9.824084171000322	549
9.839801254000122	549
9.854355587999635	559
9.869881546000215	557
9.88593192099961	559
9.902188129999558	559
9.917999712999517	561
9.934023712999988	567
9.950036420999822	567
9.966079795999576	571
9.982512380000117	575
9.999378587999672	581
10.01599817100032	589
10.03263233799953	591
10.048786045999805	591
10.06511742099974	593
10.081752045999565	597
10.098379879999811	601
10.114259504000074	605
10.130656379000357	609
10.147109546000138	611
10.163715753999895	615
10.179710045999855	619
10.196516087999953	623
10.212803004999842	627
10.22950437899999	629
10.245305712999652	631
10.262515630000053	635
10.279263546000038	641
10.296592130000136	643
10.313457754999945	647
10.330043463000038	647
10.34702933799963	649
10.363473004999832	651
10.380363712999497	655
10.396923587999481	655
10.414173170999675	659
10.430407128999832	661
10.446997338000074	659
10.463650920999498	663
10.480220462999569	665
10.49695513000006	671
10.51365496299968	679
10.53052537900021	693
10.548029755000243	759
10.56552754600034	853
10.582583254999918	887
10.600071545999526	899
10.617559379999875	901
10.634879004999675	903
10.651702338000177	905
10.669215795999662	893
10.686916087999634	891
10.704371462999916	895
10.72138371300025	885
10.73890621299961	885
10.756104504000177	865
10.773682463000114	821
10.790178129999731	749
10.812438005000331	681
10.830920170999889	569
10.848426587999711	545
10.865437630000088	553
10.882919380000203	557
10.900050713000383	561
10.917200171000331	563
10.93432638000013	561
10.951438379999672	565
10.968673295999906	567
10.985707212999841	575
11.003186087999893	579
11.020506130000285	585
11.037910504999672	591
11.055055838000044	593
11.072337005000009	595
11.089363963000324	597
11.10619896299977	601
11.123476630000368	603
11.140449796000212	609
11.157379754999965	615
11.174562504999813	617
11.19119200499972	619
11.207429879999836	621
11.223570920999919	623
11.239452046000224	627
11.255558795999605	633
11.271943712999928	637
11.288170920999619	637
11.305254713000068	641
11.32180729599986	643
11.33825658800015	647
11.355283212999893	651
11.372191921000194	653
11.388739963000262	653
11.404870170999857	655
11.421983254999759	657
11.439127962999919	659
11.455165921000116	663
11.471210171000166	661
11.488530130000072	665
11.505440670999633	667
11.522025880000001	673
11.538347962999978	697
11.555526795999867	769
11.572922962999655	859
11.589571129999968	891
11.60595675500008	897
11.62319708799987	893
11.64042513000004	903
11.657016004999605	905
11.673699170999498	903
11.690885795999748	891
11.708292796000023	893
11.724703545999546	885
11.741180254999563	877
11.758661629999551	865
11.776768046000143	827
11.794156087999909	763
11.814467588000298	699
11.83177479599999	593
11.84892675500032	519
11.86521717100004	573
11.88206142099989	563
11.89872579599978	561
11.915327087999685	561
11.932338255000104	563
11.948777337999672	565
11.965520255000229	567
11.982507546000306	573
11.999469712999598	579
12.015592421000292	585
12.032707170999856	585
12.049618963000285	587
12.066736505000335	591
12.083358504999524	593
12.100437129999591	599
12.117483295999591	603
12.134618256000067	609
12.151104046999535	611
12.16846533900025	613
12.185536756000147	615
12.202673505999883	619
12.2189945479995	625
12.235877463999714	629
12.252935589999652	633
12.269911006000257	635
12.286157214000013	635
12.30336909000016	641
12.320253588999549	645
12.337147172999721	649
12.353665839000314	649
12.370468588999756	649
12.387562214999889	651
12.404576838999674	653
12.421066130999861	655
12.438391714999852	659
12.454795173000093	661
12.471050047999597	661
12.488309340000342	661
12.50515429799998	667
12.521465005999744	673
12.538221965000048	687
12.5555221730001	735
12.572821797999495	829
12.589608797999972	879
12.606389880999814	893
12.623818172999563	893
12.641003298000214	903
12.657852630999514	897
12.674421380999775	903
12.69147371500003	893
12.708686214999943	895
12.72507213100016	889
12.741582755999843	879
12.758864964999702	873
12.775799422999626	849
12.792311131000133	797
12.808845047999966	737
12.8254878810003	671
12.84237042299992	573
12.861123214000145	555
12.87905971500004	555
12.898276255999917	559
12.914926923000166	561
12.932215173000259	557
12.949490172999504	561
12.965729380999619	563
12.982364339999549	569
13.000433547999819	575
13.01778500599994	583
13.034304714999962	583
13.050882255999568	587
13.068116131000352	589
13.085120963999543	591
13.101676090000183	597
13.118230672999744	603
13.1350790890001	607
13.15203017299973	611
13.168900130999646	611
13.18534229800025	615
13.202585465000084	619
13.219637672999852	623
13.235856256000261	627
13.25235071499992	631
13.269429547999607	633
13.286593048000213	635
13.303216755999529	639
13.319718673000352	641
13.338580380999701	647
13.355130840000129	649
13.371521047999522	649
13.388968922999993	651
13.406342964000032	653
13.423032714999863	655
13.439382005999505	659
13.455757214000187	661
13.472458381000251	661
13.489522380999915	661
13.505940047999502	665
13.52257571500013	669
13.539151590000074	681
13.55645313199966	713
13.573403547999987	803
13.590273089999755	867
13.607278714999666	891
13.624464714999704	893
13.640933130999656	899
13.657796214999507	895
13.674439256000369	905
13.691740047999701	897
13.70850954799971	889
13.72509400600029	897
13.74176684000031	881
13.759033131000251	877
13.775604131000364	863
13.792196172999866	817
13.809014798000135	757
13.825860465000005	685
13.842157422999662	601
13.858702714999708	511
13.874859798000216	587
13.89196867299961	563
13.908518590000313	561
13.924685465000039	557
13.941051380999852	559
13.958055172999593	561
13.974441755999578	565
13.990647880999859	567
14.007222047999676	571
14.024372756000048	577
14.040627673000017	585
14.057335839999723	589
14.074482422999608	591
14.090632380999523	591
14.107143672999882	595
14.12412488100017	599
14.141259797999737	605
14.157935547999841	609
14.174240839999584	613
14.191168714999549	615
14.208379798000351	619
14.225000589999581	621
14.241419089999908	625
14.258410505999564	629
14.27538892299981	633
14.291899922999619	635
14.308322797999608	637
14.32510496499981	641
14.342083964999802	645
14.358573089999481	651
14.374988548000147	651
14.392108131999521	653
14.408976048000113	655
14.425179380999907	655
14.44171325699972	657
14.458872547999817	663
14.475611715000014	663
14.49198500700004	663
14.508477839999614	663
14.525272089999817	667
14.542270214999917	677
14.558648506999816	699
14.575152839999646	771
14.59234821500013	851
14.609601881000344	885
14.625996130999738	895
14.642834465000305	895
14.66010038100012	903
14.677390464999917	905
14.693982464999863	905
14.710452465000344	897
14.727727757000139	893
14.744949881000139	887
14.765973005999513	879
14.784005382000032	859
14.801214172999607	817
14.818723297999895	743
14.835503547999906	675
14.852621465000084	577
14.869699048000257	521
14.88699963199997	563
14.904234339999675	557
14.921552756999517	561
14.938614382000196	563
14.955592506999892	565
14.972542464999606	565
14.989506797999638	569
15.006471464999777	573
15.02366096500009	579
15.040415548000055	585
15.057381757000257	589
15.074280507000367	593
15.091026297999633	593
15.108230589999948	595
15.124981132000357	599
15.141998965000312	603
15.159092715000043	609
15.17589259000033	613
15.192815714999597	613
15.209667840000293	613
15.22671950699987	617
15.243730215000141	623
15.260378007000327	627
15.277267798000139	631
15.29420350700002	635
15.310875881999891	639
15.32764883999971	639
15.344912214999567	641
15.361843089999638	647
15.378868089999742	651
15.395578382000167	653
15.417517965000116	657
15.435004381999534	659
15.452030006999848	657
15.468628714999795	659
15.485344964999967	657
15.501814715000364	661
15.518474589999641	667
15.53542267299963	673
15.551796881999508	679
15.568725256999642	707
15.585274797999773	795
15.602776257000187	867
15.61940225699982	891
15.635853382000278	895
15.652574507000281	899
15.669844840000223	895
15.686562089999825	901
15.703466381999533	893
15.720069797999713	895
15.737621465000302	893
15.754770964999807	875
15.772059381999497	879
15.788740465000046	859
15.805838506999862	811
15.822726798000076	751
15.839027922999776	687
15.855171590000282	611
15.872285714999634	519
15.888709547999497	585
15.904873090000365	559
15.921059547999903	559
15.93834459000027	559
15.954718506999598	561
15.970974339999884	559
15.987560714999745	563
16.004573547999826	567
16.020896922999782	575
16.037346090000028	583
16.05373250699995	585
16.070711256999857	587
16.087456756999927	587
16.103842464999616	589
16.120094173000325	595
16.13717054799963	601
16.153833589999522	603
16.170181006999883	607
16.18647717299973	609
16.20370767300028	611
16.22073988200009	617
16.237262298000132	621
16.25386058999993	623
16.27086821499961	627
16.287458214999788	631
16.303928090000227	633
16.3203851319995	637
16.337385341999834	643
16.354080549999708	645
16.3704449249999	645
16.386785966999923	647
16.40421934099959	649
16.42069367499971	653
16.437021050000112	657
16.453870715999983	657
16.47082754999974	657
16.487344967000354	657
16.503959925000345	659
16.52038796600027	665
16.537459092000063	669
16.553970840999682	679
16.57022038299965	699
16.586905924999883	771
16.604455466000218	853
16.621538424999926	885
16.638581092000095	899
16.65531917499993	897
16.67272238300029	899
16.689573757999824	903
16.706236174999503	893
16.72323913299988	887
16.74062855000011	891
16.757528758000262	883
16.774218882999776	883
16.790829757999745	863
16.808324632999756	829
16.82502996600033	759
16.84154459199999	703
16.857938217000083	623
16.874832133000382	531
