# Supplementary material for: Automated diagnosis of heart valve degradation using novelty detection algorithms and machine learning
Source: PLoS One. 2019 Sep 26;14(9):e0222983. doi: 10.1371/journal.pone.0222983 (PMC6762068; doi:10.1371/journal.pone.0222983)
Supplement: S2 Dataset — (ZIP) [file pone.0222983.s002.zip › Test_data/Data_20180731_165518.csv]

NFC Sensor Tag Measurement
2018/07/31 16:55:18
t	Data
0.0	485
0.01649108299989166	489
0.03570033399955719	481
0.05084774999977526	485
0.06572833399968658	477
0.08091454199984582	479
0.09633795899935649	485
0.11099320899938903	487
0.12588154199966084	495
0.14150983299987274	503
0.1572578750001412	513
0.17373816700001044	523
0.19003179199989972	541
0.2065281249997497	553
0.2219258750001245	565
0.2395001670001875	579
0.25596566700005496	597
0.2725451249998514	609
0.28898537599980045	625
0.3044954589995541	639
0.3222561249995124	651
0.34050766699965607	665
0.3581435830001283	687
0.3755006669998693	697
0.3914872089999335	701
0.40805379199991876	713
0.42407345899937354	721
0.44053633400017134	727
0.45688266700017266	735
0.4727512499994191	735
0.4892987089997405	737
0.5057949590000135	735
0.5227111249996597	733
0.5388775419996819	735
0.5555465419993197	759
0.5723858329993163	803
0.5883144169993102	819
0.6055380839998179	831
0.6225928750000094	855
0.6395804590001717	909
0.6565887500000827	945
0.6732129579995672	917
0.6909131249994971	893
0.7076634579998426	907
0.7247989170000437	915
0.7419246669996937	901
0.7582682499996736	899
0.7752194169997892	885
0.7919619999993301	861
0.8087927509996007	805
0.8252867089995561	745
0.8417320839998865	679
0.8582624999999098	587
0.8761029170000256	551
0.8919015419996867	509
0.908158917000037	517
0.9248070839994398	545
0.9419097919999331	549
0.9580368329998237	539
0.9748187089999192	517
0.9914721670002109	507
1.0083710419994532	511
1.0248745839999174	517
1.0427148749995467	515
1.059286042000167	513
1.0758769169997322	511
1.0919197089997397	505
1.1082959999994273	515
1.1247451259996524	527
1.1419326669993097	535
1.1582419579999623	547
1.1751855839993368	561
1.1919201669998074	567
1.208093249999365	585
1.2250234590001128	597
1.241658166999514	611
1.2577540419997604	625
1.2751797089995307	643
1.2917072919999555	655
1.3087271260001216	669
1.3257016249999651	683
1.3437447919995975	697
1.360954374999892	717
1.3782585419994575	725
1.3951700009993147	733
1.411960166999961	741
1.428848958999879	747
1.4465359589994478	755
1.463158999999905	759
1.479952208999748	763
1.4969753750001473	765
1.5146011259994339	759
1.532455999999911	755
1.5515620420001142	761
1.5715411669998502	799
1.5918877499998416	845
1.610764750999806	849
1.6268351250000705	873
1.6420493340001485	917
1.6570815420000145	965
1.6723082919997978	947
1.687698208999791	915
1.7048611259997415	915
1.720750751000196	929
1.7361881249998987	925
1.7511852090001412	907
1.7664414169994416	903
1.7819701250000435	893
1.7971221249999871	873
1.8125503749997733	823
1.8283885419996295	765
1.8441403339993485	705
1.8597552510000241	617
1.8754551259999062	573
1.8923704999997426	521
1.9080387089998112	519
1.9251789589998225	547
1.9419568749999598	551
1.9578394999998636	545
1.974250917000063	523
1.9917740840000988	509
2.008197874999496	511
2.025257250999857	515
2.04247420899992	519
2.059913209000115	519
2.0765153759994064	519
2.0934785419995023	513
2.1107271259998015	519
2.1276791250002134	529
2.1441355839997414	537
2.1613952090001476	547
2.1790108759996656	559
2.1963464589998694	573
2.212783083999966	581
2.2300968760000615	595
2.2471476669998083	609
2.264162542000122	625
2.2806575839995276	641
2.2976169169996865	657
2.314551376000054	669
2.3315286259994537	681
2.347853249999389	695
2.3649045840002145	707
2.382959999999912	719
2.4004832089995034	731
2.4172296669994466	741
2.434640708999723	747
2.4520469589997447	749
2.4699965840000004	757
2.4867645419999462	761
2.503819583999757	759
2.520988166999814	759
2.5402738759994463	757
2.559997583999575	759
2.5776022089994512	807
2.595962876000158	837
2.6131838339997557	841
2.6307869590000337	863
2.6480223339995064	897
2.6653194589998748	951
2.6826315839998642	947
2.7003200419994755	913
2.717690333999599	911
2.735085250999873	921
2.7523900420001155	907
2.769666708999466	895
2.787012500999481	893
2.804112542999974	865
2.821125501000097	817
2.838559208999868	755
2.858547584000007	671
2.8762386669995976	581
2.8938313339995148	535
2.9113145419996727	505
2.9284742089994324	531
2.9456718759993237	545
2.9626001669994366	541
2.979664708999735	523
2.9966252919994076	507
3.013835667999956	507
3.031021333999888	511
3.0478092509993076	515
3.064815458999874	513
3.0816717919997245	511
3.098790293000093	511
3.115883751000183	517
3.1335628759998144	521
3.150864416999866	531
3.1675082089996067	541
3.1850955419995444	551
3.202124751000156	567
3.219347500999902	581
3.2364969169993856	593
3.2526288339995517	601
3.26926479299982	617
3.2858831260000443	633
3.302133583999421	645
3.3188317929998448	663
3.3352517929997703	673
3.3518872089998695	687
3.3690820430001622	697
3.386452750999524	713
3.4031795840000996	719
3.419920333999471	731
3.4372870420002073	741
3.45443779299967	743
3.4711163759993724	747
3.4875756259998525	753
3.5047149179999906	755
3.52176291700016	751
3.5382292089998373	751
3.555147750999822	747
3.5740900430000693	769
3.5931270009996297	821
3.610847293000006	827
3.6281095839995032	845
3.645321125999544	879
3.6627934589996585	937
3.6799229589996685	955
3.6971216259998982	911
3.7137397509995935	899
3.7312417929997537	913
3.747967000999779	919
3.7653808759996537	899
3.7820301669999026	891
3.802038333999917	885
3.81939070899989	841
3.8363848339995457	779
3.853300001000207	713
3.8702334589997918	623
3.887265291999938	573
3.9035313759995915	513
3.9208376679998764	505
3.937626041999465	543
3.9544975839999097	547
3.9710428339994905	537
3.987770250999347	517
4.00464329299939	503
4.021610875999613	505
4.037523875999796	513
4.054433208999399	513
4.071985417999713	507
4.089138500999979	507
4.106857167999806	509
4.1240474179994635	513
4.1498760429994945	525
4.166810583999904	539
4.183773667999958	545
4.200931958999718	559
4.2179449589993965	575
4.23496275099933	583
4.252009375999478	593
4.2693141680001645	609
4.286247833999369	629
4.3026675009996325	643
4.320158626000193	657
4.337699083999723	673
4.354913958999532	683
4.3718355840001095	697
4.3883962929994595	711
4.405932542999835	717
4.424682208999911	729
4.442364542999712	739
4.460548293000102	747
4.478515250999408	753
4.496275042999514	753
4.51341766799942	753
4.53099795900016	751
4.548321083999326	747
4.565953083999375	749
4.583335583999542	773
4.601035708999916	823
4.619144083999345	835
4.636581333999857	851
4.654009417999987	873
4.671405250999669	935
4.688445583999965	947
4.705708376000075	915
4.722991792999892	901
4.741636292999829	915
4.7619384589997935	911
4.779556917999798	897
4.79830258399943	887
4.815871875999619	873
4.8332240009995076	815
4.850798542999655	737
4.86770558399985	679
4.88478704299996	587
4.90254750099939	549
4.919517292999444	513
4.936600334000104	525
4.953787958999783	543
4.970843375999721	541
4.987759083999663	527
5.005045584000072	509
5.022143500999846	501
5.039064333999704	507
5.056008126000052	513
5.073813083999994	511
5.093168458999571	509
5.111979292999422	505
5.128533125999638	511
5.145727250999698	519
5.163030458999856	527
5.17974358399988	539
5.1962615839993305	551
5.212805168000159	563
5.22957875100019	575
5.246206959000119	585
5.262933209000039	601
5.2795773759999065	615
5.296194958999877	633
5.312771375999546	643
5.329543750999619	657
5.346218458999829	671
5.362714417999996	683
5.379369167999357	697
5.396897376000197	711
5.4137897509999675	719
5.4304281679997075	723
5.4470367089998035	735
5.4642933759996595	743
5.48116629299966	749
5.497905792999518	753
5.514821667999968	755
5.532330211000044	751
5.5492621690000306	747
5.566441918999772	743
5.583262002000083	755
5.603851586000019	813
5.621079210999596	829
5.637819710999793	839
5.654687210999327	867
5.671909960999983	923
5.688811293999606	951
5.705771627999638	927
5.72244029400008	895
5.739592335999987	919
5.756421168999623	913
5.772963501999584	907
5.789552210999318	893
5.806755251999675	893
5.823397876999479	863
5.840050668999538	807
5.8565972939995845	747
5.873346460999528	677
5.889880003000144	583
5.906285668999772	543
5.92249512699982	505
5.93943212799968	521
5.9558774189999895	547
5.9726383769993845	539
5.989254710999376	529
6.006315044000075	513
6.0225963769999	503
6.03879071099982	505
6.0555188359994645	511
6.0725122939993526	507
6.089051085999927	505
6.10552679400007	507
6.121806876999472	507
6.1391051279997555	517
6.155735585999537	525
6.172110210999563	527
6.189158168999711	539
6.206276127999445	555
6.222967085999699	571
6.239402585999414	583
6.2559864189997825	591
6.273411086000124	601
6.2897593779998715	619
6.3067587109999295	633
6.323071836000054	651
6.3393975859999045	663
6.356373752999389	679
6.373120335999374	689
6.38965146099963	699
6.406020460999571	711
6.423024044000158	721
6.440648585999952	733
6.457319336000182	745
6.473951293999562	745
6.491098002999934	749
6.508944252999754	757
6.528112168999542	759
6.549146543999996	757
6.56618441899991	753
6.58375400299974	749
6.600598211000033	787
6.61718250299964	829
6.634069668999473	831
6.6514647109997895	849
6.668408835999799	879
6.6854473779994805	935
6.703278502000103	945
6.7208272529996975	911
6.740098835999561	905
6.7567841689997294	919
6.774050377999629	903
6.790666418999535	895
6.807156002999363	891
6.824105794999923	875
6.841284668999833	829
6.858585001999927	767
6.878793586000029	695
6.897794335999606	593
6.914567793999595	547
6.931615544000124	505
6.9489253779993305	525
6.965647752999757	547
6.982559877999847	545
6.999064669999825	529
7.016329835999386	507
7.032696293999834	499
7.049621460999333	503
7.0662501689994315	505
7.083258960999956	507
7.100017418999414	507
7.117271293999693	507
7.133992835999379	507
7.151160377999986	513
7.167561210999338	521
7.18486921099975	533
7.2013039610001215	543
7.218524002999402	555
7.235065335999934	571
7.252036752999629	581
7.268273835999935	593
7.285539127999982	609
7.301894127999731	625
7.318952960999923	643
7.335638169000049	657
7.352789210999617	667
7.369310752999809	681
7.386710377999407	697
7.403934210999978	707
7.422302960999332	717
7.439201794999462	729
7.456283503000122	739
7.4729793779997635	745
7.4903626280001845	749
7.507603793999806	755
7.5247810860000754	757
7.542598127999554	757
7.563144128000204	753
7.581084628000099	747
7.598371668999789	767
7.615859378000096	815
7.63259387800008	829
7.649955752999631	839
7.667564210999444	867
7.685279753000032	915
7.701940627999647	955
7.7189000449998275	929
7.7363904610001555	901
7.753550378	919
7.77101579400005	919
7.7876781690001735	901
7.805165210999803	891
7.823246752999694	891
7.840207669999472	853
7.856990627999949	795
7.8742221279999285	731
7.8912207109997325	651
7.907258585999443	573
7.923768044999633	529
7.9409026280000035	503
7.957609461000175	523
7.973953627999435	543
7.9905055859999266	539
8.007623294000041	523
8.024766169999566	507
8.04106908599988	501
8.057368543999473	509
8.07431708599961	513
8.091371460999653	507
8.108115918999829	505
8.124519835999308	505
8.141442460999315	507
8.158041585999854	519
8.17486887799987	527
8.191358170000058	531
8.208267960999365	543
8.225114377999489	557
8.241435461000037	571
8.257572044999506	585
8.274442920000183	595
8.291582294999898	607
8.30785196099987	623
8.324153044999548	639
8.341180919999715	651
8.35802412799967	669
8.374499335999644	683
8.390969127999597	689
8.407823503000145	705
8.42504858599932	715
8.441616835999412	727
8.458107919999748	735
8.475382544999775	745
8.492197585999747	747
8.508891710999706	749
8.525505294999675	753
8.542661085999498	755
8.562217919999966	751
8.583079377999638	751
8.601174503000038	761
8.61773342000015	803
8.634679920000053	829
8.65215904500019	837
8.66905729500013	857
8.685963002999415	895
8.702615170000172	943
8.719866585999625	937
8.736509335999472	909
8.753070210999795	907
8.769874128000083	911
8.787128752999706	911
8.803806795000128	893
8.820490252999662	885
8.837872170000082	873
8.856159752999702	833
8.87322379499983	761
8.889785835999646	697
8.906474544999583	611
8.92351521099954	557
8.940914294999857	507
8.957175877999362	515
8.973940085999857	545
8.99119237800005	539
9.00794100299936	533
9.024446127999909	511
9.04101254499983	499
9.057844836000186	501
9.075027294999927	509
9.091435252999872	507
9.107745294999404	505
9.125094002999504	505
9.142682960999991	505
9.159027877999506	515
9.175396335999721	521
9.192302335999557	527
9.209266210999886	537
9.2254682949997	547
9.24230454499957	561
9.25876117000007	577
9.275199627999427	587
9.291585960999328	599
9.30843337799979	615
9.32499433599969	631
9.341425544999765	643
9.35772075299974	659
9.375465919999442	673
9.392677502999504	687
9.409451378000085	697
9.426120544999321	709
9.443080835999353	721
9.459921460999794	729
9.477696836000177	743
9.49594483599958	749
9.513782170000013	753
9.532401252999989	753
9.550024002999635	755
9.568026336000003	753
9.584921419999773	751
9.602424335999785	749
9.619448169999487	789
9.636252753000008	827
9.653020920000017	833
9.670513377999669	845
9.687180002999412	875
9.703899835999437	933
9.720610712999587	947
9.737770171000193	923
9.75445304599998	899
9.771076713000184	907
9.787522212999647	913
9.804975295999611	907
9.822506421000071	895
9.840482754999357	885
9.857214087999637	845
9.874387170999398	779
9.891356213000108	717
9.907724503999816	633
9.92436637999981	573
9.941509045999737	523
9.957808254000156	511
9.974393671000144	527
9.990895670999635	533
10.007762753999486	537
10.024372212999879	519
10.040805212999658	503
10.05736417099979	501
10.074473005000073	509
10.091222170999572	511
10.107780962999641	509
10.12425671299934	507
10.141430462999779	505
10.157934462999947	511
10.174573129999771	517
10.191193754999404	525
10.208055837999382	535
10.224742587999572	549
10.241372671000136	555
10.257958712999425	573
10.274880879999728	587
10.292040878999615	597
10.30837892099953	611
10.325089920999744	627
10.342177462999643	643
10.358476878999682	657
10.375008170999536	671
10.391768878999756	681
10.408768212999348	695
10.425387088000207	705
10.442087420999997	715
10.45907908800018	727
10.47634179599936	739
10.492727420999472	743
10.509819545999562	745
10.526697880000029	751
10.543892005000089	755
10.5606228380002	753
10.57723029599947	753
10.594000670999776	747
10.611250295999525	751
10.627511462999792	793
10.645826379999562	829
10.668188587999794	839
10.685083712999585	867
10.70192296299956	911
10.718515878999824	959
10.73643479600014	929
10.753030337999917	899
10.76990925500013	907
10.786775130000024	919
10.804331880000063	907
10.821359045999998	895
10.838014337999994	887
10.85502425499999	875
10.872172671000044	815
10.888878546999877	741
10.906345462999525	683
10.922655796000072	585
10.939814712999578	545
10.956949379999969	507
10.973477128999548	519
10.990311212999586	547
11.007258421000188	547
11.02458350500001	531
11.041047462999813	507
11.057625837999694	499
11.07542029599972	505
11.092518170999938	513
11.109068922000006	507
11.126144545999523	505
11.14276442099981	505
11.159768630000144	507
11.176276420999784	515
11.192694170999857	523
11.209837379999954	531
11.226664212999822	543
11.242946630000006	555
11.259443379999539	567
11.276377254999716	583
11.293191837999984	591
11.309927712999524	603
11.32647192100012	621
11.344093255000189	637
11.36113042099987	649
11.377355087999604	663
11.393957129999762	677
11.410976088000098	687
11.42770487999951	701
11.444244671999513	711
11.46092908799983	721
11.478025880000132	733
11.495369837999533	743
11.512803795999389	747
11.532402670999545	755
11.550282420999793	753
11.567563171000074	755
11.585040797000147	749
11.602323670999795	747
11.6200503379996	753
11.636997837999843	801
11.654539047000071	831
11.671878879999895	835
11.689473755000108	857
11.706080254999506	897
11.723239670999646	951
11.741926130000138	937
11.759587837999788	903
11.777011338000193	913
11.79453958799968	919
11.811659129999498	907
11.82812996299981	895
11.844884088000072	887
11.861532670999622	865
11.878734588000043	803
11.895391629999722	735
11.911675170999843	669
11.92809742099962	579
11.9451556719996	549
11.961211713000012	507
11.97796196299987	515
11.994200254999669	539
12.011840754999866	537
12.02817737999976	527
12.044713837999552	505
12.060966379999627	497
12.07813796299979	505
12.094608671999595	511
12.110925296999994	507
12.12742829599938	503
12.1444325880002	507
12.16103200499947	507
12.17807979600002	513
12.19446538000011	525
12.2115988380001	529
12.227739545999611	539
12.244974712999465	549
12.26162917199963	563
12.278801380000004	579
12.294920712999556	593
12.311190505000013	603
12.327435795999918	615
12.344504921999942	633
12.361168671999621	647
12.377607129999888	663
12.394078046999311	675
12.411155005000182	687
12.427658296000118	695
12.444233254999745	711
12.461015046999819	719
12.478122255000017	731
12.494917547000114	739
12.511785421999775	743
12.52837812999951	747
12.545817796999472	753
12.562281630000143	755
12.578951380000035	753
12.595488629999636	751
12.612689796999803	747
12.629461879999326	759
12.646316129999832	807
12.663119337999888	831
12.680271088000154	837
12.699945546999515	867
12.719634422000127	937
12.736992962999466	951
12.754757296999742	915
12.771905296999648	901
12.789465046999794	915
12.806260962999659	913
12.82356600499952	899
12.84036862999983	889
12.85762979699939	885
12.874531462999585	855
12.893253004999679	787
12.910723212999983	715
12.927259796999351	639
12.943809837999652	573
12.960342379999929	527
12.976675963000162	507
12.993447129999367	529
13.01026537999951	543
13.026620171999639	537
13.043409129999418	519
13.060913587999494	507
13.077830546999394	503
13.095272921999822	513
13.111501921999661	513
13.128368296999724	513
13.145633463000195	513
13.162452837999808	511
13.17874850499993	513
13.19577358799961	527
13.212538754999514	537
13.229317671999524	543
13.245661629999631	553
13.262586046999786	567
13.279313797000214	581
13.296357297000213	593
13.312387838000177	607
13.329091130000052	617
13.346335796999483	635
13.363423922000038	651
13.380295504999594	663
13.39802612999938	679
13.41738142199938	693
13.435389337999368	711
13.452063796999937	713
13.469614130000082	725
13.486961837999843	731
13.504932713000017	747
13.521742087999883	751
13.539201587999742	755
13.55667342200013	761
13.574185962999763	763
13.590989796999565	753
13.608171588000005	753
13.626044712999828	753
13.644092879999334	791
13.661119462999523	833
13.678692587999649	837
13.696225212999707	855
13.713312504999521	889
13.730199380000158	941
13.747441546999653	943
13.765465129999939	909
13.783395671999642	905
13.801816546999362	919
13.819824629999857	909
13.836847296999622	897
13.854354754999804	889
13.872130296999785	871
13.889559796999492	811
13.906241588999364	753
13.923430881000058	679
13.940682673000083	579
13.957673297999463	539
13.974305672999435	501
13.991278297999997	513
14.008152422999956	541
14.026464005999514	545
14.042954964999808	529
14.060943964999751	507
14.07811025599949	499
14.094585840000036	509
14.111384130999795	509
14.128207380999811	507
14.144573714999751	503
14.161153381000076	501
14.17773967299945	505
14.195002923000175	507
14.211619839999912	517
14.227959130999807	525
14.2444278819994	537
14.261891215000105	549
14.27831221499946	565
14.295163589999902	579
14.311890590000075	591
14.328910172999713	601
14.345367715000066	617
14.363062630999593	635
14.380331923000085	649
14.397428214999309	665
14.413534672999958	677
14.430589589999727	687
14.446782922999773	697
14.463697381999737	713
14.48040038199997	717
14.497415589999946	731
14.51406783999937	741
14.53117892299997	743
14.547597630999917	745
14.564864506999584	749
14.58471125699998	755
14.603438172999631	747
14.620960547999857	743
14.63792438099972	751
14.655882297999597	799
14.673292047999894	831
14.690777464999883	825
14.707389297999725	847
14.725210089999564	895
14.742517922999468	945
14.759909172999869	927
14.776678881999942	891
14.79479092299971	907
14.812282172999403	919
14.830073964999428	905
14.846777381999345	891
14.864098964999357	885
14.881232048000129	863
14.898489755999435	809
14.916582715000004	739
14.933430839999346	667
14.951143839999531	579
14.968153840000014	537
14.985849339999731	505
15.002601880999464	529
15.019801297999948	539
15.03679792299954	541
15.054019340000195	521
15.07155950699962	501
15.089052297999842	501
15.106676339999467	505
15.12351333999959	509
15.140712089999397	507
15.157760256999609	503
15.174846297999466	505
15.191841589999967	507
15.208868048999648	513
15.22596346499995	525
15.242800756999713	535
15.260010006999437	545
15.277254298000116	559
15.29494000700015	571
15.312216506999903	587
15.329670297999655	597
15.346907881999869	613
15.364191507000214	631
15.380806340000163	647
15.397660173000077	657
15.414224506999744	671
15.430917589999808	681
15.44711442300013	695
15.464387549000094	707
15.48110213200016	721
15.497595756999544	729
15.514390714999536	739
15.531748882000102	745
15.54806054799974	747
15.564711089999946	751
15.581208714999775	753
15.59817317299985	749
15.614908089999517	747
15.631365922999976	745
15.64789396499964	755
15.66532979800013	811
15.6819210069998	833
15.69839038200007	837
15.715231090000088	859
15.732396214999426	911
15.74912429899996	947
15.765670132000196	925
15.781982382000024	893
15.799311256999317	911
15.817036047999864	915
15.839914131999649	905
15.856616631999714	895
15.873163922999993	883
15.890591631999996	853
15.907364382000196	787
15.924285506999695	727
15.941003089999867	659
15.957916589999513	563
15.974624089999452	525
15.991243089999443	495
16.007613007000145	519
16.024744464999458	547
16.041085881999606	537
16.057523047999894	523
16.074027589999787	503
16.091234339999573	497
16.107638006999878	503
16.124329381999814	507
16.14078542399966	511
16.157700464999834	509
16.17402646499977	507
16.190882173999853	507
16.20735821499966	513
16.224273007000193	523
16.240787589999854	533
16.25715471500007	541
16.27390029900016	557
16.291297381999357	567
16.307651465000163	577
16.324146965000182	593
16.3408069649995	607
16.357921381999404	625
16.37470642399967	641
16.39125542399961	653
16.40763042299932	665
16.424732673999642	681
16.441475714999797	695
16.457792215000154	705
16.47468817399931	715
16.492066881999563	729
16.508876339999915	735
16.525897964999785	743
16.542575507000038	749
16.5601966739996	753
16.576849424000102	757
16.593428131999644	759
16.610400798999763	753
16.627637089999553	747
16.644414506999965	747
16.66105583999979	775
16.6775031319994	823
16.69468942399999	831
16.711422298999423	843
16.729170923999845	871
16.746743089999654	935
16.76422692399956	947
16.781535590000203	905
16.798462298999766	899
16.815522214999874	919
16.83205767399977	915
16.84931450699969	897
16.865994464999858	891
16.882446673999766	887
16.899096756999825	849
16.916313048999655	787
16.932746382000005	723
16.94910304899986	645
16.965489964999506	563
16.98239279900008	523
16.998776798999643	493
