# Supplementary material for: Automated diagnosis of heart valve degradation using novelty detection algorithms and machine learning
Source: PLoS One. 2019 Sep 26;14(9):e0222983. doi: 10.1371/journal.pone.0222983 (PMC6762068; doi:10.1371/journal.pone.0222983)
Supplement: S2 Dataset — (ZIP) [file pone.0222983.s002.zip › Test_data/Data_20180731_170115.csv]

NFC Sensor Tag Measurement
2018/07/31 17:01:15
t	Data
0.0	907
0.015554416999293608	903
0.03352045899919176	885
0.049529583999174065	877
0.06569766699976753	869
0.08239758399940911	831
0.09853629200006253	767
0.11523024999951303	707
0.13166850099969452	623
0.14756987599957938	547
0.16256895900005475	511
0.17799137599922688	479
0.1930367919994751	497
0.20837854199999128	519
0.22323416699964582	523
0.2385654589998012	515
0.2539234589994521	493
0.26887954199992237	479
0.2846280009998736	479
0.29994654199981596	485
0.3150875419996737	489
0.33001045899982273	485
0.34544829199967353	487
0.36091837499952817	489
0.37638170899936085	489
0.3917199179995805	493
0.40719183399960457	503
0.4224209179992613	513
0.438038000999768	521
0.4543261259996143	533
0.4708395419993394	543
0.4876705429996946	561
0.5033895009992193	575
0.5196263339994402	585
0.5353720839993912	601
0.5510802499993588	617
0.5666639589999249	631
0.5820986259996062	643
0.5977370009995866	655
0.613289041999451	669
0.6288215009999476	679
0.6445220420000624	695
0.6607737919994179	705
0.677016750999428	713
0.6927692089993798	723
0.7092600419991868	731
0.7253714589996889	739
0.742044375999285	745
0.7586495420000574	743
0.7756097089995819	751
0.792810250999537	747
0.8098831669994979	743
0.8263237929995739	743
0.8434394589994554	755
0.8606569169996874	805
0.8789934169999469	829
0.8956567089999226	835
0.9133161669997207	859
0.9309216669998932	917
0.9486537089997	955
0.9653080009993573	923
0.982595083999513	899
0.9996875839997301	911
1.0168317929992554	917
1.0333170839994636	899
1.050128708999182	887
1.0678806259993507	893
1.085719833999974	869
1.1043531669993172	801
1.1222775429996545	727
1.139370584000062	651
1.155758083999899	575
1.1729613759998756	525
1.190091000999928	503
1.2076231259998167	531
1.2240427509996152	551
1.2403869589998067	547
1.2569508759997916	527
1.2742153339995639	509
1.2905946259998018	507
1.3071811679992607	515
1.324437000999751	519
1.3415455429994836	513
1.359109375999651	511
1.3758832089997668	511
1.3929439179992187	515
1.4093504169995867	525
1.4256214170000021	537
1.441818000999774	543
1.4573518339993825	549
1.4723960009996517	561
1.4880480009996973	575
1.5031909179997456	587
1.5182024589994398	597
1.533320250999168	607
1.5483520839998164	621
1.5637259589993846	639
1.5791087919997153	649
1.5952733340000123	661
1.6109167089998664	675
1.6263082929999655	689
1.6421735429994442	703
1.6588199589996293	709
1.6746828339992135	723
1.6909120840000469	729
1.7070597089996227	741
1.7235990009994566	749
1.7398106669998015	751
1.7577480840000135	757
1.7746102510000128	761
1.7925200429999677	759
1.8089141259997632	753
1.825121250999473	755
1.8418501679998371	755
1.8593280429995502	787
1.8759837089992288	843
1.8933331259995612	839
1.9101634169992394	853
1.9277087089994893	889
1.9445130839994818	951
1.9610107919997972	947
1.9780279589995189	909
1.9951969589992586	911
2.0129820009997275	925
2.0298645839993696	919
2.0478241679993516	903
2.0651618339998095	899
2.0825989589993696	881
2.0992904589993486	839
2.1165225849999842	775
2.138182250999307	691
2.154942167999252	595
2.1726022509992617	557
2.1899065839998	517
2.2072164179999163	525
2.2238485429998036	547
2.241384834999735	549
2.2585251259997676	531
2.275438875999498	515
2.2920297929995286	509
2.3090375009996933	511
2.326215834999857	515
2.3434522929992454	511
2.359884000999955	507
2.3769806679993053	511
2.39385941799992	513
2.410813333999613	515
2.427395625999452	527
2.444455750999623	537
2.4614531679999345	545
2.47871300099996	559
2.495015417999639	573
2.5118967929993232	585
2.528841167999417	599
2.545841417999327	615
2.5623902929992255	627
2.5795385429992166	641
2.5964985430000525	655
2.6138843759999872	669
2.6303830839997318	681
2.6475388759999987	695
2.6645750009993208	711
2.6815675009993356	715
2.698837418000039	727
2.715709625999807	737
2.7336100429993166	743
2.75088900099945	749
2.767509875999167	755
2.7843638340000325	759
2.8012496259998443	755
2.818306458999359	749
2.8346674179992988	745
2.8510936259999653	749
2.8679473759993925	797
2.8844262089996846	837
2.9011968349996096	831
2.9183331259991974	847
2.934891292999964	887
2.9514296259994808	947
2.9683416679999937	953
2.985618875999535	909
3.003674208999655	901
3.0229341259991998	919
3.04036516799988	911
3.057796292999228	897
3.0747207929998694	893
3.091632959999515	877
3.1096989589996156	827
3.127276459999848	763
3.1438870009997117	687
3.160134750999532	591
3.1776526679996095	545
3.194823792999159	501
3.211316584999622	509
3.227956167999764	541
3.2449736259995916	541
3.2622622929993668	531
3.2786648759993113	511
3.29521508399921	505
3.312398000999565	507
3.3293445009994684	511
3.3456757089998064	513
3.3622613759998785	509
3.3794680429991786	507
3.3966295430000173	509
3.4132820429995263	515
3.429452959999253	525
3.4466014599993287	537
3.4640594599995893	545
3.4804843759993673	557
3.4972372509992056	567
3.514433167999414	583
3.5322105429995645	595
3.548725792999903	609
3.5650309180000477	625
3.582663792999483	639
3.599384459999783	655
3.616669792999346	667
3.6333980009994775	679
3.6504359179998573	691
3.667056667999532	707
3.6836084599999595	717
3.6998837510000158	725
3.716650209999898	735
3.733398209999905	741
3.7498370849998537	749
3.766681167999195	755
3.78375620999941	757
3.800136292999923	757
3.8170975009998074	757
3.8336121679994903	749
3.8499844179996217	749
3.866779334999592	775
3.884195917999932	827
3.900754710000001	831
3.9178296259997296	845
3.9344362509991697	871
3.951664792999509	923
3.9685782099995777	957
3.9852288759993826	919
4.001853375999417	901
4.019153917999574	919
4.035444084999654	919
4.052269875999627	901
4.068748375999348	897
4.0858226679993095	893
4.102535209999587	867
4.118980250999812	809
4.135136500999579	751
4.15265383499991	681
4.169021792999956	583
4.185536000999491	549
4.202324417999989	499
4.219161084999541	513
4.235314584999287	541
4.2517285429994445	541
4.268230125999253	533
4.285095167999316	511
4.301530959999582	499
4.318014459999176	501
4.334413959999438	507
4.351547125999787	507
4.36800387599942	507
4.3845500009992975	507
4.400899459999891	505
4.418272418000015	511
4.434688250999898	519
4.450964625999404	527
4.467434084999695	539
4.485162417999163	549
4.502232167999864	565
4.519147500999679	579
4.535917500999858	591
4.5533177099996465	603
4.570839834999788	621
4.591216793000058	639
4.616861875999348	655
4.634611210000003	671
4.651523750999331	687
4.66648962599993	699
4.681284751000021	709
4.696488375999252	715
4.71128841799964	723
4.725938959999439	731
4.741671167999812	737
4.757621459999427	743
4.773892000999695	749
4.788804209999398	751
4.804427875999863	755
4.81973545999972	749
4.834546709999813	747
4.850363375999223	743
4.866200917999777	755
4.8822205849992315	797
4.898460417999559	831
4.914660000999902	833
4.930701000999761	849
4.947039709999444	885
4.9634117929999775	943
4.979302750999523	949
4.995328584999697	911
5.011938625999392	901
5.028560250999362	917
5.044286334999924	919
5.060233084999709	903
5.077351461000035	891
5.094105252999725	887
5.110136335999414	859
5.125900751999325	803
5.142828335999184	743
5.160139752999385	665
5.177078627999435	571
5.193378168999516	529
5.209975168999335	501
5.227872544999627	519
5.243834627999604	547
5.259942335999767	539
5.276662710999517	523
5.293493710999428	507
5.30970337799954	505
5.327020419999826	507
5.343448168999203	509
5.359971127999415	509
5.377917627999523	507
5.3938053779993425	505
5.410412835999523	507
5.426949377999335	517
5.443319627999699	523
5.460250752999855	531
5.4769397109994316	543
5.493658210999456	555
5.510180878000028	569
5.527229002999775	581
5.544398543999705	593
5.561555085999316	603
5.57778250299998	623
5.593729710999469	635
5.6101710859993545	649
5.626430710999557	663
5.6432120449999275	675
5.660969960999864	689
5.676995919999172	705
5.693538210999577	711
5.710054335999303	723
5.727568169999358	733
5.743988960999559	741
5.760165085999688	745
5.776690752999457	751
5.793116752999595	753
5.811031377999825	757
5.827546044999508	755
5.844228420000036	749
5.861835210999743	747
5.878976960999353	767
5.8956312529999195	821
5.9126910859995405	831
5.929422377999799	843
5.946450335999543	871
5.96340129500004	927
5.979995918999521	953
5.996846669999286	921
6.013612585999908	899
6.0300619189993085	915
6.0472279609994075	919
6.064012377999461	901
6.080580960999214	889
6.098682627999551	891
6.11509904399918	867
6.1317970029995195	809
6.148293878000004	751
6.165208627999164	683
6.181704752999394	583
6.198236794999502	543
6.214468752999892	503
6.231594919999225	515
6.248009002999424	543
6.264561919999323	539
6.2809117529996	531
6.29813766999996	515
6.314397002999613	503
6.330660127999181	503
6.347503960999347	513
6.364634210999611	513
6.380992544000037	507
6.397765835999962	505
6.414328877999651	507
6.4315167949998795	515
6.448040335999394	527
6.464480460999766	533
6.480867460999434	541
6.4981263359995864	557
6.514577877999727	567
6.531016210999951	581
6.54771466999955	595
6.56481371099926	605
6.581358544999603	621
6.598058252999181	637
6.614462335999633	653
6.63148571199963	663
6.6481041279994315	675
6.664496628000052	689
6.681051294999634	701
6.698325544999534	711
6.714671169999747	719
6.731228044999625	727
6.747821336000015	739
6.764992585999607	743
6.781696961999842	747
6.798466710999492	749
6.814768335999361	751
6.831802752999465	749
6.848369460999493	747
6.864815294999971	743
6.881358461999298	753
6.8989698779996615	807
6.915411420000055	829
6.9323182119997	831
6.949308710999503	861
6.966618586999175	911
6.98388533599973	957
7.001240461999259	925
7.019020419999833	901
7.035727919999772	913
7.052674836999358	921
7.0701475449996	905
7.087038169999687	895
7.104043419999471	889
7.120743044999472	863
7.138193335999858	809
7.154972460999488	741
7.171593211999607	675
7.1879438779997145	583
7.205178210999293	543
7.221499211999799	507
7.238575419999506	521
7.254846960999203	547
7.271829002999766	543
7.288250627999332	531
7.304776627999672	507
7.32107096099935	497
7.3382971699993504	503
7.35468429499997	509
7.3707748359993275	509
7.387257503000001	507
7.404263460999573	503
7.420541127999968	503
7.437063919999673	507
7.4536225869997	515
7.4705496279993895	527
7.487085044999731	539
7.5043832530000145	545
7.5214494199999535	561
7.540413835999971	579
7.5579333369996675	595
7.575503585999286	607
7.59267100299985	623
7.610429252999893	641
7.6282186279995585	655
7.64583929499986	667
7.662442877999638	679
7.679466544999741	695
7.696810877999269	705
7.713943711999491	717
7.730157502999646	725
7.747286627999529	735
7.764534002999426	741
7.781809711999813	747
7.798439336999763	751
7.815315044999807	753
7.832688836999296	757
7.84978225299983	753
7.866282002999469	747
7.883335794999766	751
7.901276169999619	799
7.919956044999708	835
7.937159377999706	837
7.953853086999516	855
7.970599837000009	905
7.9879053369995745	951
8.0046596279999	937
8.021399711999948	899
8.038269461999334	913
8.054919502999837	919
8.071642252999482	911
8.088435961999494	897
8.105275086999427	889
8.12210296199919	875
8.138784002999273	827
8.156031919999805	759
8.172410294999281	697
8.18896271199992	617
8.20534983699963	563
8.221842836999713	509
8.23841087799974	503
8.25465079499918	531
8.27101391999986	535
8.287596211999698	537
8.304103544999634	513
8.320839086999513	501
8.337863336999362	503
8.355239919999804	505
8.37235246199998	509
8.389079377999224	507
8.405271836999418	503
8.422674211999947	503
8.438936752999325	509
8.455159044999164	517
8.471436711999559	527
8.488557294999737	533
8.505615336999654	543
8.522194044999196	561
8.539189086999613	575
8.556057877999592	585
8.57248204499956	597
8.589359502999287	615
8.60631508699953	629
8.623398877999534	641
8.639601670000047	655
8.655596669999795	669
8.672581086999344	683
8.689451794999513	699
8.705701127999419	707
8.722136587000023	715
8.739248211999438	727
8.756066627999644	735
8.772512669999742	743
8.788960752999628	749
8.805824752999797	751
8.823107252999762	753
8.839306627999576	757
8.855608127999403	749
8.87272200299958	749
8.889592044999517	751
8.906044544999531	793
8.92289254499974	831
8.940168169999197	835
8.95725587799916	859
8.974246544999914	895
8.990595502999895	951
9.008618670000033	941
9.028815252999266	909
9.045782169999256	915
9.063067877999856	919
9.081506337000064	907
9.099106127999221	897
9.115837336999903	891
9.13294475299972	867
9.149591628000053	815
9.166675794999719	747
9.183439669999643	681
9.19975371199962	589
9.216395503000058	549
9.233632044999467	509
9.250164377999681	517
9.26689033799994	541
9.28340862999994	533
9.300564629999826	529
9.317246629999318	505
9.333833920999496	495
9.350245670999357	503
9.36726667199946	509
9.383654379999825	507
9.400125295999715	505
9.416645296999377	503
9.433888337999633	501
9.450376379999398	513
9.4670454219995	521
9.483722879999732	527
9.500652795999486	537
9.517256962999454	551
9.533981629999289	559
9.550563045999297	577
9.567788796999594	589
9.584124879999763	599
9.600578254999164	617
9.617747671999496	631
9.634114129999944	645
9.650673170999653	661
9.66745033799998	675
9.684436337999614	687
9.700861837999582	699
9.71748462999949	711
9.734127129999251	721
9.7513935879997	733
9.767900421999911	743
9.78452033799931	745
9.800966920999599	749
9.81841992199952	755
9.834989129999485	755
9.851799172000028	753
9.868493296999986	749
9.885338754999793	745
9.90220717199918	759
9.918905212999562	815
9.93556804599939	831
9.953089296999678	839
9.971095795999645	869
9.988111129999197	927
10.00602325499949	953
10.02362829699996	925
10.040604838000036	905
10.057438421999905	919
10.073977046999971	913
10.091049712999848	903
10.10850296299941	893
10.129943920999722	889
10.14782000499963	847
10.164630087999285	781
10.181948296999508	723
10.199063421999199	645
10.216206172000057	577
10.2331171299993	527
10.249569421999695	507
10.265990337999938	531
10.283152796999275	539
10.300482629999351	537
10.316982629999984	517
10.33377567199932	503
10.350725837999562	505
10.367536087999724	503
10.3844437129992	507
10.401414088999445	509
10.418560504999732	505
10.434981796999637	503
10.451999672000056	509
10.469029087999843	519
10.48595171299985	525
10.50273012999969	537
10.519749172000047	547
10.537402422000014	565
10.555853545999526	571
10.57280225499926	587
10.589550879999479	601
10.606439171999227	613
10.623111837999204	633
10.63986225499957	645
10.657640671999616	657
10.674006879999979	671
10.690247504999206	689
10.706798213999718	695
10.723857212999974	707
10.740161296999759	717
10.756751338999493	725
10.773806962999515	737
10.791548421999323	745
10.807924129999265	751
10.824112254999818	749
10.840480587999991	751
10.857795421999981	749
10.874011629999586	747
10.8902496719993	749
10.907340963000024	759
10.924694129999807	811
10.94127050499992	835
10.957995837999988	837
10.97452225500001	863
10.991808171999764	923
11.008488962999763	957
11.024950546999207	931
11.04155008899943	897
11.05903983799999	911
11.075375462999546	921
11.092262838999886	911
11.108897254999647	895
11.12609079699996	895
11.142948212999727	873
11.159862337999584	819
11.176246421999167	755
11.193313296999804	691
11.212934337999286	589
11.230307212999833	545
11.248237838000023	515
11.26609700499921	525
11.28344308799933	545
11.30035437999959	541
11.316685338999378	525
11.334022796999307	507
11.351011921999998	501
11.368271046999325	505
11.384991463000006	509
11.402241129999311	509
11.419234962999326	507
11.43605704699985	505
11.452611838999474	509
11.469738838000012	519
11.48702529699949	523
11.504186754999864	535
11.52034104699942	543
11.537357004999649	557
11.554211921999922	571
11.57132337999974	581
11.587946754999393	595
11.605142712999623	609
11.622312629999215	629
11.6393684629993	641
11.655627837999418	655
11.672888629999761	667
11.689857712999583	683
11.707109296999988	695
11.724291837999772	707
11.741911171999163	717
11.758887129999493	731
11.775661462999778	737
11.792301838999265	747
11.8092328799994	753
11.825873922000028	751
11.84263717199974	757
11.858960004999972	757
11.87566558799972	751
11.892648588999691	749
11.908962255000006	755
11.9254924629995	793
11.942976171999362	827
11.960139546999926	833
11.981546796999282	859
11.999323129999539	915
12.016732172000047	953
12.034430796999914	927
12.052071921999413	903
12.069453879999855	919
12.086937921999379	915
12.104201088999616	901
12.121550088999356	893
12.138998589000039	881
12.156677463999586	855
12.174015089000022	801
12.191307172000052	739
12.208610546999807	655
12.225504588999684	567
12.242670171999634	527
12.259607004999452	505
12.276809422000042	527
12.293728504999308	545
12.311078963999535	545
12.32878075499957	519
12.346759713999745	503
12.365999838999414	501
12.3830367139999	513
12.400303046999397	515
12.41734000499946	507
12.433869629999208	503
12.450593463999212	509
12.467600171999948	509
12.484679421999317	523
12.501215421999404	533
12.517822254999373	541
12.534791713999766	553
12.55181967199951	569
12.568623421999291	581
12.58489062999979	589
12.60156529699998	605
12.618780713999513	619
12.635152379999454	633
12.652237588999924	649
12.670074088999172	663
12.686734921999232	671
12.703594921999866	687
12.720003004999853	697
12.736930046999987	711
12.75354054699983	717
12.769840254999508	731
12.786397629999556	735
12.8030520049997	745
12.819466588999603	749
12.835919088999617	751
12.852476379999644	757
12.869100754999636	753
12.885511254999983	743
12.902104922000035	743
12.918786379999801	753
12.93527142199946	803
12.95204225499947	835
12.968898629999785	837
12.985728921999907	853
13.002677505000065	903
13.019409754999288	951
13.036291171999437	933
13.053391505000036	901
13.070217504999164	913
13.087257504999798	915
13.104117588999543	909
13.120801629999733	893
13.137652963999244	893
13.154388213999482	877
13.171037921999414	829
13.188089421999393	767
13.20441179699992	697
13.22072012999979	617
13.237407046999579	571
13.253914254999472	519
13.270330254999863	513
13.28677175499979	539
13.303291088999686	543
13.319514671999968	541
13.335950463999325	515
13.35260388000006	505
13.368861088999438	501
13.384999088999393	505
13.401988588999302	511
13.418850879999809	507
13.434947338999336	503
13.451302505999593	505
13.47001142299996	507
13.486612089999653	515
13.503133339999295	525
13.519566006999412	537
13.536214881999513	543
13.55284538199976	559
13.569353839999167	573
13.585810464999668	581
13.602341798999987	595
13.618739756999275	611
13.634894214999804	625
13.652702964999662	643
13.66946950700003	655
13.68626704899998	667
13.702748423999765	681
13.719800756999575	695
13.736364256999877	703
13.752806589999636	717
13.769091422999736	725
13.785992172999613	731
13.802502089999507	741
13.818867339999997	743
13.834978006999336	747
13.852278006999768	755
13.869106339999234	755
13.88531088199943	747
13.901976798999385	747
13.91936638199968	747
13.935868547999235	781
13.952785089999452	825
13.969453381999301	831
13.986811798999952	845
14.003669714999887	881
14.020435047999854	941
14.037535714999649	943
14.055038214999513	913
14.071919424000043	903
14.0886481739999	919
14.105277381999258	917
14.122604756999863	899
14.139163006999297	895
14.155697214999236	889
14.17251558999942	855
14.189874672999395	785
14.206270714999846	715
14.22243158999936	641
14.238945131999571	571
14.255935214999226	523
14.272433839999394	507
14.288812298999801	533
14.3050640069996	539
14.32210425699941	543
14.338608631999705	521
14.354791547999412	503
14.371534298999904	503
14.388933423999333	507
14.405118839999886	509
14.421621131999927	509
14.438223090000065	505
14.455164381999566	505
14.471657174000029	511
14.488209090000055	513
14.504459423999833	521
14.521870839999792	531
14.538640173999738	543
14.555011006999848	553
14.571569298999748	573
14.588831964999372	583
14.605060214999867	595
14.621610714999406	609
14.63835563199973	623
14.655459547999271	643
14.672256173999813	659
14.688753964999705	667
14.705087339999409	681
14.721894714999507	693
14.738610714999595	707
14.754904589999569	713
14.771237506999569	725
14.788033381999412	733
14.804611173999547	739
14.820732297999712	745
14.837294631999612	749
14.85381038199921	755
14.86992429899965	757
14.886586965999413	751
14.903547881999657	747
14.920016006999504	747
14.937140173999978	767
14.954238923999583	825
14.970844006999869	833
14.987803506999626	841
15.00456342399957	869
15.021476173999872	927
15.038667924000038	955
15.055317214999377	923
15.07232588199986	905
15.088951339999767	919
15.105542548999438	919
15.122450214999844	905
15.13911379899946	895
15.155707631999576	885
15.172549173999869	865
15.189227506999487	817
15.205687256999227	745
15.2223114239996	679
15.23881263199928	587
15.255031881999457	549
15.271570173999862	501
15.288500756999383	513
15.305493173999821	541
15.3219397569992	541
15.338834964999478	533
15.355820173999746	511
15.373043756999323	501
15.389358048999384	501
15.40608996499941	505
15.423193798999819	507
15.44004404899988	505
15.456618631999845	501
15.473800089999713	505
15.49054167399936	513
15.507583298999634	519
15.524053423999248	529
15.54078354899957	539
15.55777975699948	551
15.57548388199939	567
15.59214188199985	581
15.609261214999606	593
15.626046673999554	605
15.64357542399921	621
15.659803131999979	637
15.67685392399926	649
15.694050256999617	665
15.710948298999938	677
15.72844771599921	691
15.745449423999162	701
15.762603548999323	715
15.779515881999941	723
15.795859006999308	729
15.812921381999331	741
15.829641173999335	747
15.84653067399995	749
15.862905590999617	753
15.880036339999606	755
15.896853590999854	749
15.914405714999702	749
15.932962631999544	751
15.95261971599939	791
15.969419881999784	833
15.986749506999331	833
16.004122048999307	857
16.020668131999628	903
16.037589923999803	959
16.054795464999188	941
16.072282049000023	909
16.089055423999525	915
16.10584867399939	927
16.123323881999568	917
16.140508548999605	893
16.157403965999947	897
16.174053423999794	879
16.191064214999642	831
16.20870071599984	765
16.22513696599981	701
16.241742881999926	607
16.259055590999196	561
16.276051173999804	513
16.29292454899951	517
16.309363923999626	539
16.326557841000067	541
16.34394859099939	531
16.360275090999494	509
16.376762423999935	499
16.394070423999437	507
16.411054965999938	513
16.42834109099931	509
16.445219631999862	505
16.461905881999883	505
16.478942798999924	507
16.495936340999833	511
16.513113465999595	525
16.529381506999925	531
16.546513423999386	539
16.56339338199996	555
16.580083840999578	569
16.596445090999623	579
16.613341423999373	593
16.630331716	605
16.647360881999703	621
16.66364129899921	637
16.680707673999677	651
16.697477215999243	663
16.71505150699977	679
16.733981006999784	693
16.752032798999608	707
16.769467174000056	717
16.786053840999557	725
