# Supplementary material for: Automated diagnosis of heart valve degradation using novelty detection algorithms and machine learning
Source: PLoS One. 2019 Sep 26;14(9):e0222983. doi: 10.1371/journal.pone.0222983 (PMC6762068; doi:10.1371/journal.pone.0222983)
Supplement: S2 Dataset — (ZIP) [file pone.0222983.s002.zip › Test_data/Data_20180731_165650.csv]

NFC Sensor Tag Measurement
2018/07/31 16:56:50
t	Data
0.0	655
0.014890584000568197	651
0.030362834000698058	663
0.046484875000714965	675
0.06279512500077544	689
0.07933066700024938	697
0.0954081670006417	703
0.11386950100040849	709
0.1296878340008334	723
0.14516170900060388	715
0.16022775000055844	721
0.17626379200009978	721
0.19184441700053867	715
0.20714208300069004	711
0.22270612500051357	711
0.23913979200005997	743
0.2557667920000313	787
0.27335866700013867	805
0.2905080420005106	815
0.30659641700003704	843
0.32246629200017196	903
0.33961900000031164	925
0.3564037500000268	887
0.37458041700028843	877
0.39101654200021585	895
0.40719412500038743	889
0.4235352089999651	875
0.43975604200022644	873
0.4570968330008327	871
0.4730730420005784	851
0.49023516700071923	795
0.5063675840001451	731
0.5225698330004889	671
0.5386848760008434	585
0.5562610000006316	545
0.5728899170007935	487
0.589664167000592	495
0.6060895420005181	531
0.6223529580001923	537
0.6387985420005862	531
0.6547502920002444	507
0.6721655000001192	501
0.6905898340000931	499
0.7075043750000987	509
0.7250731260000975	507
0.7411887500002194	509
0.757383000000118	499
0.773387167000692	501
0.7905099170002359	509
0.8071819590004452	517
0.8242797920001976	533
0.840803875000347	543
0.8571590420006032	551
0.8741344170002776	567
0.8909169170001405	581
0.9096437510006581	591
0.9261065420005252	609
0.9426680840006156	623
0.95920445900083	639
0.9756575000001249	651
0.9922350420001749	663
1.0088425010007995	677
1.0257058340002914	691
1.042318042000261	707
1.0591113760001463	717
1.075996667000254	727
1.0927174590005961	737
1.110553751000225	749
1.12734116700085	753
1.1442850420007744	759
1.1611330000005182	763
1.177954917000534	765
1.1950608340002873	759
1.2118182500007606	757
1.228776626000581	759
1.2456800420004583	785
1.2624680420003642	837
1.2793318340000042	843
1.2960706670000945	851
1.3127623750006023	883
1.3297221259999787	941
1.3464363760003835	959
1.3631367500001943	929
1.3803399590005938	909
1.3971825000007811	925
1.4141797510001197	927
1.4312036670007728	915
1.448002042000553	903
1.4656860009999946	897
1.4829285420000815	871
1.5004801670002053	805
1.5184056260004581	747
1.5355103760002748	657
1.5521569170005023	581
1.5690328760001648	533
1.585989709000387	511
1.6026312920002965	543
1.6198451670006762	559
1.6373046670005351	555
1.6540350840004976	529
1.6722868340002606	517
1.6910006260004593	519
1.707671584000309	521
1.7249683760001062	521
1.7424218760006625	523
1.7591809170007764	519
1.7761434170006396	515
1.793379501000345	519
1.8107885839999653	533
1.8272499170006995	541
1.84399012600079	549
1.8608482510007889	563
1.8781037920007293	573
1.8947525840003436	587
1.911089501000788	599
1.927354250999997	611
1.9446211670001503	627
1.9610364170002867	647
1.977425709000272	655
1.993958126000507	669
2.011373292000826	685
2.027974209000604	699
2.044941376000679	711
2.0620302510005786	723
2.079055751000851	733
2.0965133760000754	741
2.113401418000649	751
2.1308730010005092	755
2.1474429170002622	759
2.1648357090007266	763
2.1814230010004394	767
2.198719876000723	759
2.215568584000721	757
2.232766917000845	755
2.250796459000412	779
2.267969667000216	825
2.2848700840004312	843
2.302119376000519	851
2.3188292090007963	881
2.336138834000849	927
2.3526457090001713	959
2.3698395840001467	931
2.3864795420004157	903
2.403682251000646	921
2.4203736680001384	925
2.437574042000051	907
2.454528501000823	903
2.473305834000712	893
2.491903292000643	861
2.510438209000313	789
2.52686954300043	721
2.54368554300072	641
2.5607205840005918	575
2.577112376000514	519
2.5936892930003523	503
2.6104586680003194	535
2.6273517510007878	547
2.6438455010002144	547
2.660604751000392	523
2.6770715430002383	507
2.6941146260005553	507
2.7105280840005435	515
2.727003459000116	515
2.7435268760000326	513
2.760892418000367	515
2.7773721260000457	511
2.795357418000094	513
2.8118905430001178	525
2.8290588340005343	531
2.8456995010001265	541
2.8621772090000377	553
2.878512043000228	565
2.8956499180003448	577
2.912127168000552	587
2.928598125999997	597
2.945047543000328	613
2.9622397930006628	635
2.9788086260005002	647
2.995435501000429	657
3.011850501000481	673
3.029087084000821	685
3.045659001000786	699
3.062199709000197	711
3.078719376000663	721
3.0963327090003077	729
3.113033543000711	739
3.1301490010000634	745
3.147062584000196	755
3.164513626000371	757
3.1811437090000254	763
3.1978525840004295	757
3.2146219590003966	751
3.231808543000625	751
3.2483404180002253	757
3.2650502090000373	797
3.28153954300069	835
3.29877316800048	831
3.315457959000014	855
3.331952626000202	893
3.3486612090000563	949
3.3659999180008526	945
3.382793793000019	911
3.3999498760003917	915
3.4172405010003786	925
3.4349657930006288	911
3.4518962930005728	899
3.4688634180001827	893
3.4856532930007234	881
3.5036297090000517	841
3.5202725010003633	775
3.5370997090003584	711
3.5537467530002687	617
3.5707545860004757	569
3.586970543999996	513
3.6034035440006846	503
3.6197442940001565	539
3.6367913770000087	543
3.6530923350001103	541
3.669965919000788	519
3.686463294000532	505
3.7030778770003963	505
3.7202942110006916	513
3.736651002000144	509
3.753531211000336	505
3.770029128000715	507
3.7869023360008214	505
3.803320003000408	511
3.820548544000303	521
3.8368690440001956	525
3.8537448780007253	535
3.8703714190005485	547
3.88711804400009	557
3.903597503000128	575
3.9208249610001076	587
3.9370869190006488	599
3.953911253000115	613
3.9703853780001737	631
3.987514836000628	643
4.004136128000027	659
4.021121586000845	675
4.037367877000179	683
4.05479891899995	699
4.071080502000768	709
4.088129919000494	719
4.104801753000174	729
4.121852461000344	741
4.138099585999953	743
4.1553750860002765	747
4.176935168999989	759
4.194729544000438	757
4.211560377000751	753
4.22844521100069	747
4.246091211000021	749
4.263171252000575	773
4.280477586000416	827
4.297310251999988	835
4.314152294000451	839
4.331470377000187	871
4.348479919000056	933
4.365466919000028	951
4.382102044000021	919
4.399639086000207	905
4.416343335999954	913
4.432920836000449	911
4.450022211000032	899
4.467411752000771	895
4.484352003000822	891
4.501222711000082	859
4.518014252000285	793
4.535788378000689	735
4.552164876999996	663
4.568574961000195	575
4.585104836000028	537
4.604004211000756	511
4.62044921100005	527
4.636680336000609	539
4.653072752000298	541
4.66964129400003	523
4.685919086000467	507
4.702038836000611	505
4.718628128000091	509
4.735149169000579	513
4.751401461000569	513
4.767840919000264	507
4.784368044000075	509
4.8008942110000135	511
4.817243211000459	515
4.833918878000077	525
4.850975336000374	537
4.868099502000405	545
4.884936003000803	555
4.902526211000804	573
4.919564128000275	583
4.937213253000664	593
4.953812835999997	613
4.971546294000291	627
4.988584919999994	643
5.0055364190002365	657
5.021606668999993	669
5.038415545000134	681
5.055427461000363	693
5.072262669000338	709
5.088592211000105	713
5.105442544000653	725
5.122401169000113	737
5.139492711000457	747
5.155988503000117	747
5.173966753000059	755
5.194762878000802	759
5.211934210999971	763
5.229129795000517	751
5.245865586000036	749
5.262966919000064	755
5.28072479399998	803
5.297350044000268	827
5.314054920000672	833
5.331705711000723	857
5.349466295000639	907
5.366385836000518	947
5.382962628000314	933
5.400455211000008	899
5.417788586000825	911
5.4360772530008035	919
5.45359192000069	911
5.470843044000503	897
5.4877503360003175	889
5.505345003000002	867
5.521831253000528	817
5.538460794999992	753
5.5548499610004	683
5.5717342530006135	587
5.588027669000439	541
5.604628003000471	493
5.621784378000484	509
5.638655461000781	535
5.65514750300008	537
5.671477753000545	531
5.687783961000605	511
5.7048445450000145	505
5.72184933600056	509
5.738731252999969	511
5.755736586000239	505
5.772563669000192	505
5.789038586000061	505
5.8055475030005255	505
5.821793294000599	515
5.839000169999963	525
5.855479586000001	527
5.871723419000773	537
5.88810129400008	549
5.90535392000038	567
5.92172983600085	583
5.938323253000817	589
5.954837420000331	601
5.973102878000645	621
5.989506795000125	637
6.005898211000385	647
6.022218169000553	663
6.039202336000017	675
6.055631503000768	685
6.071943711000131	701
6.088467920000767	707
6.10561196100025	723
6.122597919000327	733
6.139438336000239	745
6.156093045000489	745
6.173379920000116	753
6.19014512800004	757
6.206743503000325	759
6.224973503000001	757
6.242513211000187	753
6.263575586000115	759
6.280765295000492	793
6.298148419000427	829
6.315602628000306	833
6.332216585999959	849
6.3493446700003915	885
6.3667621280001185	943
6.3843248780003705	947
6.4011132110008475	911
6.417617461000191	907
6.434981295000398	921
6.452239752999958	919
6.469736461000139	899
6.486631211000713	893
6.504032253000332	881
6.522169336000843	837
6.540017003000685	771
6.556232210999951	705
6.573368211000343	613
6.5907038360001025	567
6.6069130450005105	517
6.6229318780006	513
6.640093586000148	539
6.657063711000774	545
6.673825503000444	535
6.6903880859999845	515
6.706943670000328	501
6.7238883360005275	505
6.740835628000241	515
6.757147461000386	511
6.774047170000813	507
6.7910559199999625	507
6.807980086000498	505
6.827418670000043	511
6.845230670000092	523
6.862258545000259	533
6.879354878000413	543
6.8961623360000885	551
6.912465586000508	563
6.929342378000001	579
6.947521086000052	595
6.964484711000296	607
6.981077920000644	625
6.997403795000537	639
7.014265753000473	653
7.03086504500061	667
7.047500086000582	677
7.065220295000472	695
7.082330211000226	707
7.099417003000781	719
7.1164239200006705	723
7.1338205030006065	733
7.151269420000062	745
7.168422420000752	745
7.185857795000629	753
7.203095795000081	757
7.220778586000051	757
7.238575502999993	749
7.2555377110002155	747
7.272765086000618	751
7.290434420000565	793
7.308292835999964	831
7.325088670000696	831
7.3417438780006705	851
7.360229753000567	903
7.37808546100041	955
7.396538085999964	931
7.413904336000087	897
7.431454128000041	913
7.449074170000131	919
7.4665857530008	907
7.483495211000445	891
7.501025211000524	893
7.5184144200002265	869
7.5359372530001565	803
7.552535211000759	739
7.569787961000657	671
7.586994586000401	575
7.6045042109999486	537
7.621926045000691	501
7.639394420000826	527
7.656583420000061	543
7.6736445860005915	541
7.690507836000506	521
7.707445711000219	505
7.7248267950008085	505
7.742293879000499	515
7.760138629000721	515
7.778725213000143	511
7.7980092960006	511
7.814783712999997	511
7.8316849210004875	511
7.849996546000511	525
7.867051920999984	535
7.883424671000284	541
7.899849838000591	555
7.916965754000557	567
7.934363088000282	581
7.9507817130006515	595
7.966966296000464	603
7.983997963000547	623
8.001116796000133	641
8.017221754000275	655
8.03382413000054	659
8.050861713000813	675
8.067949046000649	689
8.084631921000437	705
8.101097712999945	711
8.118092504000742	723
8.135961046000375	733
8.152565213000344	743
8.169300838000709	747
8.186673338000219	751
8.204171005000717	759
8.221555838000313	761
8.23902696300047	755
8.256414088000383	751
8.272988421000264	751
8.290395838000222	775
8.307578713000112	825
8.324842338000053	833
8.34160079600042	847
8.358899255000324	875
8.37622800400004	937
8.394976380000116	949
8.41482483800064	907
8.432943171000261	913
8.449806088000514	923
8.467346796000129	905
8.48495329600064	895
8.501787338000213	897
8.518751755000267	873
8.536204963000273	823
8.553665796000132	765
8.570020838000346	705
8.5872423790006	611
8.604611588000807	567
8.622577879000346	515
8.639243880000322	513
8.655710005000401	539
8.673098671000844	541
8.690287420999994	533
8.706781004000732	511
8.723343963000843	503
8.740376546000334	505
8.757255213000462	509
8.774021838000408	509
8.790755630000604	509
8.80797862899999	507
8.825306796000405	509
8.841608588000781	515
8.857831796000028	523
8.874792213000546	531
8.891591171000073	541
8.907816963000187	551
8.924151213000187	567
8.941603213000235	581
8.958652422000341	597
8.97489208800016	601
8.991215130000455	619
9.008272672000203	637
9.025316754999949	651
9.041649130000224	663
9.05795592100003	677
9.075306505000299	687
9.092201921000196	705
9.10867767200034	711
9.125023880000299	721
9.142246838000574	735
9.159551921000457	745
9.176258463000522	745
9.19261933800044	753
9.210100296000746	757
9.228255547000117	759
9.24840217200017	753
9.265581380000185	757
9.283134296000753	751
9.300895088000289	791
9.317506296000829	831
9.334261338000033	831
9.351724671000738	849
9.369141422000212	881
9.385934505000478	937
9.402554670999962	951
9.420236921000651	917
9.43761842100048	905
9.454558505000023	917
9.472106588000315	913
9.489633588000288	897
9.507185005000792	895
9.523986963000425	877
9.541483005000373	837
9.559114588000739	773
9.576068755000051	697
9.592370755000047	607
9.608808171999954	559
9.625732588000574	509
9.64262338000026	513
9.65898650500003	547
9.675331880000158	543
9.6921955050002	541
9.70919817200047	517
9.725492255000063	501
9.741779505000522	505
9.75952150500052	511
9.776410421000037	515
9.79254463000052	507
9.809200130000136	505
9.826066796000305	507
9.842772421000518	513
9.859377880000466	523
9.87557483800083	527
9.892449838000175	537
9.909379880000415	547
9.925683505000052	561
9.941972755000279	575
9.95902517200011	587
9.976016130000062	601
9.992240838000725	615
10.0088642970004	629
10.026070337999954	647
10.042751713000143	663
10.05913546300053	673
10.075522713000282	685
10.092447463000099	699
10.10936342200057	713
10.125922630000787	721
10.14245121300064	731
10.159741172000395	743
10.176756005000243	745
10.193143296000017	751
10.21002463000059	755
10.227955629999997	757
10.247358421000172	757
10.266484005000166	749
10.28385250500014	751
10.301396838000073	771
10.318028796000362	821
10.335018880000462	833
10.351844838000034	843
10.3694615050008	873
10.386432255000727	929
10.403302505000283	957
10.420146672000556	915
10.437354880000385	899
10.454167005000272	913
10.471004046999951	915
10.48774442100057	903
10.505261005000648	895
10.521812880000653	891
10.538414880000346	859
10.55531550500018	797
10.572591255000589	739
10.589804588000334	671
10.606246172000283	577
10.623329755000668	545
10.64070258800075	509
10.657026546999987	521
10.673826547000317	545
10.691043630000422	543
10.708995297000001	525
10.725478922000548	505
10.74188646300081	501
10.758336130000316	503
10.775481463000688	507
10.791828963000626	509
10.80832338000073	505
10.824834588000158	503
10.841741047000141	507
10.857839380000769	513
10.874463713000296	521
10.89163458800067	533
10.908825088000413	543
10.926081338000586	555
10.942637713000295	573
10.959233047000453	585
10.976284797000517	593
10.99348171300062	609
11.010011005000706	625
11.026503713000238	641
11.043652463000399	655
11.060645672000646	669
11.077203505000398	679
11.09344125500047	695
11.110544088000097	705
11.127347713000745	717
11.144105922000563	729
11.160846796999977	739
11.177978630000325	745
11.195806630000334	751
11.212726880000446	755
11.231962047000707	759
11.251285588000428	761
11.268273505000252	751
11.285637755000607	747
11.303001754999968	761
11.320242547000817	807
11.336870880000788	831
11.354329755000435	837
11.371795922000274	865
11.388663837999957	911
11.405534880000232	957
11.422882672000014	943
11.441218588000083	907
11.45953358800034	921
11.476533922000272	923
11.49340158800078	917
11.51041550500031	897
11.527065338000284	891
11.544743130000825	863
11.561420630000612	805
11.577788463000616	745
11.594326130000809	671
11.611285255000439	579
11.627313713000149	549
11.643773172000692	517
11.660571005000747	533
11.67739221300053	553
11.694511130000137	551
11.710755088000042	535
11.727739672000098	511
11.745068172000174	505
11.761249172000134	511
11.777559255000597	511
11.794116338000094	511
11.811211088000164	509
11.827390254999955	505
11.84398438000062	507
11.860517130000517	513
11.87735463000081	523
11.893834047000382	533
11.910404879999987	543
11.927087922000283	551
11.944198965000396	567
11.960684173000118	583
11.977123090000532	593
11.993670215000748	605
12.011103048000223	623
12.027426381000623	635
12.044357132000187	647
12.060975756000516	665
12.077974256000743	679
12.094579423000141	689
12.111121506000018	699
12.127388256000813	711
12.144371590000446	721
12.160933631000262	733
12.177542298000844	741
12.194366507000268	745
12.211577340000076	751
12.228063215000475	753
12.24496679799995	755
12.261585048000597	755
12.279039757000646	751
12.295789256000717	747
12.312272048000523	763
12.328899507000642	815
12.346200965000207	829
12.36382459000015	841
12.38286400600009	873
12.40212288100065	937
12.419630132000748	949
12.436861756000326	909
12.454218215000765	905
12.471603465000044	919
12.488174548000643	909
12.505127715000526	891
12.522587131000364	891
12.539967423000235	885
12.556691923000471	847
12.57352279800034	789
12.590667007000775	727
12.608321340000657	639
12.625535882000804	579
12.642547631000525	529
12.659207757000331	511
12.67675238100037	539
12.69396096500077	541
12.711046465000436	537
12.727420090000123	507
12.744483882000168	495
12.76152296500004	501
12.778315340000518	505
12.794849715000055	503
12.811785006000719	503
12.829028798000763	503
12.845784673000708	503
12.862031840000782	509
12.878964465000536	521
12.895840632000727	527
12.91267067300032	535
12.929009590000533	549
12.94585825700051	561
12.962584464999964	575
12.979662673000348	587
12.996023590000732	599
13.012803298000108	613
13.029845507000573	631
13.046964340000159	647
13.064175715000601	659
13.086798132000695	679
13.103882923000128	695
13.12085867300084	701
13.137139090000346	713
13.153850007000074	723
13.171050465000008	731
13.188173298000038	741
13.205189132000669	745
13.221844007000072	753
13.23920675700083	757
13.256518215000142	755
13.272997506000138	749
13.28980804800085	749
13.306956048000757	747
13.32413538200035	783
13.340831007000816	831
13.357386090000546	829
13.374691923000682	845
13.39252517300065	885
13.409401257000354	945
13.426288132000082	945
13.444411132000823	909
13.46177946500029	909
13.47868459000074	919
13.495572132000234	913
13.512660882000091	899
13.5299751320008	899
13.546397298000556	881
13.562741507000283	845
13.58023613200021	785
13.597867548000067	717
13.616763132000415	629
13.635844673000065	563
13.65295921500001	509
13.670480673000384	507
13.686893340000097	541
13.703472590000274	539
13.72063234000052	535
13.737671048000266	511
13.754267840000466	503
13.770804090000638	505
13.788088132000667	511
13.80529100700005	511
13.821865423000418	509
13.83840571500059	507
13.855427423000037	507
13.872352132000742	513
13.889019424000253	523
13.90542984000058	531
13.92245846500009	543
13.939597465000588	557
13.956214507000368	565
13.972816465000506	579
13.990155299000435	593
14.007380757000647	605
14.023914132000755	621
14.040529757000513	637
14.05751225700078	653
14.074693174000458	665
14.091078673000084	681
14.107540798000628	689
14.124647590000677	705
14.141717172999961	717
14.158029090000127	727
14.175040299000102	731
14.192533090000325	745
14.211452632000146	753
14.22836792400085	757
14.24566459000016	757
14.262414798000464	761
14.279213549000815	753
14.296119340000587	749
14.31337079900004	749
14.3300938400007	779
14.34659209000074	825
14.363018007000392	831
14.380635049000375	847
14.397024173000318	875
14.41401438200046	927
14.43063629900007	955
14.448105297999973	917
14.465500382000755	903
14.483864924000045	921
14.504568590000417	921
14.52129738200074	907
14.537848673000553	889
14.55538417400021	879
14.572289964999982	839
14.589059257000372	769
14.605536465000114	707
14.622556798000005	615
14.639071674000661	569
14.655547840000509	515
14.672085007000533	509
14.68900733999999	537
14.70546850700066	543
14.721675674000835	543
14.738136840000152	521
14.755531757000426	505
14.771746757000074	505
14.788312382000186	511
14.805003674000545	511
14.82240259000082	511
14.838967715000763	511
14.855367174000094	507
14.872346715000276	509
14.889085840000007	519
14.905732465000256	527
14.921987049000563	539
14.939223299000332	549
14.955819340000744	561
14.972131924000678	575
14.988414132000798	589
15.005960507000054	603
15.022386340000594	621
15.039228090000506	637
15.05593209000017	649
15.0721135900003	663
15.089059299000837	675
15.106236549000641	693
15.123128715000348	705
15.140492257000005	723
15.1568484240006	727
15.17376613200031	735
15.191305090000242	745
15.208923674000289	753
15.225658924000527	757
15.242161174000103	763
15.259455506999984	767
15.277580840000155	765
15.295029632000478	753
15.31193813200025	753
15.329363589999957	765
15.347306007000043	815
15.364690007000718	839
15.381376674000421	845
15.399316089999957	869
15.418036048999966	929
15.438698423999995	963
15.455602089999957	913
15.472995465000167	905
15.490037006999955	923
15.50762904900057	917
15.524605840000731	905
15.541431090000515	897
15.558142840000073	885
15.575774674000058	849
15.594987840000613	783
15.61171638200085	709
15.628125632000774	629
15.645078882000234	567
15.662470257000678	513
15.67888150700037	501
15.696109215000433	527
15.712541464999958	537
15.729729632000272	537
15.74652609000077	515
15.763090007000756	505
15.779903382000157	503
15.796897299000193	505
15.813382090000232	507
15.829969799000537	507
15.846405215000232	503
15.863746132000415	505
15.880293424000229	513
15.89685521499996	517
15.913677131999975	529
15.930908132000695	537
15.947370464999949	547
15.964130631999979	561
15.981019215000742	577
15.997511924000719	587
16.014805382000304	601
16.031881090000752	617
16.048852215000807	633
16.065300590000334	643
16.082056299000214	659
16.098945964999984	671
16.115634132000196	685
16.13185809100014	697
16.14879063400076	707
16.16558175800037	717
16.182287008000458	727
16.19879496700014	737
16.215992175000792	741
16.23327688400059	749
16.25098838300073	751
16.271840217000317	761
16.289466217000154	753
16.306190842000433	747
16.322704800000793	745
16.34042863400009	769
16.357765133000612	819
16.374647175000064	829
16.391653508000672	835
16.408362759000738	867
16.425206884000545	909
16.442556550000518	953
16.460366967000482	935
16.476953967000554	901
16.49359325900059	911
16.51096730000063	919
16.528407800000423	909
16.54538655000033	897
16.56451209200077	887
16.581880633000765	857
16.599140092000198	789
16.615512009000668	719
16.631874008000523	639
16.648812675000045	567
16.666103133000433	519
16.68235559200002	501
16.6987054250003	529
16.715726384000845	545
16.73233825800071	541
16.74912950900034	519
16.76557021700046	503
16.782439008000438	501
16.79985780000061	507
16.81612721700003	507
16.832468592000623	505
16.84931959200003	507
16.86601596700075	505
16.882218175000162	507
16.898685842000305	515
16.91564705000019	521
16.932574633000513	533
16.94914059200073	543
16.965678967000713	555
