# Supplementary material for: Automated diagnosis of heart valve degradation using novelty detection algorithms and machine learning
Source: PLoS One. 2019 Sep 26;14(9):e0222983. doi: 10.1371/journal.pone.0222983 (PMC6762068; doi:10.1371/journal.pone.0222983)
Supplement: S2 Dataset — (ZIP) [file pone.0222983.s002.zip › Test_data/Data_20180731_170051.csv]

NFC Sensor Tag Measurement
2018/07/31 17:00:51
t	Data
0.0	757
0.015100500000698958	803
0.030556792000425048	817
0.045658875000299304	817
0.06100320800032932	839
0.07646870799999306	881
0.0917614580002919	933
0.10681754100005492	925
0.12263929200071289	883
0.13983762499992736	879
0.1556660420001208	897
0.17280850000042847	893
0.18990533299984236	875
0.20657633300015732	873
0.223365833000571	861
0.23942883300060203	831
0.25615183300033095	771
0.2732313750002504	705
0.29032420800012915	635
0.3079716250003912	551
0.32454320800025016	511
0.3397682499999064	493
0.35570787500000733	513
0.3729776670006686	531
0.3898296670004129	529
0.4065735419999328	507
0.42330949999995937	491
0.44047445800060814	491
0.4580302499998652	493
0.47446395800034225	497
0.49082791700038797	497
0.5080735420006022	493
0.5244904170003792	493
0.5406871670002147	499
0.5567239170004541	503
0.5743017080003483	513
0.590461624999989	525
0.6072156250002081	533
0.6241416670000035	553
0.6411070829999517	565
0.6583151250006267	575
0.6744567499999903	589
0.6912750830006189	603
0.7088783330000297	619
0.7247569170003771	637
0.7411356250004246	649
0.7591327500003899	661
0.7757740000006379	677
0.7921045000002778	689
0.8093545420006194	701
0.8261239170005865	711
0.8428673750004236	723
0.8591336670006058	733
0.8751661249998506	737
0.8922389580002346	745
0.9093258330003664	749
0.9260980830003973	751
0.9426379590004217	755
0.9591822500005946	749
0.9760866249998799	745
0.9925755419999405	745
1.0093991250005274	775
1.0261118750004243	825
1.0429121249999298	833
1.0593837500000518	845
1.0759593330003554	873
1.0929138750007041	937
1.1098543329999302	951
1.1260251670000798	913
1.1426528339998185	899
1.1596441250003409	917
1.1764472080003543	915
1.193040750000364	905
1.2095127090005917	899
1.2263503330004824	891
1.2430789999998524	865
1.2593277500000113	813
1.2761092500004452	743
1.2924727919998986	679
1.3090556249999281	593
1.325090541999998	549
1.3415011249999225	507
1.3584117919999699	515
1.375158249999913	541
1.3914789170003132	539
1.407984542000122	531
1.4248186250006256	513
1.4421882920005373	505
1.4586135420004211	505
1.4751053340005456	511
1.49163899999985	515
1.5080559590005578	511
1.5241368340002737	511
1.5413333330006935	513
1.5586279590006598	515
1.5750474169999507	525
1.5915202920004958	537
1.6083757500000502	545
1.6248377090005306	559
1.641265416999886	571
1.6587300840001262	583
1.6751849590000347	595
1.6922356670002046	611
1.7082746670002962	623
1.725625542000671	643
1.7426756250006292	657
1.7587041249998947	669
1.7757721250000031	681
1.7932957920002082	697
1.8092941250006334	709
1.82562337499985	721
1.8417903340005068	731
1.858702667000216	739
1.8746775839999827	747
1.891037917000176	753
1.9077409999999873	755
1.925069667000571	761
1.941466042000684	765
1.9585014170006616	755
1.9752551250003307	753
1.9915901250005845	753
2.008519959000296	761
2.0253015420003067	811
2.0420282499999303	839
2.0585803750000196	841
2.075487125000109	863
2.0922026670004925	909
2.1094610420004756	955
2.1260759590004454	941
2.1436859590003223	911
2.16108904200064	919
2.17855208400033	923
2.195522875000279	911
2.2130383749999964	905
2.230442334000145	893
2.247835875000419	867
2.26535262500056	813
2.282425334000436	745
2.2996833750003134	671
2.3165479590006726	583
2.332890624999891	537
2.3502137499999662	503
2.3678332500003307	523
2.3851918750006007	541
2.4015979590003553	543
2.418727375000344	527
2.435771041999942	507
2.4526955420005834	505
2.469097750000401	507
2.4861288749998494	513
2.5030274999999165	513
2.520163541999864	511
2.536310292000053	509
2.553135375000238	513
2.5700246670003253	521
2.5868862920005995	529
2.603246334000687	541
2.620106041999861	551
2.636690500000441	559
2.6534725420006	573
2.66976487500051	587
2.686659334000069	597
2.703485959000318	613
2.720412624999881	629
2.7403341250001176	647
2.7598369170000296	663
2.7764887920002366	673
2.793164833999981	689
2.809798834000503	699
2.8265550840005744	711
2.8432495000006384	723
2.8600210840004365	729
2.8764533339999616	739
2.89298833400062	747
2.909836417000406	751
2.9264575420002075	757
2.9435086250005043	761
2.96045179200064	759
2.977602917000695	749
2.9940067500001533	749
3.011081833999924	755
3.0278010000001814	799
3.044813958999839	835
3.0615437500000553	835
3.079063500000302	855
3.095868000000337	899
3.11265879199982	957
3.1296323340002346	941
3.147013458999936	903
3.163964500000475	915
3.180779500000426	923
3.1974704590002148	915
3.214827043000696	899
3.231400626999857	895
3.2483376270001827	875
3.265339751999818	837
3.2825404189998153	773
3.2998608349998904	701
3.3163614180002696	619
3.3329173350002748	571
3.3500765850003518	513
3.3664733350005918	505
3.38296050200006	541
3.399721376999878	541
3.4168616269998893	533
3.4343772100000933	513
3.4507707100001426	499
3.4670454600000085	499
3.4845039600004384	507
3.5008845850006765	507
3.517297960000178	505
3.534117418999813	505
3.550378918000206	505
3.5685097519999545	507
3.585654710000199	519
3.6027179600005184	531
3.619355419000385	539
3.6365952100004506	549
3.6530920850000257	565
3.6702125430001615	577
3.687008793000132	589
3.7039429189999282	605
3.7202363770002194	619
3.7365269600004467	633
3.7532160020000447	647
3.769953502000135	659
3.7861859600006937	669
3.803185960000519	689
3.8205610850000085	695
3.8374409600000945	707
3.854533210000227	719
3.8715460020002865	731
3.889071544000217	741
3.907202960000177	745
3.9271732100005465	751
3.9466497100002016	755
3.9634636270002375	755
3.9801943769998616	753
3.9980045440006506	749
4.017478251999819	749
4.035492085000442	799
4.0522460020001745	835
4.069374835000417	835
4.086643751999873	857
4.1035157940004865	899
4.1201984190001895	951
4.136865918000694	943
4.154338585000005	905
4.171198752000237	907
4.187740877000579	923
4.204372294000677	921
4.221456543000386	897
4.238132627000596	889
4.25449516900062	877
4.270839752000029	833
4.288057669000409	771
4.304430752000371	707
4.3206328350006515	631
4.336852209999961	565
4.353888002000531	515
4.370264127000155	509
4.386694292999891	535
4.403350669000247	547
4.420392085000458	541
4.4368103350007	519
4.453684585000701	509
4.470064460000685	505
4.487064502000067	509
4.503569960000277	515
4.520146919000581	509
4.537133627000003	509
4.554599335000603	509
4.5708540020004875	511
4.587263835000158	519
4.603736419000597	529
4.620823002000179	541
4.637113376999878	547
4.653661168999861	563
4.670388876999823	573
4.687572419000389	587
4.7042652520003685	601
4.721051752000676	613
4.738067336000313	629
4.754613959999915	645
4.771766669000499	657
4.788128419000714	669
4.805116919000284	687
4.821281960000306	699
4.838068836000275	707
4.854549210000187	719
4.871417418999954	729
4.887915377000354	737
4.905005335000169	745
4.921682127000167	751
4.9387721690000035	753
4.955657877000704	757
4.972815002000061	757
4.990865044000202	749
5.011603627000113	747
5.028873960000055	759
5.0461940440000035	815
5.0633337939998455	835
5.082267877000049	843
5.099299377000534	865
5.1164652520001255	923
5.13314796099985	953
5.1506630849999055	917
5.168234751999989	893
5.185674252000354	919
5.203278502000103	925
5.220665335000376	903
5.237188502000208	893
5.254929376999826	889
5.271477584999957	853
5.288776794000114	795
5.305355919000249	729
5.3221106270002565	657
5.338612169000044	571
5.355653210000128	529
5.371798793999915	507
5.388869211000383	523
5.4053325020004195	549
5.422010334999868	543
5.4384732110002005	523
5.455479127000217	509
5.471729752000101	501
5.488742294000076	505
5.505103919000248	509
5.521941959999822	509
5.538278669000647	503
5.5551248350002425	505
5.571290960000624	505
5.588211377000334	511
5.6049569610004255	523
5.622550127000068	535
5.6390400020000016	539
5.655893169000592	553
5.6720770850006375	569
5.689146876999985	579
5.705331627000305	593
5.722062294000352	607
5.738467044000572	619
5.7557638770003905	637
5.772065377000217	653
5.789269752000109	663
5.8053586270007145	681
5.822045335000439	693
5.8386057110001275	703
5.855504502000258	711
5.8716830439998375	723
5.888724877000641	727
5.904947627000183	741
5.921810501999971	745
5.93838825200055	745
5.955693419000454	751
5.972553960999903	753
5.98940691900043	747
6.0056410440001855	747
6.022529044000294	745
6.039426586000445	765
6.056581210999866	817
6.073006751999856	829
6.090155752000101	839
6.106627002000096	867
6.123805211000217	923
6.1401378360005765	951
6.1576436270006525	919
6.178168252000432	895
6.19692012700034	917
6.214786669000205	915
6.2320937940003205	899
6.24956375200054	895
6.266280794000522	875
6.283641336000073	835
6.300896044000183	769
6.317892086000029	707
6.3342817520006065	625
6.351210585999979	571
6.368217293999805	515
6.385270877000039	507
6.401718627000264	537
6.419140169000457	543
6.436402543999975	535
6.453046252000604	513
6.470361419000255	501
6.487712127000123	503
6.5050112520002585	511
6.5214769610001895	509
6.5379485860003115	507
6.555243335999876	505
6.572256877000655	505
6.5889493360000415	511
6.605399918999865	521
6.622656336000546	531
6.63996204400064	541
6.6561944190007125	553
6.672698669000056	567
6.689833377000468	579
6.706646336000631	591
6.723028919000171	605
6.740181752000353	619
6.75709291900057	633
6.774334460999853	651
6.790448751999975	661
6.807204626999919	675
6.824300627000412	693
6.840982376999818	705
6.857133669000177	711
6.874192461000348	725
6.89094366900008	729
6.907840752000084	743
6.92434146100004	749
6.941008086000693	751
6.9579836689999865	751
6.975176544000533	757
6.997700169000382	751
7.0142963360003705	749
7.030976419000581	747
7.048770836000585	777
7.06612354400022	831
7.08305462699991	833
7.100000127000385	843
7.1168259189998935	877
7.134507544000371	937
7.151099044000148	945
7.168477086000166	911
7.1851635020002504	905
7.2024490860003425	919
7.219391419000203	911
7.236696877000213	895
7.253624836000199	891
7.271074211000268	885
7.288740377000067	847
7.306686752000132	779
7.323164669000107	723
7.340178043999913	633
7.356423627000368	571
7.373389211000358	523
7.389766752000469	507
7.40680958700068	529
7.423185296000156	543
7.4402750449999075	535
7.456368795000344	515
7.473341378999976	503
7.4898092950006685	499
7.507143962000555	507
7.5236899210003685	509
7.540600962000099	507
7.557207712000491	505
7.574448086999837	507
7.5908560870002475	507
7.607695379000688	517
7.624053379000543	533
7.640964129000167	539
7.657542003999879	549
7.674732545000552	563
7.690849170000547	573
7.707707962000313	587
7.724106628999834	601
7.741061878999972	611
7.757415421000587	627
7.774653129000399	643
7.791123754000182	655
7.808251211999959	669
7.824592087000383	685
7.841415419999976	693
7.8577631710004425	705
7.874864086999878	715
7.891023629000301	727
7.9080340870004875	735
7.924157379000462	745
7.941082879000533	747
7.957956836999983	749
7.975123129000167	755
7.991434712000228	753
8.00831229600044	747
8.024853171000359	751
8.041586586999983	751
8.058194962000016	789
8.075293087000318	835
8.091783169999871	835
8.109243128999879	849
8.126222545000019	889
8.144299546000184	947
8.161833170000136	941
8.179800337000415	901
8.199256837000576	907
8.216604586999892	915
8.234191296000063	911
8.25149392000003	891
8.268950796000354	887
8.285543796000638	871
8.302937879000638	809
8.31998229600049	745
8.336999045000084	683
8.354267171000174	591
8.371522879000622	537
8.389621962000092	497
8.406574170000567	523
8.423102378999829	545
8.440181879000193	537
8.457114087000264	525
8.47422096199989	509
8.490577254000527	499
8.507542295999883	507
8.524625796000691	513
8.541491253999993	509
8.557843712000249	505
8.575181296000665	505
8.592098295000142	509
8.609011796000232	513
8.625768546000472	527
8.645348961999844	539
8.663495921000504	547
8.680967379000322	561
8.698324003999915	577
8.715440462000515	589
8.731941754000218	603
8.749315754000236	613
8.765669671000069	635
8.782154670000637	645
8.799459629000012	657
8.816418254000382	675
8.832767003999834	683
8.849814711999898	699
8.86644608700044	709
8.883754837000197	721
8.900087921000704	729
8.916712879000443	737
8.933399962000294	741
8.950205836999885	749
8.966616921000423	753
8.984337796000545	755
9.001062295999873	753
9.018195296000158	749
9.034942879000482	749
9.051514879000024	751
9.068514962000336	801
9.085761170999831	837
9.102296671000659	837
9.119270379000227	853
9.135791296000207	901
9.153223295999851	953
9.169940628999939	933
9.186600421000549	909
9.203606588000184	915
9.22099275400069	921
9.23842612899989	909
9.255269962000057	903
9.272144878999825	891
9.290075046000311	877
9.306873212000028	813
9.32409792100043	749
9.340575920999981	681
9.357557254000312	593
9.374371337000412	551
9.391338295999958	505
9.408102463000432	515
9.425276587000553	547
9.441684796000118	539
9.458808045999831	527
9.475423378999949	507
9.492531629000041	499
9.508875421000084	505
9.525890087000334	513
9.542143546000261	513
9.559176546000344	507
9.575338421000197	509
9.59215621200019	507
9.608737588000622	513
9.625614671000221	523
9.641776879000645	529
9.658945795999898	539
9.675533254000584	555
9.692500088000088	567
9.708846129000449	579
9.725841004000358	593
9.742022254000403	607
9.759202379000271	619
9.775337629000205	635
9.792449796000255	647
9.808904504000566	659
9.82605054600026	675
9.842307962000632	689
9.859363004000443	699
9.875685171000441	711
9.89277050400051	721
9.909138003999942	729
9.926010586999837	739
9.942503338000279	743
9.959547254000427	747
9.97566029600057	753
9.992530921000252	753
10.009135338000306	751
10.026158878999922	749
10.042472795999856	743
10.059953754000162	753
10.07646554600069	809
10.09390237900061	835
10.11086571299984	837
10.12791492100041	863
10.147620421000283	919
10.164649420999922	951
10.181711920999987	921
10.199143128999822	899
10.216301588000533	913
10.233443463000185	913
10.250323588000356	901
10.266761838000093	895
10.284553588000563	885
10.301308838000296	863
10.318211838000025	805
10.334825838000143	745
10.351523588000418	667
10.368401878999975	581
10.385093629000039	539
10.401418463000482	503
10.418506338000043	517
10.435653588000605	543
10.452112087999922	539
10.470483629000228	525
10.48766458800037	505
10.504656421000618	505
10.521011378999901	507
10.537429838000207	509
10.554384463000133	507
10.57133221300046	503
10.587666129000354	505
10.604349713000374	509
10.621293754000362	513
10.63831717100038	527
10.654616253999848	535
10.670917421000013	541
10.688013087999934	555
10.704846213000565	571
10.7212574210007	579
10.737580003999938	593
10.75464267100051	607
10.7716137540001	621
10.788035171000047	639
10.804515004000677	655
10.82143017100043	663
10.838468963000196	677
10.8546899210005	693
10.871033546000035	701
10.888148421000551	713
10.905184838000423	727
10.921539629000108	731
10.938037796000572	739
10.955069921000359	747
10.971983129000364	749
10.988482921000468	755
11.005209546000515	757
11.021971171000587	751
11.039058921000105	747
11.055381588000273	747
11.071996878999926	773
11.089434379000522	827
11.106845463000354	835
11.124776753999868	845
11.141500671000358	879
11.159755171000143	939
11.177487296000436	949
11.194458796000617	915
11.211183004000304	903
11.22830750400044	919
11.245635879000474	917
11.265298129000257	899
11.283207754000614	893
11.30044383800032	879
11.31707721300063	825
11.334169462999853	765
11.351219338000192	703
11.367760254000132	611
11.384370171000228	567
11.401287837999917	515
11.419628671000282	513
11.436249213000337	545
11.452926296000442	545
11.469737838000583	537
11.486790337999992	517
11.503505004000544	501
11.520204463000482	503
11.536488046000159	509
11.554363963000469	509
11.570934504000434	503
11.587715755000318	507
11.604405172000043	507
11.621349339000517	509
11.637907881000501	519
11.654591256000458	529
11.671048464000705	539
11.688259798000217	551
11.704901756000254	565
11.72136633900027	577
11.737964673000533	587
11.755297422000694	603
11.771726089000367	617
11.78848667300008	635
11.804860881000423	647
11.82187538100061	661
11.838440256000467	671
11.854996881000261	689
11.871269006000148	697
11.888524839000638	711
11.90501967199998	719
11.921326047000548	729
11.937905714000408	735
11.955237631000273	747
11.971630297000047	749
11.98815538100007	753
12.004981464000593	755
12.021958381000331	753
12.038535589000276	749
12.054949463999947	747
12.071535922000294	755
12.088980506000553	809
12.10604971400062	833
12.12333550600033	837
12.140128046999962	859
12.156544464000035	907
12.17383688100017	953
12.191115006000473	927
12.207979755999986	895
12.225839630999872	917
12.243370214000606	917
12.260865339000702	903
12.277470714000629	897
12.294291464000707	889
12.311402089000694	863
12.328765881000436	815
12.34504263100007	751
12.361234672000137	687
12.378217631000553	595
12.395131713999945	553
12.41131196400056	507
12.427611339000578	515
12.444741214000715	543
12.461617422000018	539
12.478363381000236	533
12.494713005999984	513
12.511612422000326	501
12.528909506000673	509
12.545297048000066	515
12.561518464000073	511
12.578518338999856	507
12.595456506000119	505
12.611651463999806	505
12.62795229800031	511
12.64511117300026	523
12.661793214000681	529
12.678129130999878	539
12.694616464000319	553
12.711575006000203	563
12.728571631000705	581
12.745077423000112	595
12.761454881000645	605
12.778397005999977	621
12.7953193809999	637
12.811671839000155	649
12.828473339000084	661
12.845129713999995	675
12.861848088999977	689
12.878321881000375	701
12.894740131000617	713
12.911595172000489	723
12.92875808900044	731
12.945252964000247	743
12.961490089000108	747
12.97851879800055	751
12.995389589000297	753
13.012178130999928	753
13.029120963999958	751
13.045946089000608	749
13.062976881000395	745
13.080945256000632	757
13.099400881000292	811
13.11757284000032	833
13.136168673000611	839
13.153222048000316	869
13.170285006000086	927
13.187846214999809	955
13.20526017300017	917
13.221947339000508	905
13.238910673000646	915
13.256284506000156	919
13.273619756000699	899
13.290394798000307	897
13.307122547999825	887
13.324902923000082	855
13.342232714000602	787
13.35899763100042	721
13.375378673000341	641
13.392479340000136	567
13.4095270480002	519
13.425914881000608	505
13.44269675600026	531
13.460515630999907	547
13.477920506000373	545
13.494439798000712	523
13.511012464000487	507
13.528065631000572	509
13.545651172999897	513
13.562574715000665	511
13.579235547999815	507
13.596391005999976	507
13.613310798000384	509
13.62992621400008	511
13.646150839000256	519
13.663055506000092	527
13.68000033899989	537
13.69616158900044	551
13.712525923000612	557
13.728979631000584	573
13.746166798000559	587
13.762635005999982	599
13.779104298000675	613
13.79547992300013	631
13.812549797999964	643
13.828973590000714	659
13.846179631000268	667
13.86245017300007	685
13.879437215000507	695
13.896029964000263	707
13.91305354799988	715
13.929581422999945	727
13.94630238100035	737
13.962698923000062	743
13.979767840000022	747
13.995980839000367	749
14.012600673000634	753
14.029713673000515	755
14.046184505999918	751
14.062405673000285	747
14.079262965000453	747
14.096512548000646	789
14.11310392300038	833
14.129840173000048	831
14.146464923000167	849
14.163655256000311	889
14.180433673000152	947
14.196937923000405	943
14.213708131000203	897
14.231213256000046	893
14.249441255999955	921
14.267499215000498	911
14.285078130999864	899
14.302613423000366	889
14.319407881000188	873
14.337087548000454	823
14.354222298000423	763
14.371334215000388	695
14.38787442300054	601
14.40444613100044	553
14.42065538099996	505
14.437967130999823	505
14.454222340000342	535
14.470702590000656	533
14.487111465000453	537
14.504549923000013	515
14.52086713100016	503
14.537142548000702	503
14.553775215000314	507
14.570881755999835	511
14.587271215000328	511
14.604113215000325	507
14.621896215000561	505
14.639237756000512	513
14.65558263100047	523
14.67186904800019	529
14.68845592300022	539
14.705693505999989	553
14.722452298000462	563
14.739157965000231	579
14.755552715000704	589
14.772910381000656	601
14.789432798000234	621
14.805794798000534	637
14.8224017980001	647
14.839529339999899	661
14.855787631000567	675
14.872497965000548	687
14.88922538099996	701
14.906123380999816	713
14.922530548000395	719
14.939258422999956	729
14.955882797999948	739
14.973009590000402	743
14.98970504800036	751
15.006140840000626	755
15.022682090000671	757
15.04019863099984	755
15.056528381000135	751
15.073309756000526	747
15.089909340000304	755
15.107141756000601	803
15.124186631000157	829
15.141084339999907	827
15.157808339999974	855
15.175306840000303	905
15.192091590000018	949
15.209255256000688	935
15.225969173000522	903
15.243605548000232	913
15.260426923000523	919
15.277195964999919	909
15.294391465000444	895
15.31253517300047	891
15.329465423000329	879
15.346514130999822	817
15.362817631000325	755
15.380036923000262	687
15.397040464999918	595
15.414196589999847	555
15.430708423000397	499
15.447627881000699	511
15.464086339999994	539
15.480867840000428	539
15.49716879800053	535
15.514513881000312	515
15.53084221500012	509
15.547789922999982	511
15.564085130999956	513
15.581004839999878	513
15.60052954799994	513
15.619076465000035	509
15.636590631000217	511
15.654211673000646	517
15.67111442300029	523
15.688057881000532	535
15.706796047999887	547
15.723517256000378	561
15.739912631000152	573
15.75677338100013	587
15.773898756000563	597
15.790392091000285	613
15.806991299000401	631
15.823701883000467	645
15.84078371600026	655
15.85760638300053	669
15.874085424999976	685
15.890556299000309	699
15.907699508000405	711
15.924333175000356	717
15.940685633000612	727
15.9569177580006	735
15.97401867500048	743
15.990528633000395	751
16.00670288299989	755
16.02394109099987	755
16.041126674000225	755
16.058140050000475	749
16.074601799999982	749
16.091709758000434	751
16.10920834100034	789
16.125752924000153	835
16.142486091000137	831
16.159943966000355	851
16.17728875800003	891
16.19443817499996	949
16.211952591000227	937
16.229701549999845	905
16.246920841000247	909
16.264565591000064	923
16.281922549000228	911
16.29930930000046	897
16.31628363300024	889
16.33275809099996	873
16.351052091000383	825
16.36942317500052	765
16.387499424999987	693
16.405708883000443	589
16.422064841000065	551
16.438956508000047	509
16.455256840999937	519
16.474260966000656	545
16.49043754900049	541
16.50731025799996	529
16.52434159099994	511
16.5415382580004	499
16.558133591000114	503
16.57457179999983	511
16.590994008000052	511
16.608382758000516	507
16.624911716000497	507
16.64138679900043	507
16.657841715999893	515
16.674996800000372	523
16.691284090999943	535
16.708547883000392	545
16.724957215999893	557
16.7421822160004	569
16.758945383000537	585
16.776250507999976	593
16.79279225800019	607
16.809881216000576	625
16.826346341000317	641
16.84356538300017	651
16.86007096600042	665
16.87718250800026	679
