# Supplementary material for: Automated diagnosis of heart valve degradation using novelty detection algorithms and machine learning
Source: PLoS One. 2019 Sep 26;14(9):e0222983. doi: 10.1371/journal.pone.0222983 (PMC6762068; doi:10.1371/journal.pone.0222983)
Supplement: S2 Dataset — (ZIP) [file pone.0222983.s002.zip › Test_data/Data_20180731_165919.csv]

NFC Sensor Tag Measurement
2018/07/31 16:59:19
t	Data
0.0	707
0.016595624999354186	629
0.03214208299959864	561
0.047450332999687816	515
0.06592233299943473	487
0.0823437909994027	507
0.0980072909997034	513
0.11373187499975757	515
0.12953554099931353	499
0.14482816599957005	479
0.15963854099936725	473
0.17567008299920417	477
0.19211674899997888	487
0.20799254099983955	487
0.22416674999931274	481
0.2393404999993436	479
0.2550628749995667	481
0.2708236249991387	489
0.28599737499916955	495
0.30093924999982846	505
0.3161449579993132	513
0.332756373999473	527
0.3475664159996086	537
0.3629550409996227	545
0.3779895409998062	561
0.3932442919995083	573
0.4081528739998248	585
0.4236997499992867	603
0.43930470799932664	617
0.4556493749996662	631
0.4712821659995825	647
0.48739241599923844	657
0.5033238329997403	671
0.5192974999999933	683
0.5354337079998004	697
0.5516533749996597	709
0.5697574159994474	713
0.5861384999998336	729
0.6023334159999649	733
0.6191169579997222	741
0.6360475409992432	745
0.6534171249995779	749
0.6694655829996918	749
0.6855114999998477	745
0.7016742079995311	739
0.7187826669996866	737
0.7352649579997887	779
0.7518874159995903	821
0.7685777919996326	825
0.7855634579991602	841
0.8022959159998209	871
0.8192820829999619	931
0.8368562079995172	947
0.8534164169996075	903
0.8698362079994695	905
0.8866430409998429	917
0.9030046249999941	923
0.9197454579998521	899
0.9368957909991877	889
0.9539467499998864	887
0.9706162079992282	863
0.9873774159996174	795
1.004394957999466	727
1.0211292079993655	661
1.0378357499994308	575
1.0545647079998162	543
1.0711812909994478	513
1.0874416659999042	529
1.1041792500000156	543
1.1206914579997829	545
1.1371460409991414	527
1.1534597919999214	511
1.1700812499993845	505
1.186199790999126	509
1.2024499159997504	515
1.2187056669999947	513
1.23545862499941	513
1.2516127499993672	513
1.268091832999744	507
1.2859617079993768	517
1.3033681669994621	529
1.3199137079991488	539
1.3372308329999214	549
1.3541202919996067	563
1.3706841659995916	579
1.3883604169996033	589
1.4056418749996737	603
1.4220015829996555	615
1.4384217079996233	633
1.4558881249995466	649
1.4729839999999967	665
1.489589832999627	673
1.5060604579994106	685
1.523444457999176	699
1.540716374999647	713
1.5570228749993476	721
1.5736314999994647	733
1.5910682499998074	739
1.608368917000007	749
1.625898166999832	755
1.6426912079996328	761
1.6605197499993665	763
1.6778508329998658	763
1.6958025829999315	759
1.7134320420000222	759
1.7308230419994288	763
1.7484321249994537	807
1.7679558329991778	843
1.78562704199976	847
1.8043022079991715	871
1.821689499999593	939
1.8383239169997978	961
1.8550614579999092	929
1.8723044169992136	909
1.8896782499996334	921
1.9063083329992878	929
1.9230252919996929	913
1.940721707999728	901
1.9581460829995194	895
1.9751609169998119	869
1.9917443329995876	807
2.009147457999461	743
2.026247124999827	671
2.042713791999631	579
2.059174374999202	535
2.076231000000007	515
2.0931332919999477	533
2.1096754579994013	545
2.1259278749994337	545
2.1429585829991993	529
2.1600540829995225	507
2.176507999999558	503
2.192856749999919	511
2.2099852919991463	515
2.226824707999185	515
2.2434011669993197	511
2.2599665829993683	513
2.276860416999625	517
2.293863457999578	525
2.3103273329998046	529
2.326621041999715	541
2.343815833000008	547
2.360909791999802	563
2.377150707999135	575
2.393625666999469	589
2.4108109579992743	601
2.427715625000019	613
2.444825291999223	631
2.461239124999338	647
2.478139707999617	657
2.495239374999983	673
2.512099166999178	683
2.5284123329993236	693
2.5454213329994673	707
2.562168208000003	721
2.5790549999992436	727
2.5957404579994545	741
2.6125347079996573	747
2.6299177079999936	751
2.6471090829991226	755
2.663705332999598	759
2.680814124999415	759
2.6979106249991673	757
2.7153508749997854	753
2.7318826249993435	755
2.749525791999986	789
2.7700322919999962	837
2.788869082999554	841
2.8059064999997645	861
2.8230335829994146	905
2.8406168329993307	953
2.8571982079993177	941
2.874150749999899	905
2.891533332999643	911
2.90891691699926	923
2.925762749999194	913
2.9427910829999746	899
2.960222416999386	887
2.9776922499995635	877
2.994749167000009	827
3.011602416999267	761
3.028691541999251	689
3.045767249999699	599
3.062435832999654	555
3.0789848749991506	501
3.0960163749996354	513
3.112814041999627	545
3.1292817079993256	541
3.146296457999597	533
3.163378916999136	511
3.180317832999208	503
3.196608582999943	509
3.212851166999826	515
3.230035124999631	515
3.247099167999295	509
3.2635366269996666	509
3.2800839599995015	511
3.2970459179996396	517
3.3141387519999626	529
3.330803375999494	533
3.3472011679996285	543
3.3642928769995706	555
3.381209375999788	569
3.3975328759997865	579
3.4138140019995262	593
3.4302619599993704	605
3.447166709999692	621
3.4637138349999077	639
3.480189542999142	647
3.4966010429998278	663
3.5136072099994635	679
3.5301641679998284	689
3.546506084999237	703
3.562884875999771	711
3.579971459999797	723
3.596424917999684	733
3.6126540429995657	745
3.6294702929999403	749
3.646955125999739	753
3.6637312519997067	757
3.680522417999782	757
3.697252625999681	753
3.714433542999359	753
3.731054417999985	749
3.7475370009997278	763
3.7642814179998823	817
3.7816106679993027	837
3.798331751999285	839
3.8150750849999895	867
3.8315590009997322	921
3.8488005849994806	957
3.865644959999372	931
3.882251334999637	897
3.8989256269996986	913
3.9160488769994117	925
3.9326950429995122	909
3.949440584999138	893
3.9659536679992016	889
3.983056167999166	875
4.004101001999516	811
4.022117459999208	741
4.03928204299973	661
4.055913167999279	581
4.072443875999852	549
4.090848501999972	507
4.107985834999454	529
4.1248018769993	539
4.141653000999213	541
4.1588213349996295	523
4.175933876999807	509
4.192295084999387	503
4.208793084999343	509
4.22635425199951	513
4.243516459999228	509
4.260103126999638	503
4.27643691799949	505
4.293514417999177	507
4.310707751999871	513
4.327079917999981	523
4.343489418999525	533
4.360609709999153	545
4.37755050099986	557
4.394062417999521	571
4.410461042999486	581
4.42724170999918	597
4.444223917999807	611
4.460602084999664	625
4.476886501999616	643
4.493949292999787	657
4.510945876999358	667
4.5271841269996	679
4.543465001999721	693
4.5603609179997875	707
4.5772940019996895	717
4.593728459999511	725
4.610204584999337	731
4.6271274599994285	741
4.644393626999772	747
4.66101745999913	749
4.6775251679991925	757
4.694820167999751	759
4.7120094599995355	753
4.728752127000007	749
4.7455086269992535	751
4.762843501999669	789
4.780376792999959	835
4.796978751999632	835
4.8136897939994014	849
4.83091400199919	887
4.848127209999802	949
4.865063876999557	951
4.881850334999399	909
4.899106043999382	903
4.9162600019999445	923
4.932859251999616	921
4.9497982519997095	905
4.96680491799998	895
4.984015084999555	883
5.005571792999945	837
5.022743501999685	765
5.040019501999268	691
5.057135834999826	601
5.073977418999675	557
5.090946626999539	509
5.107700626999758	517
5.124821209999936	547
5.141701126999578	543
5.158832626999356	533
5.175957834999281	517
5.192898167999374	507
5.210057959999176	505
5.227166001999649	509
5.244295584999236	513
5.261333584999193	509
5.278408793999915	509
5.295521709999775	513
5.31238920999931	517
5.3294929189996765	525
5.3463667519999944	533
5.363317084999835	541
5.380327626999133	557
5.397103001999312	571
5.414116377000028	583
5.431256459999531	595
5.448087417999886	607
5.465261626999563	627
5.482208126999467	643
5.499149668999962	655
5.515974709999682	669
5.532772501999716	683
5.549713001999407	691
5.566597542999261	705
5.583383251999294	715
5.600266501999613	725
5.617016376999345	737
5.633786293999947	743
5.650639709999268	747
5.668660876999638	753
5.69124045999979	757
5.708104042999366	757
5.725010834999921	749
5.741430251999191	747
5.758659168999657	759
5.775670127000012	813
5.792248126999766	841
5.808946126999217	835
5.826394043999244	861
5.8431300019992705	909
5.860560584999803	957
5.877909334999458	933
5.894891584999641	899
5.912220542999421	907
5.929693459999726	923
5.946955626999625	909
5.963702043999547	897
5.981164543999512	891
5.998450376999244	869
6.015982334999535	817
6.03209895999953	741
6.049015084999155	671
6.066009918999953	585
6.082895459999236	545
6.09930925199933	505
6.116270876999806	517
6.133022376999179	539
6.150290376999692	543
6.1664859189995695	527
6.183544876999804	511
6.200539668999227	503
6.217290543999297	509
6.233625209999445	517
6.2506875849994685	513
6.267377251999278	507
6.2841960849991665	505
6.300629876999665	507
6.3173137099993255	515
6.334288876999381	527
6.3512779599996065	535
6.367456001999926	543
6.384424084999409	555
6.401338793999457	569
6.418369709999752	585
6.43443629399917	597
6.4513197939995734	609
6.467933209999501	625
6.4848197519995665	641
6.501103126999624	653
6.517763334999472	669
6.534560959999908	681
6.55127770999934	693
6.567498334999982	703
6.584602043999439	715
6.601453251999374	725
6.6182667939992825	735
6.634391084999152	743
6.651464709999345	747
6.668486668999321	751
6.686484334999477	759
6.703872376999243	757
6.721289751999393	755
6.741565418999926	753
6.758872751999661	759
6.77616004399988	795
6.7926110849994075	835
6.810218668999369	835
6.827435209999749	855
6.844865168999604	887
6.861524709999685	947
6.8788650439992125	949
6.8961712939999416	907
6.913557502000003	905
6.930518209999718	923
6.947787084999618	917
6.96511379399999	907
6.9824375019998115	897
6.999235501999465	887
7.016542209999898	843
7.033883459999743	769
7.050902418999613	701
7.067309834999833	609
7.084356209999896	559
7.101338501999635	505
7.118267543999536	509
7.134744834999765	537
7.151533918999121	541
7.16814958499981	535
7.185290751999673	517
7.2015095439992365	501
7.21849879399997	505
7.235427126999639	511
7.252205084999332	513
7.268485126999622	507
7.285342376999324	509
7.305361709999488	511
7.325841459999538	517
7.342316376999406	527
7.359209126999303	535
7.376163834999716	547
7.392408209999303	557
7.409267127000021	569
7.425670418999289	583
7.442225044999759	595
7.459160211999915	609
7.476170127999467	625
7.4923699619994295	641
7.508860086999448	651
7.525554044999808	667
7.542687419999311	679
7.560017795000022	695
7.576458002999971	707
7.5927329619999	717
7.609956253999371	723
7.626969086999452	737
7.6433173789992	741
7.66026983699976	749
7.677539211999829	755
7.695277211999382	757
7.7119243779998214	757
7.728720753999369	751
7.746216544999697	749
7.76364821199968	749
7.78066233699974	787
7.797231419999662	837
7.814748336999401	837
7.832056294999347	849
7.848766004000026	885
7.86557333699966	939
7.8827894619998915	949
7.900370086999828	915
7.917016961999252	907
7.933671086999311	917
7.9509602119997	917
7.968259419999413	901
7.985062086999278	887
8.001502961999904	883
8.018635086999893	843
8.035646878999614	777
8.051787377999972	711
8.068020752999473	637
8.085178878999614	565
8.1020106699998	515
8.1183706289994	501
8.13486371199997	529
8.151664794999306	543
8.168676586999936	543
8.185057711999434	519
8.201244377999501	507
8.217803544999697	505
8.234753044999707	509
8.250926003999666	509
8.267325377999441	509
8.284422044999701	507
8.301709669999582	505
8.318098169999757	509
8.334551711999666	515
8.351470794999841	525
8.368627336999452	535
8.384899544999826	545
8.401077628999701	555
8.417779877999237	573
8.43473516999984	585
8.451086253999165	595
8.467350044999876	607
8.484311378999337	623
8.501170878999801	637
8.517515502999231	653
8.533782419999625	663
8.550970628999494	675
8.567772669999613	691
8.58422587899986	701
8.600596461999885	711
8.617517544999828	725
8.634437711999453	733
8.650899044999278	739
8.667192211999463	745
8.6847180449995	749
8.7022270869993	753
8.718950753999707	757
8.735487878999265	753
8.75238021199948	749
8.76956979499937	751
8.78608433699992	785
8.802617044999351	829
8.819865961999312	833
8.836928628999885	853
8.853551045999666	885
8.87026979499933	947
8.887266044999706	953
8.904054919999908	913
8.92087750399969	897
8.938854920999802	925
8.959885461999875	921
8.976783711999815	901
8.993519670999376	895
9.01053000399952	881
9.027667336999912	837
9.04474629499964	773
9.060878419999426	711
9.0770965039992	625
9.094059795999783	573
9.11051325399967	517
9.126936586999363	507
9.14370858699931	535
9.160843044999638	545
9.176945294999314	545
9.193762211999456	521
9.210525628999676	501
9.227158169999711	505
9.243920336999508	507
9.26086571199994	511
9.277631128999928	511
9.294410003999474	507
9.311627004000002	505
9.32795262899981	509
9.344727753999905	515
9.361239503999968	527
9.37801654499981	539
9.394638879000013	549
9.411011544999383	557
9.427476919999208	573
9.444724586999655	587
9.46177879499919	601
9.478293670999847	617
9.494946628999969	631
9.511685378999573	643
9.527873336999619	657
9.544473628999185	667
9.561023169999316	683
9.577450669999962	695
9.59409250399949	707
9.610818044999178	715
9.627426669999295	725
9.645932961999279	737
9.66236233699965	741
9.67934950399922	749
9.696237878999455	753
9.712896419999197	755
9.729954753999664	755
9.746613628999512	749
9.7630203789995	747
9.780184586999894	755
9.79699900399919	797
9.81379100399954	833
9.830753545999869	833
9.847437586999149	853
9.864392337000027	895
9.881232753999939	953
9.897893628999554	947
9.914796545999707	903
9.931413794999571	903
9.948075794999568	917
9.964970503999211	915
9.982338044999779	893
10.00006100399969	897
10.016702003999853	875
10.034165670999755	841
10.051580003999334	771
10.068642170999738	703
10.085230253999725	615
10.102192503999504	561
10.119164878999982	515
10.136066836999817	507
10.152361128999473	537
10.169426795999243	541
10.186366711999653	539
10.20326642099917	515
10.219846711999708	505
10.2367843789998	503
10.253792128999521	509
10.2706967539998	511
10.287433170999975	511
10.304286836999381	507
10.321052211999813	507
10.337890920999598	515
10.354494170999715	521
10.371467503999156	529
10.388138586999958	541
10.405126586999359	551
10.421317211999849	565
10.438073295999857	583
10.455221420999806	591
10.471614628999305	603
10.487614336999286	617
10.504544586999145	635
10.521342003999962	647
10.537594420999994	661
10.553861836999204	671
10.570867170999918	687
10.58767421199991	701
10.603966378999758	707
10.620435420999456	723
10.637192711999887	733
10.653953878999346	739
10.670333336999647	745
10.686907211999824	753
10.70374250399982	755
10.720982670999547	759
10.737507920999633	757
10.754209128999719	749
10.770812670999476	749
10.787982753999131	755
10.804911211999752	801
10.821506503999444	835
10.837881545999153	839
10.855172003999542	851
10.871658129000025	903
10.88824121199923	951
10.90992642099991	935
10.92772862899983	897
10.945187461999922	917
10.961969961999785	921
10.979306836999967	903
10.996561503999146	895
11.013848878999852	889
11.030694045999553	867
11.048097420999511	809
11.065369586999623	741
11.082247295999878	673
11.098737961999177	585
11.115855295999609	541
11.132755836999422	503
11.149799170999358	521
11.166183420999914	541
11.183116045999668	541
11.200370753999778	531
11.217208295999626	511
11.233579795999503	501
11.250806628999271	509
11.267643128999225	515
11.284835421000025	515
11.301370420999774	513
11.318566545999602	513
11.335790420999729	513
11.352771128999848	517
11.369391586999882	525
11.386472378999315	537
11.403438795999136	543
11.421668045999468	561
11.438139878999209	579
11.455462795999665	585
11.472365211999204	599
11.48923342099988	615
11.505619211999147	625
11.522366670999872	643
11.539283004000026	659
11.556135961999644	669
11.572193670999695	683
11.589015628999732	695
11.60573487900001	707
11.622431295999377	717
11.638698421999834	727
11.655588963999435	737
11.672196046999488	743
11.68895633899956	749
11.705692046999502	749
11.722752129999208	755
11.73987563099945	757
11.7568625469994	749
11.773818838999432	747
11.790928421999524	747
11.809514213999137	793
11.827441879999242	831
11.84606671399979	829
11.862902629999553	851
11.880367838999518	907
11.897022879999895	955
11.914417713999683	939
11.931190004999735	893
11.948491921999448	903
11.96546879699963	913
11.982761129999744	909
11.999565963999885	897
12.016912921999392	889
12.033624296999733	867
12.050845671999923	819
12.067492421999304	749
12.084544921999623	691
12.100928338999438	603
12.117891421999957	549
12.134429463999368	505
12.151476213999558	503
12.16839567199986	535
12.185441671999797	543
12.201856713999405	539
12.21892263099926	515
12.235466838999855	503
12.252458713999658	505
12.2689690469997	513
12.286043255999175	511
12.30240604699975	511
12.319637921999856	509
12.336029421999228	509
12.352938088999508	513
12.369696421999834	521
12.386617088999628	535
12.402922213999773	539
12.420172755999374	551
12.436461046999284	567
12.45355079699948	581
12.46995450599934	591
12.487001088999932	607
12.503380546999324	617
12.520551463999254	635
12.53686362999997	651
12.553879588999735	663
12.570341880999877	673
12.587695629999871	689
12.604412088999197	701
12.621205880999696	717
12.637597254999491	723
12.65455663099965	733
12.670965796999553	739
12.687812213999678	747
12.70463500599999	753
12.721756963999724	759
12.738464255999133	759
12.7557425469995	755
12.772380213999895	749
12.789629631000025	751
12.806235255999127	769
12.823437088999526	823
12.84014838099938	835
12.857163504999335	841
12.873861046999991	871
12.891208130999985	935
12.907883672000025	957
12.927589463999539	917
12.946034005999536	905
12.964049921999504	927
12.980851630999496	925
12.997805671999231	901
13.015189963999546	893
13.032382088999839	883
13.049408755999139	849
13.066292921999775	783
13.082680546999654	723
13.099736713999846	661
13.116744796999228	575
13.133118796999952	529
13.149839838999469	503
13.166763088999687	529
13.184001630999774	545
13.200526255999648	541
13.216715796999779	525
13.233900422999795	509
13.250898463999874	507
13.267017671999383	511
13.283605297999202	515
13.300827630999265	515
13.317659046999324	511
13.334262380999462	509
13.350668005999978	513
13.367676171999847	519
13.384838171999945	527
13.401415421999445	539
13.417833088999942	549
13.43500521399983	561
13.451973838999947	577
13.468691463999676	587
13.485069880999617	599
13.501914505999594	619
13.518968338999912	635
13.535455296999316	643
13.55173692199969	659
13.568971505999798	673
13.58589229699919	685
13.602268880999873	697
13.61861263099945	709
13.635763755999506	719
13.652563171999645	727
13.669281630999649	739
13.685526213999765	743
13.70279433899941	751
13.720178838999345	757
13.736928255999374	757
13.753950172999794	753
13.771227796999483	751
13.788011755999833	749
13.804880963999494	751
13.821543046999977	791
13.83875579799951	831
13.856044921999455	831
13.872499796999364	851
13.889163505999932	891
13.906324963999396	947
13.923640505999174	947
13.940358338999431	903
13.957020630999978	899
13.974250380999365	911
13.991418005999549	915
14.008308005999424	897
14.025095588999648	897
14.042455838999558	879
14.060723422999217	839
14.080729255999358	769
14.098011713999767	695
14.114803922999272	603
14.131491421999272	557
14.148737672999232	511
14.165237297999738	519
14.1815088809999	543
14.19827546399938	545
14.215715172999808	533
14.23192588099937	509
14.248256422999475	499
14.265361255999778	499
14.281629006000003	507
14.29880558899913	509
14.315380130999984	507
14.332265046999964	505
14.349379213999782	507
14.365799088999665	511
14.382522755999162	519
14.399658798000019	533
14.416652838999653	543
14.432828796999274	553
14.450138005999179	563
14.467115172999911	579
14.484420422999392	593
14.500790505999248	611
14.517887713999698	621
14.535388130999308	635
14.552408713999284	651
14.568865380999341	665
14.58605758899921	677
14.602993255999536	691
14.62031554799978	701
14.636636255999292	715
14.653555297999446	723
14.670761172999846	733
14.687728963999689	739
14.704232213999603	747
14.721643422999477	755
14.738930005999464	757
14.756376255999385	757
14.773038547999931	751
14.790326505999474	749
14.80707371399967	747
14.824289547999797	781
14.840960880999774	827
14.85825979799938	835
14.875638213999991	849
14.89253400599955	879
14.909161755999776	935
14.926215588999185	949
14.94304125599956	911
14.96021400599966	901
14.978512213999238	917
14.998051380999641	911
15.015727880999293	899
15.0330158809993	891
15.052730422999957	877
15.070449255999847	821
15.087220172999878	751
15.104248922999432	689
15.121254797999427	603
15.138049338999735	557
15.15470188099971	505
15.171717172999706	511
15.188761172999875	541
15.205914297999698	541
15.222072547999232	533
15.238983630999428	515
15.256040588999895	501
15.272885005999342	507
15.289753672999723	511
15.306809713999428	515
15.323807005999697	511
15.340834297999209	509
15.357040047999362	509
15.37407038099991	513
15.391188547999263	525
15.408007797999744	533
15.4259845889992	543
15.44301075599924	561
15.460532630999296	575
15.478534672999558	585
15.499313839000024	605
15.51655904799918	613
15.532808505999128	631
15.54955917299958	645
15.566302672999882	657
15.582593713999813	671
15.599654797999392	685
15.61620204799965	695
15.632897880999735	707
15.649540589000026	721
15.666539172999364	727
15.683025838999129	741
15.699812963999648	747
15.716514713999459	749
15.733869422999305	755
15.750556338999559	759
15.76776442299979	757
15.78528463099974	753
15.802638922999904	755
15.819533297999442	759
15.836891715999627	799
15.854305923999163	837
15.872083423999356	839
15.889117715999419	861
15.906442341000002	911
15.92381067399947	961
15.941190590999213	937
15.957677423999485	901
15.975273798999297	911
15.992468423999526	923
16.00974271599989	915
16.02634692399988	895
16.043396507999205	889
16.060731840999324	873
16.077755506999893	813
16.094904215999122	751
16.11669429899939	673
16.133681298999363	579
16.15034325799934	533
16.16721246599991	505
16.184246757999972	531
16.201353631999154	545
16.2177412989995	541
16.235105132999706	523
16.252109923999342	507
16.269181090999155	503
16.285716590999982	509
16.30292763199941	515
16.320424048999485	511
16.337630631999673	507
16.35438317399985	503
16.37138263199995	507
16.38850542399996	517
16.405560423999304	527
16.421933465999246	541
16.43911854899943	549
16.456315423999513	561
16.47339300799922	575
16.49136925699986	589
16.5083061739997	599
16.525424673999623	615
16.542199215999972	635
16.558640632999413	643
16.575609882999743	655
16.592304506999426	673
16.609259632999965	685
16.625583673999245	697
16.642430881999644	709
16.65947013299956	721
16.67633204899994	727
16.6924520069997	739
16.70937159099958	745
16.726620881999224	751
16.743915173999994	755
16.760623382999256	757
16.777833881999868	753
16.79434921599932	747
16.81156288299917	749
16.830214798999805	761
16.850555590999647	815
16.867720131999704	833
16.884672132999185	843
16.902058881999437	877
