# Supplementary material for: Automated diagnosis of heart valve degradation using novelty detection algorithms and machine learning
Source: PLoS One. 2019 Sep 26;14(9):e0222983. doi: 10.1371/journal.pone.0222983 (PMC6762068; doi:10.1371/journal.pone.0222983)
Supplement: S2 Dataset — (ZIP) [file pone.0222983.s002.zip › Test_data/Data_20180731_165716.csv]

NFC Sensor Tag Measurement
2018/07/31 16:57:16
t	Data
0.0	479
0.016603416999714682	473
0.03371691699976509	465
0.050274833999537805	477
0.06667720899986307	469
0.08259229199939	467
0.0991844169993783	467
0.11561741700006678	473
0.13169525000012072	477
0.14831599999979517	487
0.1652284169995255	497
0.18182962499940913	507
0.19871741699989798	523
0.2140077919993928	529
0.2296041259996855	541
0.24489912599983654	555
0.2600380839994614	567
0.27506308400006674	579
0.2910755419998168	595
0.30791408299955947	619
0.32426587600002676	627
0.3419819169994298	643
0.3579612499997893	661
0.3736063339993052	667
0.38882295899929886	677
0.40421525100009603	687
0.4199383340001077	699
0.4350985009996293	707
0.450220750999506	713
0.46532879200003663	717
0.4808490420000453	725
0.49630891699962376	729
0.5126590419995409	733
0.529224584000076	733
0.5459721249999347	731
0.5618856669998422	731
0.5780972499997006	745
0.594576333999612	791
0.6113520419994529	819
0.6280699170001753	821
0.6448742920001678	845
0.661866542000098	893
0.6788670420000926	947
0.6956917509996856	921
0.7116937920000055	887
0.7288740839994716	901
0.7457054589995096	915
0.7624260419997881	903
0.7788791670000137	891
0.7957519169995066	883
0.8123141249998298	873
0.8290982919997987	827
0.8454614590000347	765
0.861781499999779	705
0.8781968339999366	625
0.8951066259996878	569
0.911563541999385	513
0.9284102920000805	505
0.9456052919995273	539
0.9625302919994283	545
0.9793599169997833	545
0.9972565839998424	525
1.0142716259997542	507
1.0309488759994565	505
1.047212708999723	515
1.0643059169997287	513
1.0813931259999663	513
1.0976798749998125	513
1.1141870840001502	509
1.131406667000192	519
1.1483130839997102	527
1.165145666999706	535
1.1816817509998145	547
1.1987019589996635	559
1.2157834589997947	577
1.2320874589995583	583
1.2483734589995947	597
1.2654748759996437	611
1.2825069169994094	629
1.2989865429999554	645
1.3155941669992899	657
1.332503333999739	671
1.349505291999776	685
1.3658123340001112	699
1.3823165009998775	709
1.3992427089997364	725
1.4164523339995867	735
1.432913833999919	745
1.4500007509996067	751
1.4672976259998904	761
1.4846031679999214	761
1.5014514589993269	767
1.518191458999354	767
1.5358051260000138	765
1.5530460419995507	759
1.5697392929996568	761
1.586614625999573	773
1.6039594590001798	825
1.6210672919996796	843
1.6375015419998817	849
1.6541105839996817	873
1.6712901669998246	929
1.6881959590000406	967
1.7053054589996464	939
1.7218236259996047	915
1.7394568760000766	929
1.7597293339995304	937
1.7769700839999132	911
1.7944214179997289	905
1.8129743339995912	897
1.8307708759994057	861
1.8480614589998368	797
1.8647807090001152	727
1.8813110840001173	645
1.8982412919995113	581
1.9157900840000366	533
1.9328452919999108	511
1.949875833999613	541
1.966397625999889	557
1.9827411669994035	547
1.9998107089995756	529
2.0168525419994694	513
2.0331616260000374	509
2.049821167999653	517
2.066889125999296	519
2.0838935430001584	513
2.1007222929993077	517
2.1170729589994153	519
2.1341297929993743	519
2.151248542999383	529
2.1676395009999396	537
2.1842735430000175	549
2.2012615839994396	559
2.2180923340001755	571
2.234636125999714	581
2.251186917999803	595
2.2680857509994894	605
2.285299292999298	619
2.3017511259995445	637
2.3179913759995543	649
2.3351285839999036	661
2.3521055009996417	677
2.3683453339999687	691
2.385086625999975	701
2.4021930839999186	715
2.4192842089996702	727
2.435959417999584	737
2.45268362600018	741
2.4702714589993775	751
2.4875923339996007	759
2.5045404180000332	759
2.5211147509999137	763
2.5382437509997544	765
2.5557900429994334	759
2.57280454299962	755
2.591389667999465	769
2.610181209000075	825
2.6273674180001763	839
2.6450405429995953	849
2.6622481260001223	879
2.6790452509994793	941
2.696567958999367	959
2.7142322089994195	921
2.7318671259999974	905
2.7486575009997978	925
2.766160542999387	921
2.783639083999333	905
2.801117625999723	897
2.8186523759995907	889
2.8366101259998686	859
2.854066418000002	789
2.8711110839994944	729
2.88803633399948	647
2.9051198759998442	571
2.921972542999356	517
2.9389309179996417	505
2.955801084000086	533
2.9726098339997407	547
2.9896144589993128	545
3.0066460009993534	521
3.0228825429994686	507
3.0400489180001387	505
3.057228042999668	515
3.0748851259995718	519
3.094557583999631	515
3.1128523759998643	511
3.1309167509998588	513
3.1476787100000365	521
3.164867585999673	525
3.181725918999291	535
3.198941585999819	549
3.2154564610000307	559
3.2323523360000763	571
3.249443835999955	587
3.266368126999623	603
3.2826927520000027	611
3.2996824189995095	627
3.316555251999489	643
3.3332495439999548	655
3.349777794000147	667
3.36664496100002	679
3.383571544000006	693
3.4006357110001773	707
3.4170089190001818	721
3.433917878000102	727
3.4511802520000856	735
3.468579585999578	747
3.4854925439994986	749
3.5028297939998083	755
3.520167585999843	759
3.537014335999629	761
3.5540066280000246	753
3.571202751999408	751
3.587696460999723	755
3.6043825440001456	781
3.6211824609999894	833
3.637951126999724	835
3.6546596689995567	845
3.6713922519993503	879
3.687801168999613	941
3.7043449189995954	953
3.7211721280000347	919
3.737937335999959	909
3.7546452529995804	921
3.771345960999497	915
3.8092047939999247	907
3.84451808599988	873
3.8633078359998763	785
3.8833305439993637	715
3.901683002000027	613
3.9167677519999415	563
3.9320303770000464	509
3.9467774189997726	511
3.9615995859994655	535
3.9766457109999465	543
3.9913950860000114	531
4.0061463359998015	515
4.020866002999355	499
4.035952043999714	495
4.050941918999342	497
4.06593391899969	505
4.080953253000189	505
4.096904418999657	505
4.112786960999983	507
4.128291377000096	505
4.144630293999398	509
4.161243002999981	517
4.177847001999908	531
4.195148961000086	537
4.212529751999682	549
4.22980283600009	563
4.246575086000121	575
4.263115376999849	585
4.280106710999462	599
4.297298043999945	613
4.315204210999582	631
4.331548460999329	647
4.348749252999369	657
4.365291043999605	671
4.381889127999784	683
4.398700294999799	699
4.41550883599939	709
4.4319186279999485	715
4.448775460999968	725
4.465556710999408	737
4.482273793999411	741
4.499126502999388	751
4.515742210999633	753
4.5324137110001175	755
4.5492792939994615	755
4.566106335999393	751
4.582876835999741	747
4.599814127999707	755
4.6166975030000685	801
4.633690919999935	831
4.65047162799965	831
4.667112127999644	849
4.683934627999406	889
4.700772710999445	947
4.717529918999389	945
4.73437567000019	907
4.751228627999808	905
4.7679504609996	923
4.784830210999644	917
4.801752710999608	903
4.818539795000106	899
4.835518418999527	883
4.852202086000034	835
4.869006877999709	779
4.8856461280001895	717
4.902010711000003	631
4.918366043999413	567
4.934858210999664	527
4.951263252999524	515
4.967709253000066	537
4.9850380029993175	547
5.001369003000036	545
5.017771293999431	523
5.034208919999401	507
5.050878211000054	503
5.067293043999598	507
5.083930710999994	511
5.10072329400009	507
5.117140002999804	507
5.133794919999673	505
5.150291918999756	509
5.1667142529995544	515
5.183037961000082	525
5.199707585999931	535
5.216255210999407	549
5.232812752999962	557
5.2493735449997985	569
5.265684168999542	581
5.2826969190000455	593
5.299646919999759	611
5.316279710999879	625
5.332511210999655	633
5.349299960999815	651
5.366174877999583	667
5.3827418359996955	679
5.399397669999416	693
5.416271127999607	703
5.4328818779995345	717
5.449717877999319	725
5.466229044000102	737
5.483108335999532	739
5.5001785029999155	749
5.516878919000192	755
5.533187793999787	755
5.5501271279999855	755
5.566816128000028	753
5.583627420000084	749
5.6000422529996285	749
5.6167481279999265	783
5.633594252999501	827
5.6505295030001434	831
5.666904543999408	845
5.6837918359997275	877
5.701952168999924	937
5.718664252999588	955
5.735154794999289	911
5.751877003000118	907
5.768649210999683	915
5.785409170000094	919
5.801713044999815	901
5.818634710999504	899
5.835459627999626	893
5.852088294999703	863
5.868360877999294	803
5.885313836000023	739
5.901632544999302	669
5.917995210999834	581
5.9342195859999265	537
5.95079491999968	501
5.967220335999627	519
5.983704669999497	543
5.9998129199993855	539
6.016778919999524	533
6.033592710999983	515
6.0501726279999275	503
6.066778210999473	509
6.083617502999914	513
6.100163377999706	513
6.1168425859996205	509
6.133306003000143	507
6.150170461000016	509
6.166790919999585	515
6.183404419999533	523
6.200155335999625	533
6.21674783599974	545
6.233800461000101	557
6.250397169999815	567
6.266928670000198	581
6.283782044999498	593
6.300351252999462	607
6.316912210999362	623
6.333744503000162	635
6.350330627999938	649
6.367087669999819	663
6.383699461000106	677
6.400116836000052	687
6.417066461000104	703
6.433367044999613	711
6.45006908599953	723
6.4665467109998644	731
6.483316711000043	741
6.500360919999366	747
6.517108336000092	755
6.533393794999938	755
6.550529585999357	755
6.5673962109995045	757
6.584242627999629	753
6.600520461000087	751
6.61743804499929	769
6.634283085999414	819
6.65103533599995	833
6.667302460999963	837
6.684132252999916	859
6.701014210999347	897
6.717780502999631	953
6.734226794999813	939
6.750987460999568	907
6.767752377999386	913
6.784697336000136	915
6.801028002999374	913
6.817704877999859	903
6.83455483599937	897
6.851414961000046	875
6.867530960999829	829
6.884476877999987	767
6.901043169999866	703
6.917533920000096	617
6.933627794999666	569
6.950693836000028	521
6.967125752999891	511
6.984081835999859	541
7.000376752999728	549
7.017113085999881	545
7.034035460999803	523
7.051060877999589	509
7.067240210999444	505
7.084225960999902	511
7.101014419999956	517
7.117497169999297	513
7.133763169999838	509
7.150806710999859	509
7.167492003000007	515
7.18426091999936	521
7.2004931279998345	531
7.217533295000067	543
7.234097253000073	555
7.250887669999429	565
7.267360752999593	577
7.284164377999332	593
7.301104419999319	605
7.3178816700001335	621
7.334193920999496	637
7.351119504000053	651
7.367678212999635	663
7.384376295999573	677
7.401070670999616	685
7.417846878999626	703
7.434602962999634	713
7.45129829599955	717
7.467465878999974	729
7.484363380000104	739
7.501504295999439	745
7.5178320039995015	753
7.5345489629999065	753
7.55176917100016	757
7.568594545999986	757
7.584853962999659	749
7.601394503999472	747
7.618051837999701	753
7.634971254999982	797
7.651227170999846	829
7.667483587999413	831
7.685715462999724	849
7.7025147539998216	899
7.718816837999839	951
7.735117462999369	939
7.751882462999674	905
7.768700837999859	907
7.785091920999548	921
7.801383504000114	913
7.818328962999658	899
7.835334337999484	893
7.851571670999874	881
7.868349796000075	851
7.885354129999541	781
7.901996587999747	717
7.917984753999917	645
7.934359754999605	577
7.951088920999609	537
7.96800671299934	511
7.984340713000165	529
8.00082958799976	543
8.017308128999503	545
8.034208504999697	525
8.050328962999629	509
8.06637008799953	505
8.083114629000193	507
8.100047920999714	513
8.116413629999442	511
8.13395000499986	509
8.1513403379995	511
8.169039462999535	513
8.185188712999661	519
8.201945212999817	523
8.21877492099975	539
8.235432004999893	551
8.251347755000097	557
8.26729358800003	569
8.2840100049998	583
8.301021462999415	597
8.317162170999836	611
8.333554171999822	625
8.35007358799976	639
8.366394212999694	653
8.38315125400004	665
8.399928170999374	683
8.417437379000148	695
8.433775255	711
8.450534005000009	713
8.466990170999452	729
8.483133878999979	731
8.50023671300005	745
8.51798308799971	755
8.53563200499957	755
8.552445420999902	755
8.569732420999571	755
8.58734042099968	755
8.604754379999576	751
8.621423046000018	749
8.63794083799985	785
8.655267837999418	829
8.672520920999887	829
8.689269380000042	847
8.706003170999793	879
8.72323029600011	931
8.740846337999756	955
8.757413129999804	923
8.774020754999583	901
8.791288880000138	915
8.808848546999798	915
8.82572850499946	905
8.842318212999999	895
8.85960775500007	885
8.876631795999856	847
8.89315000499937	783
8.90959050499987	717
8.926553462999436	643
8.94342675400003	577
8.959976670999822	525
8.976235463000194	507
8.993145462999564	535
9.01013992099979	545
9.026451212999746	539
9.042717087999335	515
9.059634129999722	505
9.076617629999419	507
9.092921254999965	509
9.10939087999941	509
9.126306545999796	509
9.143213295999885	507
9.159639837999748	507
9.176052337999863	511
9.192842004999875	517
9.209772671999417	527
9.226075670999307	533
9.2424346709995	543
9.259332212999652	559
9.276337962999605	573
9.292512588000136	581
9.30917708800007	597
9.326299045999804	613
9.343005420999361	629
9.359447963000093	643
9.37599671299995	657
9.39282446299967	667
9.409798962999957	683
9.426135712999894	695
9.442581379999865	705
9.459546504999707	717
9.476331587999994	729
9.492891212999893	735
9.50967658799982	743
9.52696392100006	751
9.54431692199978	755
9.560968005000177	757
9.577542504999656	759
9.594793796999511	755
9.611869087999366	751
9.628312963000099	751
9.64499546299976	789
9.661955462999686	829
9.679269254999781	835
9.69634629599932	853
9.716761337999742	907
9.735209587999634	957
9.752590004999547	935
9.770447379999496	905
9.787572254999759	919
9.804548172000068	919
9.821355547000167	911
9.838727796999592	897
9.855617671999426	893
9.872386463000112	877
9.889127962999737	819
9.906444879999981	761
9.922763795999344	689
9.939251879999574	599
9.955871004999608	557
9.972319255000002	507
9.988943712999571	507
10.00547950500004	545
10.021831754999766	543
10.038905921999685	541
10.056027712999821	519
10.072400754999762	505
10.088976672000172	507
10.106112505000056	513
10.12311779599986	513
10.13969746299972	511
10.156146671999522	509
10.173095004999595	511
10.190304754999488	515
10.206754421999904	523
10.222999921999872	531
10.240191922000122	541
10.257394379999823	557
10.273965212999428	567
10.291123921999315	577
10.307432671999777	591
10.323946087999502	603
10.340404337999644	617
10.357316255000114	637
10.373653587999797	649
10.390047379999487	663
10.406498004999776	673
10.42334546299935	687
10.439778087999912	699
10.456232255000032	713
10.472497963000023	719
10.489668296999298	727
10.506496463000076	739
10.523059172000103	745
10.539860212999884	749
10.557139129999996	757
10.573872212999959	757
10.590496337999866	753
10.607129547000113	747
10.62427917199966	747
10.641071338000074	755
10.657689130000108	807
10.674464712999907	833
10.691746546999639	831
10.708372879999843	853
10.725414837999779	901
10.742267837999862	953
10.759522546999506	933
10.77642125500006	897
10.79311146300006	907
10.809821129999364	915
10.827086587999474	915
10.843679130000055	897
10.860637421999854	889
10.877257462999296	877
10.89472846299941	829
10.911634754999795	763
10.928097672000149	693
10.944743463000123	605
10.961889047000113	557
10.978070671999376	507
10.9944690049997	507
11.010934797000118	537
11.027705587999662	545
11.044063671999538	537
11.060464671999398	515
11.076872337999703	505
11.093823504999818	507
11.110111797000172	509
11.126499962999333	513
11.142729297000187	507
11.159681712999372	507
11.176035712999692	513
11.19255550499929	513
11.209004546999495	521
11.226100504999522	535
11.242509921999954	543
11.259113297000113	549
11.275658671999736	565
11.292640380000194	579
11.30916542199975	589
11.325795587999892	603
11.342185046999475	613
11.359119130000181	631
11.375807837999673	645
11.392215254999428	655
11.40869092199955	669
11.425813254999412	683
11.442315254999812	697
11.45870408799965	709
11.47531346300002	717
11.492170712999723	727
11.508938504999605	737
11.525816463999945	745
11.54236863099959	749
11.55972592299986	753
11.576538839999557	759
11.593210880999322	755
11.610266714999852	751
11.627619756000058	747
11.644362672999705	755
11.663070755999797	813
11.679795465000097	835
11.696916089999831	837
11.713636882000174	859
11.730575632000182	903
11.747051130999353	955
11.76426646499931	933
11.78490575700016	903
11.803431964000083	915
11.820771255999716	919
11.838308255999436	905
11.856241714999669	903
11.873590464999324	889
11.89057317300012	859
11.907622130999698	805
11.92506521499945	739
11.942076630999509	663
11.958695256999818	575
11.975199089999478	529
11.992182214999957	501
12.009373089999826	521
12.02599192299931	545
12.042290839999623	533
12.059205548000136	523
12.07637154799977	513
12.092816880999635	507
12.109301214999505	509
12.126467880999371	515
12.143347839999478	515
12.160041839999394	509
12.176420797999526	507
12.193434214999797	513
12.210731589999341	519
12.227116256000045	527
12.24361017299998	535
12.260687465000046	545
12.277640755999528	559
12.294467547999375	573
12.310882839999977	585
12.32717613099976	595
12.343389630999809	607
12.360711089999313	625
12.377094673000101	645
12.393345673000113	651
12.409911381999336	665
12.426931381000031	681
12.443420380999669	693
12.459972257000118	703
12.476538089999849	717
12.493716797999696	727
12.510629422999955	733
12.527420505999544	743
12.544118922999587	751
12.561611547999746	755
12.578424089999316	759
12.595520006999323	761
12.61225446499975	753
12.629642089999834	749
12.646132131999366	753
12.662657255999875	781
12.67935333999958	829
12.696580131999326	835
12.713132339999902	849
12.729995797999436	875
12.746561922999717	927
12.763741423999818	953
12.780571297999813	923
12.797228507	901
12.813773840000067	915
12.831177797999771	913
12.84759854799995	907
12.86414134000006	897
12.880666756999744	887
12.897666214999845	861
12.914383672999975	801
12.930771006999748	731
12.94689492299949	663
12.963832006999837	575
12.980203340000116	535
12.996608297999956	507
13.012749757000165	523
13.029783547999614	541
13.046138089999658	555
13.062547464999625	537
13.078815131999363	517
13.09587875699981	509
13.112202797999998	509
13.12884234000012	517
13.145344257000033	515
13.162211631999526	509
13.178592673999447	509
13.194894297999781	511
13.211305672999515	513
13.228203298000153	525
13.24459104899961	533
13.2609535900001	541
13.277373131999411	555
13.294401756999832	571
13.310849423000036	579
13.32716038199942	593
13.343869798999549	607
13.361076881999907	623
13.37737067299986	641
13.39374288199997	651
13.410322173000168	663
13.4273251730001	679
13.443840339999952	691
13.460527589999401	701
13.476826547999735	717
13.493991089999327	725
13.51150696500008	735
13.528219422999427	741
13.545228547999614	749
13.56253567299973	755
13.579942631999984	759
13.59658375700019	761
13.61312842299958	755
13.631110547999924	753
13.648261297999852	753
13.665162006999708	771
13.681782672999361	823
13.698875090000001	833
13.716520339999988	849
13.73475596499975	881
13.754618048999873	943
13.772083715000008	953
13.7898349649995	913
13.807488464999551	909
13.824306714999693	921
13.841636131999621	915
13.859034256999621	897
13.876421590000064	897
13.893085756999426	883
13.910802506999971	837
13.927898922999702	771
13.945073674000014	707
13.961450048000188	623
13.978296672999932	565
13.995500214999993	523
14.012331631999587	523
14.028756339999745	549
14.045695714999965	547
14.062571464999564	541
14.079425840000113	517
14.095778256999438	509
14.112771090000024	511
14.129719423999632	513
14.14619829899948	515
14.16247300699979	511
14.17939800699969	505
14.196416423999835	509
14.212892089999514	513
14.232455172999835	515
14.249216006999632	535
14.26613471499968	541
14.282205881999289	551
14.298548132000178	567
14.315375756999856	581
14.331998048999594	589
14.348260506999395	603
14.364535673999853	621
14.381424215000152	635
14.398367131999294	651
14.414778798999578	661
14.431073839999954	671
14.447778423999807	689
14.46477050700014	703
14.481184006999683	709
14.497424673999376	723
14.514238839999962	731
14.53156583999953	741
14.548071299000185	745
14.564900548999503	751
14.582007089999934	755
14.599213757000143	757
14.615905173999636	755
14.632351631999882	749
14.649781215000075	749
14.666941256999962	759
14.684202757000094	809
14.701719839999896	833
14.720332089999829	835
14.738320882000153	865
14.757406339999761	933
14.774464673999319	957
14.79275533999953	915
14.809726673999648	895
14.827043798999512	919
14.843698298999698	915
14.86043004899966	895
14.87697600699994	895
14.894396464999772	887
14.911210881999978	853
14.927893089999998	795
14.944647714999519	735
14.961612381999657	655
14.977945298999657	569
14.994506048999938	525
15.010821256999407	495
15.027720006999516	519
15.04414446499959	543
15.06069879899951	545
15.076925256999857	529
15.09392004900019	509
15.110551381999358	503
15.126907799000037	511
15.143260006999299	515
15.160463798999444	513
15.176711673999307	509
15.192987464999533	509
15.209575715000028	511
15.226572006999959	517
15.242929799000194	525
15.259427381999558	535
15.275999298999523	547
15.292925298999762	559
15.309308131999387	569
15.325844924000194	585
15.342077423999399	597
15.359249506999731	611
15.375837298999613	625
15.392340339999464	639
15.408807673999945	653
15.426098590000038	667
15.442592214999422	679
15.459229381999648	693
15.475645464999616	705
15.492862673999298	715
15.509502799000074	725
15.526297256999896	737
15.543071174000033	745
15.560496090000015	749
15.577018715000122	755
15.593800464999731	757
15.610612882000169	757
15.627814632000081	755
15.644785256999967	751
15.661380214999554	749
15.678071173999342	775
15.695543714999985	831
15.712169048999385	835
15.729071175000172	843
15.746495341999434	877
15.763844549999703	933
15.780666674999338	955
15.79730409199965	921
15.814656300000024	907
15.8321553830001	913
15.848714341999766	917
15.865570216999913	905
15.882717675000094	899
15.900048049999896	893
15.916667800000141	863
15.933137467000051	805
15.950370384000053	735
15.967043757999818	673
15.983247174999633	577
15.99967900899992	533
16.016622133000055	501
16.03342509199956	525
16.04976329999954	547
16.06625321699994	543
16.083024216999547	531
16.100017466999816	511
16.116427924999698	507
16.132667091999792	511
16.14957450899965	515
16.166498799999317	513
16.18278546700003	509
16.1992272589996	505
16.216231549999975	511
16.2330394669998	519
16.249365883999417	525
16.265790884000126	533
16.282707966999624	543
16.29967100900012	557
16.315834133999488	573
16.332258716999604	583
16.349353091999546	593
16.366297216999556	609
16.382429924999997	625
16.398726341999463	639
16.415662759000043	657
16.432534757999747	667
16.449046841999916	677
16.465696258999742	693
16.482633674999306	707
16.49958555000012	715
16.515965049999977	729
16.532243799999378	733
16.549559674999728	741
16.56617196699972	747
16.582711549999658	751
16.59946675899937	755
16.616710092000176	761
16.633198300000004	755
16.649825383999996	747
16.666414174999773	749
16.68373475899989	769
16.700436342000103	819
16.71693842500008	837
16.73341175799942	837
16.75098954999976	867
16.767533841999466	921
16.78418121699997	955
16.800734383999952	925
