# Supplementary material for: Automated diagnosis of heart valve degradation using novelty detection algorithms and machine learning
Source: PLoS One. 2019 Sep 26;14(9):e0222983. doi: 10.1371/journal.pone.0222983 (PMC6762068; doi:10.1371/journal.pone.0222983)
Supplement: S2 Dataset — (ZIP) [file pone.0222983.s002.zip › Test_data/Data_20180731_154911.csv]

NFC Sensor Tag Measurement
2018/07/31 15:49:11
t	Data
0.0	507
0.01532858300015505	579
0.030195000000276195	551
0.0453918330003944	555
0.06062816700068652	553
0.07603404200017394	545
0.09155466700030956	549
0.10735750000003463	553
0.12259633300072892	559
0.13762416700046742	561
0.15300016699984553	565
0.16825074999997014	569
0.18355766700005915	575
0.1986058749998847	575
0.21413008299987268	573
0.22957233299985091	575
0.2457193330001246	581
0.26159616699987964	583
0.2769752920003157	585
0.295897750000222	591
0.3128190830002495	595
0.3296752080004808	601
0.34602233300029184	603
0.3627708750000238	605
0.3797481669998888	609
0.396454542000356	613
0.41401004300041677	613
0.4296329600001627	621
0.4465169180002704	623
0.4628987930000221	627
0.4791020020002179	629
0.4958106260000932	629
0.5115400430004229	633
0.5276395850005429	639
0.5442592930003229	641
0.5605620430005729	641
0.5764340430005177	643
0.5935570020001251	645
0.6107317930000136	649
0.6278368760004014	653
0.6455050430004121	655
0.6624037930005215	659
0.679752543000177	665
0.6963907099998323	679
0.7137803770001483	741
0.730774085000121	831
0.7476104180004768	873
0.7646527930000957	887
0.7813165850002406	887
0.7980937930005894	891
0.8152105019998999	889
0.8320720430001529	893
0.8493687099999079	885
0.866358751000007	885
0.8833455849999154	885
0.9002283770005306	873
0.9170993349998753	869
0.9341387929998746	829
0.9510148350000236	769
0.9673843350001334	719
0.9839700430002267	647
1.000527668000359	539
1.017066960000193	569
1.0333571270002722	549
1.0502168350003558	555
1.0668215430005148	557
1.083421752000504	559
1.0995485849998659	557
1.1160605020004368	561
1.1325528759998633	567
1.1493349180000223	573
1.1653879599998618	581
1.1812445850000586	585
1.1980843760002244	585
1.2150153769998724	589
1.23106883499986	593
1.2480483760000425	599
1.2648216679999678	601
1.2814462930000445	605
1.2985888350003734	609
1.3148606270005985	609
1.3311912520002807	615
1.3487959600006434	619
1.3649909180003306	625
1.38158312700034	625
1.3983650440004567	629
1.415001377000408	631
1.4310849180001242	637
1.44786358500005	641
1.4643814179999026	645
1.481212835000406	649
1.4988234600004944	647
1.5156150020002315	649
1.53188321000016	651
1.5491973770003824	657
1.565558293000322	659
1.581777460000012	659
1.5982116680006584	661
1.6150987930004703	661
1.6313498770005026	663
1.6473278350003966	665
1.6637438770003428	671
1.681461709999894	673
1.6979096260001825	689
1.7144895020001059	727
1.731047502000365	823
1.7473570430001928	881
1.765533043000687	901
1.7822337930001595	899
1.7990048770006979	897
1.8164935430004334	907
1.8334041269999943	903
1.8505597520006631	901
1.8673322100003134	897
1.8842936680002822	895
1.9011180430006789	889
1.9177665850002086	885
1.9346488770006545	851
1.9515437930003827	801
1.9681212519999463	743
1.9848689600003127	677
2.001292210000429	577
2.0179398350001065	521
2.035170709999875	563
2.0517862520000563	561
2.068538043999979	561
2.085957918000531	563
2.1028182099998958	565
2.1200002519999543	565
2.136978585000179	569
2.1541601690005336	577
2.171345667999958	583
2.188857585000733	591
2.206195585000387	595
2.22314979300063	599
2.240395542999977	599
2.2580747100000735	599
2.2752641679999215	605
2.2921410850003667	607
2.309021502000178	613
2.3260690850001993	615
2.3429678350003087	619
2.3599233350005306	623
2.376887710000119	625
2.3962701680002283	629
2.4136730850004824	633
2.430667585000265	637
2.4483387520003816	641
2.465571376999833	645
2.482847168000262	647
2.5004454180007087	649
2.517285085000367	649
2.5338125850003053	653
2.5505318350005837	653
2.567590002000543	659
2.5842069190002803	663
2.6010268770005496	663
2.61746637700071	661
2.634500752000349	663
2.650988002000304	665
2.6676292100000865	669
2.6844499600001654	675
2.700903627000116	685
2.7174167100001796	713
2.7351490440005364	805
2.751769835000232	873
2.7684937940002783	893
2.785706002000552	897
2.8029175020001276	901
2.8199980019999202	897
2.8366585430003397	907
2.8534917520000818	899
2.8708959189998495	895
2.887502917999882	897
2.9041649190003227	889
2.9209770440002103	879
2.938392044000466	859
2.955369377000352	807
2.972173709999879	747
2.98898496000038	685
3.0069392519999383	587
3.023459460000595	529
3.0401950020004733	565
3.056695919000049	555
3.073116377000588	555
3.0897419190005166	555
3.106930377000026	557
3.1240599190005014	563
3.140960960000484	567
3.1579482930001177	573
3.1746202100002847	579
3.1915736270002526	585
3.2083595849999256	589
3.2260081270005685	593
3.242204584999854	595
3.2592458350000015	595
3.2760904189999565	599
3.292737794000459	603
3.3090431270002227	611
3.3260368350001954	613
3.3428661690004446	615
3.359884043999955	617
3.376225460000569	619
3.393025002000286	623
3.410259709999991	627
3.4277639190004265	635
3.4464170440005546	637
3.4655102940005236	639
3.482896919000268	643
3.49981504400057	645
3.5166912940003385	645
3.5338781690006726	649
3.5510912099998677	649
3.567594002000078	655
3.5844673350002267	657
3.601563459999852	657
3.618843793999986	659
3.635294294000232	661
3.6520421690001967	661
3.6688036690002264	663
3.686125793999963	669
3.7024032939998506	679
3.719547669000349	699
3.7363716270001532	771
3.754000669000561	861
3.770765252000274	889
3.788084835000518	897
3.8050177519999124	895
3.8222317520003344	897
3.8394318770006066	903
3.856691335000505	903
3.873543210000207	889
3.8908322940005746	889
3.907350460000089	887
3.925028002000545	879
3.941937419000169	867
3.9588242520003405	817
3.9758715020007003	759
3.992891376999978	689
4.009501835000265	611
4.025747044000127	507
4.042992669000341	575
4.060164960000293	553
4.077026752000165	553
4.093469335000009	551
4.110693627000728	555
4.127605960000437	559
4.144417252000494	567
4.160846501999913	569
4.177828001999842	575
4.195457085000271	581
4.213190252000459	583
4.231323252000038	589
4.249426377000418	591
4.266071627000201	599
4.283572293999896	599
4.3004216690005705	603
4.3169026270006725	603
4.333847085000343	609
4.350825419000103	615
4.36769416900006	619
4.384875419000309	623
4.401875127000494	625
4.418070794000414	627
4.434550252000008	629
4.451700252000592	633
4.4690330020002875	639
4.485600044000421	643
4.502094335000038	645
4.519659419000163	647
4.536683377000372	647
4.553032002000691	651
4.569728209999994	653
4.5868591690004905	657
4.60411604500041	657
4.6207504200001495	659
4.637101170000278	659
4.654230545000246	659
4.6712925870006075	665
4.6877171280002585	671
4.70427767000001	673
4.721399295000083	689
4.738951461999932	751
4.7557184200004485	841
4.772386878000361	879
4.789736045000609	897
4.8071090450002885	897
4.825085086999934	897
4.84213958700002	907
4.859118962000139	895
4.875891628000318	891
4.893145628000639	893
4.910156962000656	891
4.927012003000527	879
4.943710462000126	867
4.961008170000241	825
4.977786295000442	763
4.994695254000362	709
5.011040628000046	621
5.027798212000562	521
5.044397212000149	581
5.061297045000174	551
5.0775965870006985	553
5.094437587000357	553
5.110876669999925	559
5.127636920000441	559
5.144200837000426	567
5.161216295000486	569
5.1774149200000465	575
5.194425462000254	577
5.210861212000054	581
5.227619502999914	585
5.2441046700005245	589
5.261313128000438	593
5.2777033370002755	593
5.294834336999884	599
5.311180170000625	605
5.327862711999842	609
5.34426096200059	611
5.361458170000333	615
5.3777302950002195	617
5.394872920000125	619
5.41136075400027	625
5.428356211999926	631
5.444596087000718	633
5.461655378000614	637
5.477838712000448	637
5.495806294999966	641
5.511886670000422	645
5.528789003999918	647
5.5451960450000115	651
5.5620023370001945	651
5.578347878999921	653
5.5952202950002174	653
5.611817087000418	657
5.628522587000589	661
5.644718129000466	663
5.661746045000655	663
5.677860294999846	665
5.694961212000635	667
5.711321503999898	675
5.728422004000095	693
5.745366379000188	755
5.762893462000648	847
5.779995670000062	883
5.797250170000552	895
5.816235837000022	893
5.83525562900013	901
5.852813587000128	901
5.8698961290001535	901
5.886538503999873	895
5.903586170999915	895
5.920900004000032	879
5.937588544999926	873
5.95475250400068	863
5.97148512900003	817
5.988014545000624	761
6.004470587000469	695
6.020897211999909	607
6.0376798790002795	509
6.054297587000292	583
6.070572919999904	557
6.087988461999885	563
6.104784629000278	559
6.121534754000095	563
6.1377041700006885	563
6.155262504000348	563
6.171576587000345	569
6.187917004000155	577
6.204860169999847	583
6.221372920000249	585
6.237878294999973	587
6.254562004000036	591
6.271757837000223	595
6.289045254000484	597
6.3055045870005415	601
6.322137587000725	605
6.339433754000311	607
6.356224295000175	611
6.372659878999912	613
6.38936121200004	619
6.406470212000386	623
6.422825462000219	625
6.4394960039999205	627
6.455810254000426	627
6.472755087000223	633
6.489691546000358	639
6.506295212000623	641
6.522855295000227	643
6.540351045000534	647
6.556713754000157	647
6.573100878999867	649
6.589703212000131	653
6.606892837000487	655
6.623803837000196	659
6.6404857950001315	659
6.656704462000562	655
6.673783421000735	659
6.690856711999913	663
6.707373337000718	671
6.723942587000238	677
6.7411209199999576	705
6.757599462000144	785
6.774462295999911	861
6.791196129000127	895
6.808588378999957	899
6.825982170000316	895
6.844174921000558	895
6.861259420000351	903
6.878633921000073	901
6.895518712000012	895
6.912986004000231	889
6.930195629000082	883
6.947301420000258	879
6.964707212000576	851
6.987335712000458	783
7.005170211999939	721
7.021582461999969	637
7.037854629000321	529
7.054887504000362	575
7.071250754000175	555
7.08749125400027	559
7.103926046000197	561
7.120446504000029	559
7.136990837000667	559
7.153460587000154	561
7.170394004000627	567
7.186765211999955	575
7.203530296000281	579
7.220347086999936	583
7.237012629000674	585
7.253731921000508	589
7.271000171000196	591
7.287615295000251	595
7.304404629000601	599
7.3211012120000305	601
7.338125379000303	603
7.3552117540002655	607
7.371399921000375	611
7.38762546199996	617
7.4043540460006625	621
7.42170262900072	623
7.438010837000547	625
7.455335546000242	627
7.471773754000424	633
7.488820379000572	637
7.505399753999882	641
7.522243879000598	643
7.538831587000459	643
7.555922587000168	645
7.57202650399995	647
7.589344837000681	651
7.605781254000249	657
7.622667379000632	657
7.639385671000127	657
7.656534212000224	657
7.672987712000577	657
7.689522212000156	663
7.706582921000518	669
7.723675046000608	675
7.740182045999973	691
7.756771129000299	749
7.774163961999875	839
7.791488837000543	879
7.808205921000081	897
7.825320921000639	893
7.842525337000552	901
7.8600496710005245	903
7.877087837000545	893
7.8939069210000525	889
7.911386129000675	895
7.9287427960007335	881
7.946048546000384	883
7.96272229600072	869
7.980179379000219	831
7.9975014620004	771
8.013940879000074	709
8.030844378999973	639
8.047037629000442	531
8.063198046000252	575
8.079761171000428	551
8.096855004000645	555
8.113402587000564	557
8.131738462000612	559
8.151032129000669	563
8.171471921000375	567
8.190282712000226	575
8.20846883700051	579
8.22563946199989	581
8.248586212000191	587
8.268074796000292	595
8.285710296000616	591
8.301862504000383	595
8.3167047120005	597
8.33218442100042	601
8.346695379000266	605
8.361520879000636	607
8.377103129000716	609
8.392631087000154	611
8.408950587000618	617
8.424632879000455	621
8.44068671200057	623
8.456233962000624	625
8.472499212000002	631
8.488165837000452	635
8.504463837000003	639
8.520746504000272	639
8.536435379000068	639
8.553228587000376	643
8.570069461999992	649
8.587437920999946	651
8.60414304599999	653
8.620382587000677	651
8.637863754000136	653
8.654798921000292	655
8.671244004000073	659
8.687534296000194	661
8.705124296000577	665
8.721522628999992	669
8.738038296000013	675
8.754981629000213	711
8.771287045999998	791
8.788197629000024	863
8.804718172000321	889
8.8215680050007	897
8.83768971400059	899
8.854811381000218	897
8.87187396399986	907
8.888744546999988	895
8.905022422000002	897
8.921746380000513	889
8.938425381000343	881
8.955514922000475	877
8.971745964000547	861
8.989206339000702	823
9.006431421999878	761
9.023382839000078	695
9.039839005999966	605
9.056681005000428	513
9.073656672000652	587
9.090974964000452	561
9.10744342199996	561
9.124667172000045	559
9.141817839000396	559
9.159029088999887	561
9.175854505000643	567
9.192915672000709	573
9.210162631000458	579
9.227038464000543	585
9.243189005000204	587
9.2604574220004	589
9.277556046999962	591
9.294648422000137	593
9.311156796999967	597
9.328203255000517	603
9.345560839000427	609
9.362565422000444	611
9.37915104700005	613
9.396264880000672	615
9.41314354699989	617
9.431058713999846	623
9.44805700500001	627
9.465671589000522	633
9.482812297000237	635
9.50280700500025	637
9.522738714000297	643
9.539965881000171	645
9.557284547000563	647
9.574379381000654	651
9.589981547000207	653
9.605494131000341	655
9.62381825600005	655
9.63947000600001	659
9.654931464000583	657
9.670720339000582	661
9.686887005000244	663
9.703418131000035	665
9.718610589000491	667
9.733979047000503	671
9.750166546999935	689
9.765537881000455	729
9.780747505999898	815
9.796252172000095	867
9.811380006000036	887
9.826907422000659	895
9.842360089000067	895
9.857950839000296	899
9.87321154700021	899
9.890185006000138	895
9.906301339000493	891
9.922731214000123	881
9.939193506000265	879
9.955587006000314	879
9.971627380999962	877
9.988235922000058	843
10.004548255999907	797
10.02101404699988	727
10.036923921999914	671
10.05304725499991	573
10.069471380999858	523
10.085774631000277	563
10.101997796999967	555
10.118330298000728	553
10.136173380999935	553
10.153696839000077	557
10.171423172000686	561
10.187581214000602	569
10.203486923000128	571
10.219575131000056	577
10.235948714000187	581
10.252150172000256	585
10.269108047999907	589
10.286965672000406	593
10.304488880999997	597
10.321469922000688	599
10.338831839000704	601
10.355661381000573	607
10.372504672000105	609
10.389198380999915	615
10.40594150600009	617
10.422506922000139	619
10.43883992300016	621
10.456060756000625	625
10.472621214000355	631
10.489555131000088	633
10.50634046400046	635
10.522507047000545	639
10.538802256000054	639
10.555676005999885	643
10.572060297000462	645
10.58942738099995	649
10.605586214000141	653
10.622239797000475	653
10.639564838999831	653
10.656602381000084	657
10.673200047000137	659
10.690122089000397	659
10.706396589000178	663
10.722691255999962	667
10.739444839000498	669
10.755996756000059	683
10.772809672000221	725
10.790251381000417	821
10.806951881000714	881
10.823745630999838	895
10.8406701720005	891
10.857312089000516	895
10.87436867300039	891
10.891078880999885	903
10.907680006000191	899
10.924474381000437	889
10.941110381000726	885
10.957765339000616	875
10.974612923000677	879
10.991337088999899	843
11.008089672000096	801
11.025197923000633	739
11.04138083900034	671
11.05778163100058	569
11.074431464000554	515
11.091015797000182	561
11.106940714000302	555
11.123608923000575	553
11.140463464000277	553
11.156911339000544	555
11.172936046999894	555
11.190092048000224	561
11.207074089000344	569
11.223614548000114	577
11.240003798000544	579
11.257152214000598	583
11.273932714000694	587
11.290580214000329	589
11.30670217199986	593
11.323513964000085	597
11.340299839000181	601
11.357191047000015	603
11.373953964000066	609
11.390823755999918	613
11.406897589000437	615
11.423903173000326	619
11.440623381000478	623
11.456971423000141	625
11.473746256000595	627
11.49040204799985	633
11.507311172999835	637
11.523996130999876	639
11.54053108900007	643
11.5579273809999	643
11.57434792300046	647
11.590944631000639	649
11.607323838999946	655
11.62425696399987	655
11.640750881000713	655
11.65739983900039	655
11.673920173000624	659
11.690617214000667	661
11.706604589000563	663
11.724338964000708	665
11.740740048000589	671
11.757736173000012	679
11.773928173000058	707
11.791219505999834	791
11.807577714000217	865
11.824502548000055	891
11.840883006000695	893
11.857746923000377	893
11.87407221400008	899
11.891504381000232	905
11.907722298000408	895
11.924568256000384	901
11.940955048000433	887
11.957636381000157	877
11.974193673000627	875
11.991117506000592	865
12.007638048000445	827
12.025004048000483	757
12.04133121399991	701
12.057814630999928	627
12.074632923000536	523
12.09174817300027	591
12.108765464000498	567
12.125951631000135	567
12.142360505999932	559
12.159531588999926	561
12.176226131000476	561
12.193584048000048	563
12.210322339000413	569
12.227396838999994	577
12.244082006000099	581
12.261218131000533	583
12.277770798000347	585
12.294990006000262	589
12.311556755999845	593
12.328703797999879	599
12.345134423000673	603
12.362155505999908	605
12.378772256000047	609
12.39597104800032	611
12.412210756000604	615
12.429307589000018	619
12.44573167300041	623
12.462727006000023	625
12.479459131000112	627
12.49640963100046	631
12.512834381000175	635
12.529917339000349	639
12.546410173000368	641
12.563691588999973	643
12.580538756000351	645
12.597517423000681	647
12.614249922999988	649
12.631535631000588	653
12.648368214000584	657
12.665156005999961	659
12.681739464000202	657
12.698370006000005	659
12.715501631000734	659
12.731852006000736	665
12.74839850599983	669
12.76606658900073	683
12.78283000600004	715
12.800419214000613	807
12.81721529800052	877
12.834717505999834	891
12.851939339000637	891
12.86909488099991	899
12.885717713999838	897
12.90300250600012	901
12.920673423000153	895
12.939160881000134	885
12.959485381000377	883
12.977249090000441	883
12.994469508000293	859
13.011249924000367	831
13.027900007000426	781
13.045411841000714	723
13.0619066320005	639
13.078429299000163	539
13.095108674000585	577
13.112214841000423	555
13.132661132000067	561
13.15012654900056	563
13.166773632000513	561
13.18305538200002	561
13.201120549000734	563
13.218836424000074	569
13.242427424000198	581
13.267834382000729	591
13.28511538300063	589
13.302005591000125	591
13.31890442400072	591
13.335795298999983	595
13.351988465999966	599
13.3681845910005	605
13.38529675800055	609
13.402027965999878	611
13.418427091000012	611
13.435153674000503	615
13.452292132000366	621
13.469291383000382	625
13.485637383000721	629
13.501868549000392	631
13.519020716000341	633
13.535875758000657	637
13.552037632000065	641
13.568463923999843	645
13.585524674000226	647
13.602413591000186	649
13.618767508000019	649
13.635327132999919	651
13.652398174000155	655
13.66940463300034	657
13.68599467400054	657
13.7022595490007	657
13.719354716000453	659
13.736431381999864	663
13.752593881999928	667
13.769134840999868	679
13.786036508000507	711
13.803034549000586	797
13.819697341000392	863
13.836234924000564	883
13.853193382000427	893
13.870402966000256	895
13.889982008000516	899
13.9071808409999	899
13.924880633000612	897
13.942456341000252	893
13.96045571600007	883
13.977899632000117	875
13.995420715999899	879
14.012591341000189	847
14.030018799000572	789
14.046940091000579	721
14.06405096600065	649
14.080974716000128	543
14.098093382000116	555
14.1153131330002	547
14.132376757000202	555
14.149534424000194	557
14.167296466000153	559
14.18458021600054	559
14.201559258000088	561
14.218558883000696	567
14.235452591000467	573
14.252371299000515	579
14.269400299000154	585
14.286278591000155	587
14.30301371600035	591
14.319898716000353	591
14.336808674000167	593
14.35395459100073	599
14.371093966000444	603
14.38820988200041	609
14.405930173999877	613
14.424766383000133	617
14.443680091000715	619
14.461040008000055	619
14.478334675000042	625
14.494927299000665	625
14.511789924000368	631
14.529114841000592	635
14.546104383000056	641
14.562384799000029	643
14.57952321599987	643
14.596514841000499	645
14.613548549999905	651
14.630331383000339	653
14.647357216000273	657
14.664397090999955	657
14.681322799000554	657
14.698489549999977	657
14.715699799000504	659
14.732604632999937	661
14.749694508000175	669
14.766753924000113	673
14.78384992500014	687
14.801325549000467	745
14.819393050000144	835
14.837371508000615	881
14.854661050000686	893
14.871936090999952	889
14.891427549000582	893
14.910571465999965	905
14.927650383000582	901
14.94437629999993	895
14.962081508000665	887
14.979662383000687	883
14.996417299000314	875
15.013025715999902	863
15.030720383000698	821
15.047967049000363	753
15.064810341000339	689
15.081129674000294	597
15.098487341000691	515
15.116392048999842	571
15.133687925000231	557
15.151515258000472	559
15.168717716000174	559
15.185270300000411	561
15.202099424000153	561
15.219335550000324	563
15.235950008000145	571
15.252208841000538	579
15.269483591000608	583
15.286570799000401	585
15.302900133000549	585
15.319550383000205	587
15.336547091000284	591
15.353212633000112	597
15.369790216000183	601
15.386115299000267	607
15.403170924000733	609
15.420389382999929	611
15.436598216000675	613
15.452982216000237	617
15.46994046600048	623
15.487203882999893	627
15.503567008000573	631
15.520155383000201	631
15.537034007999864	633
15.554015133000576	639
15.570325716000298	643
15.586753675000182	647
15.603821175000121	647
15.620960883000407	649
15.63730488300007	649
15.65381246600009	653
15.670822800000678	655
15.687534591000258	659
15.703837216000466	659
15.720486258000165	657
15.737457466000706	661
15.754485675000069	665
15.770782633000636	673
15.787129925000045	687
15.80453338300049	737
15.821617091000007	827
15.838197841000692	871
15.855080091000673	895
15.872104841000692	893
15.891862425	901
15.911798840999836	903
15.928608840999914	905
15.946311050000077	895
15.964082925000184	891
15.980774091000058	883
15.997497966000083	883
16.014981590999923	859
16.032247133000055	831
16.04902784100068	763
16.065737633000026	703
16.0825829660007	621
16.099555675000374	523
16.115899258000354	589
16.132088258000294	557
16.14904642500005	561
16.16613480000069	559
16.182504258000336	559
16.19905075800034	559
16.215902425000422	561
16.232754425000167	567
16.249289215999852	575
16.265812508000636	579
16.282852633000402	581
16.29992621600013	583
16.316226132999873	583
16.332597716000237	589
16.349755050000567	593
16.366679466000278	597
16.38281892500072	601
16.39937967500009	603
16.41637313299998	607
16.433136133000517	615
16.449707507999847	617
16.466056924999975	621
16.483058841000457	623
16.49966459100051	625
16.516210591000345	629
16.53260646600029	633
16.549716883000656	637
16.566060133000065	639
16.58243038300043	641
16.598847425000713	641
16.616082800000186	643
16.632371591000265	647
16.64884396600064	651
16.665478466000422	651
16.682398716000534	651
16.69904355000017	653
16.71565363300033	655
16.732026133000545	659
16.749119591000635	661
16.7656300080007	663
16.781945008000548	669
16.79850038299992	685
16.81597846600016	747
16.83272738300002	843
16.849654966000344	887
