# Supplementary material for: Automated diagnosis of heart valve degradation using novelty detection algorithms and machine learning
Source: PLoS One. 2019 Sep 26;14(9):e0222983. doi: 10.1371/journal.pone.0222983 (PMC6762068; doi:10.1371/journal.pone.0222983)
Supplement: S2 Dataset — (ZIP) [file pone.0222983.s002.zip › Test_data/Data_20180731_162656.csv]

NFC Sensor Tag Measurement
2018/07/31 16:26:56
t	Data
0.0	905
0.017993915999795718	891
0.03375295799924061	893
0.05047762499998498	905
0.06631554099931236	881
0.08148141599940573	881
0.09705862499959039	871
0.11302520799927152	869
0.12926416599930235	841
0.14467249999961496	783
0.16032395799993537	731
0.1762287080000533	679
0.1936468750000131	583
0.2086033329997008	511
0.22455812499993044	551
0.24059424999995827	529
0.25714154099932784	523
0.27415437499985273	519
0.29131170799973916	517
0.3083364999993137	517
0.323832374999256	521
0.33979591599927517	521
0.3567809579999448	527
0.3724561659992105	535
0.38950391599973955	543
0.40565229099956923	551
0.42193079099979514	553
0.43732804100000067	555
0.45390416600002936	561
0.4708444999996573	573
0.488415625000016	575
0.5058351659999971	581
0.523707624999588	591
0.5403523749992019	597
0.5584960409996711	599
0.5759679160000815	607
0.5928700409995145	613
0.6098954159997447	621
0.6271608749993902	627
0.6442465000000084	635
0.6613027079993117	639
0.6784382499999992	643
0.695611457999803	649
0.7124780409994855	655
0.7295814599992809	657
0.7465557929999704	661
0.7637075009997716	665
0.781037042999742	667
0.798351625999203	667
0.81567700100004	669
0.8327053339999111	681
0.850608708999971	703
0.8674733339994418	717
0.8843946679999135	713
0.9017726679994666	747
0.9189656680000553	799
0.9363398339992273	841
0.9528543339993121	881
0.9701589599999352	915
0.9882524599997851	937
1.0096397929992236	925
1.026702292999289	909
1.0434315849997802	919
1.0610856679995777	923
1.0777105009992738	903
1.0946620849999817	893
1.1113148340000407	891
1.1288815429998067	875
1.14602829299929	835
1.1629382089995488	773
1.1797895009995045	709
1.1968284589993345	617
1.2134875429992462	533
1.2302113349996944	567
1.2467118759996083	547
1.2638126259998899	541
1.2804679179998857	535
1.296885375999409	533
1.3133994599993457	533
1.330556543000057	531
1.3469815009993908	539
1.3636035849995096	543
1.3802596259993152	551
1.3973557929994058	557
1.4140615849992173	565
1.430647417999353	571
1.4469946259996505	575
1.464128167999661	583
1.480590084999676	589
1.4970917509999708	591
1.5138495849996616	597
1.530799417999333	599
1.5471628759996747	609
1.563806459999796	615
1.5804428349993032	619
1.5975217509994764	623
1.6140744179992907	631
1.6306593350000185	639
1.6470806259994788	643
1.6642474179998317	651
1.680774167999516	655
1.6972175430000789	657
1.7136987929998213	661
1.730912834999799	667
1.7472910839996985	671
1.7639675430000352	675
1.7805968349994146	675
1.797433417999855	677
1.8141152509997482	679
1.8306346679992203	683
1.8470182089995433	705
1.8640849179992074	725
1.8806084600000759	721
1.8969414179991873	725
1.913764584999626	771
1.9311235429995577	825
1.9477566679997835	859
1.9647326259992042	897
1.9813825849996647	927
1.9987124599992967	937
2.0154147929997634	919
2.0319830849994105	909
2.048585459999231	915
2.06594245999986	923
2.082749958999557	909
2.100588417999461	901
2.1174490429993966	895
2.135227167999801	875
2.1521175009993385	839
2.1694021260000227	763
2.185840334999739	715
2.2031062099995324	629
2.2195991259995935	529
2.2365619180000067	573
2.253104334999989	543
2.270222709999871	539
2.2866766679999273	539
2.303840917999878	539
2.3206506259994057	537
2.3372514599996066	535
2.3542682509996666	541
2.370507584999359	545
2.3875879179995536	555
2.4042083349995664	563
2.420991125999535	567
2.4371626679994733	573
2.4542085429993676	575
2.47046308499921	581
2.487254125999243	587
2.503449167999861	593
2.520440835000045	597
2.536655292999967	601
2.553871084999628	607
2.5708846679999624	613
2.58699391799928	621
2.603975626999272	627
2.620826959999249	631
2.6376015849991745	637
2.653990793000048	643
2.6709031259997573	647
2.6875926679995246	655
2.7046413769994615	659
2.720958292999967	661
2.737666875999821	665
2.754697376999502	667
2.7715404179998586	671
2.7883471269997244	671
2.8058555849993354	677
2.8222959179993268	679
2.83974229299929	681
2.8581280429998515	701
2.8755722099995182	721
2.8929895849996683	723
2.910976209999717	741
2.929227042999628	795
2.9466496679997363	843
2.9646867929996006	887
2.981208417999369	919
2.997840709999764	933
3.0154655019996426	927
3.032600334999188	909
3.0494063349997305	907
3.0659584599998198	921
3.08356595999976	909
3.101009417999194	899
3.1185005849993104	893
3.135502792999432	887
3.152460375999908	853
3.1701345429992216	783
3.187258959999781	731
3.204146127000058	655
3.220679001999997	549
3.2374242930000037	577
3.254470709999623	547
3.270772709999619	535
3.2870463350000136	535
3.304220709999754	537
3.321331251999254	535
3.337485875999846	531
3.3539295430000493	535
3.370860459999676	543
3.387850084999627	549
3.4043311679997714	557
3.4209169179994205	561
3.4377449599996908	565
3.454783542999394	571
3.471259542999178	577
3.488207959999272	583
3.5053349179997895	589
3.5222162519994527	593
3.5398569599992697	597
3.5593140849996416	607
3.577865751999525	609
3.59550716800004	619
3.6119715019995056	623
3.629506126999331	629
3.6470868349997545	635
3.664454626999941	641
3.6808194179993734	645
3.6982030019999	653
3.715350667999701	655
3.7322696679993896	661
3.7488593349999064	665
3.765886584999862	671
3.782756292999693	671
3.800005876999421	671
3.8161952929995095	675
3.8330204179992506	675
3.850121501999638	683
3.866969084999255	705
3.8832415019996915	723
3.9004326679996666	719
3.917687001999184	739
3.935505292999551	793
3.952188876999571	837
3.969837042999643	871
3.987853167999674	911
4.005174042999897	937
4.021836584999619	925
4.040635751999616	905
4.0589534599994295	915
4.077766084999894	921
4.095854417999362	897
4.113657334999516	893
4.1314362929997515	887
4.149084334999316	873
4.166389209999579	823
4.1837370429993825	765
4.201437251999778	697
4.219301876999452	593
4.236060126999291	537
4.252727626999331	551
4.269816168000034	535
4.2871712930000285	533
4.303827334999369	535
4.320097376999911	531
4.336986376999448	531
4.3541942519996155	535
4.370492542999273	539
4.387045542999658	545
4.404143501999897	553
4.4209469600000375	559
4.4378210019995095	563
4.45510650199958	569
4.47188158499921	571
4.48867733499992	579
4.5056110019995685	587
4.522256042999288	591
4.539043001999744	593
4.555891792999319	599
4.572704209999756	605
4.589844542999344	611
4.606632751999314	619
4.623638209999626	625
4.640881251999417	629
4.663200709999728	639
4.681451167999512	645
4.698616251999738	649
4.716737667999951	653
4.733835542999259	661
4.750766626999393	665
4.767420001999199	665
4.785365918000025	671
4.803506251999352	671
4.820686501999262	671
4.837419876999775	675
4.854005459999826	683
4.870306084999356	703
4.886666585000057	721
4.904516126999624	721
4.920868793999944	735
4.937391335999564	783
4.955230044999553	829
4.972573252999609	869
4.989391294999223	905
5.006031169999915	931
5.022350169999299	933
5.0398159619999205	903
5.056191710999883	909
5.0727842950000195	913
5.089625586999318	911
5.107744710999214	903
5.125507627999468	893
5.146837919999598	893
5.164676712000073	857
5.181440294999447	787
5.197639170000002	727
5.21475891999944	673
5.231682044999616	565
5.24813616999927	567
5.264794377999351	541
5.281808044999707	529
5.300738294999974	533
5.3170415449994834	527
5.333620919999703	529
5.350810835999255	531
5.368929962000038	533
5.385847710999769	541
5.406910585999867	551
5.437577169999713	565
5.454966169999352	571
5.470018711999728	569
5.485013544999674	577
5.500408877999689	581
5.515283502999409	583
5.530760919999921	589
5.548028585999418	595
5.563605169999391	605
5.578433336999296	605
5.59339066999928	613
5.608703377999518	615
5.6242945449994295	623
5.639026586999535	627
5.654949794999993	631
5.670313752999391	637
5.68589275299928	643
5.7012403359995005	647
5.716681545000029	651
5.731931377999899	655
5.747482335999848	657
5.762966210999366	665
5.779388252999524	663
5.7956191279999985	671
5.811658210999667	669
5.829730877999282	673
5.84704612799942	677
5.863344294999479	685
5.879591086999426	699
5.896033877999798	719
5.912280585999724	721
5.929223419999289	737
5.946078086999478	791
5.963330336999206	833
5.981300294999528	871
5.998239294999621	913
6.015196669999568	933
6.032158170000002	927
6.049277002999588	901
6.066192878000038	915
6.082995836000009	919
6.100006961999497	911
6.116852877999918	901
6.133863086999554	887
6.150575002999176	891
6.1673513359992285	861
6.184216294999715	801
6.2008784199997535	743
6.2173437109995575	675
6.233868086999792	575
6.250446170000032	557
6.266891294999368	551
6.283402129000024	539
6.29996021199986	529
6.316420794999431	531
6.333099462000064	531
6.349668711999584	529
6.3662528369995925	533
6.382755210999676	539
6.399309627999173	545
6.415649294999639	555
6.4321020869992935	561
6.448837586999616	569
6.465550502999577	575
6.481563544999517	575
6.497975962000055	579
6.514631752999776	587
6.531068711999978	591
6.549648711999907	595
6.5656177529999695	605
6.581648628000039	603
6.597825752999597	609
6.61447046199919	619
6.630980836999697	623
6.648199628999464	631
6.664370586999212	641
6.6813242949992855	641
6.697650877999877	647
6.713813503999518	651
6.730144752999877	655
6.747097586999189	665
6.76502479499959	665
6.781518419999884	669
6.797927752999385	669
6.814585211999656	673
6.83077708699966	673
6.847277252999447	677
6.864280211999358	683
6.881891544999235	703
6.897828961999949	723
6.915277669999341	717
6.931359544999395	733
6.9482193369995	779
6.9648152119998485	827
6.981537169999683	857
6.99780554499921	897
7.015062294999552	927
7.031478919999245	935
7.0482587119995515	919
7.0651980869997715	907
7.082718044999638	911
7.1002026279993515	913
7.117344962000061	897
7.13431391999984	889
7.151661419999982	895
7.168988587000058	865
7.1861791279998215	821
7.202841961999184	757
7.2199734199994055	693
7.236903877999794	607
7.253964711999288	519
7.270581169999787	561
7.28775971199957	537
7.305077419999179	537
7.322946252999827	533
7.339516503999221	533
7.356561211999178	529
7.3736686289994395	531
7.390778420000061	537
7.4072336699991865	545
7.424275294999461	555
7.441351419999592	559
7.458304879000025	567
7.474597419999554	571
7.491437794999911	575
7.508255878999989	583
7.525257586999942	587
7.54146571199999	591
7.55868758699944	595
7.576024086999496	601
7.593004336999911	607
7.610569044999465	613
7.628528544999426	621
7.646191628999986	627
7.663910419999411	633
7.681159211999329	637
7.69844683699921	643
7.715748919999896	649
7.7326672949993736	653
7.750019961999897	659
7.767346461999296	665
7.784734629000013	665
7.801862837000044	667
7.818291919999865	669
7.835665419999714	671
7.852735836999273	673
7.869303462000062	677
7.88573879499927	697
7.902682420000019	715
7.919923961999302	717
7.936274294999748	725
7.952812586999244	769
7.970470962000036	825
7.987921628999175	859
8.005030128999351	903
8.021743794999566	925
8.039236711999365	929
8.056291670000064	915
8.073245336999207	909
8.09033950399953	917
8.107622628999707	915
8.124414878999232	893
8.141087836999759	883
8.158556378999492	885
8.17578371199943	873
8.192214878999948	819
8.208884294999734	759
8.225298169999405	695
8.24291554499996	607
8.259324169999672	533
8.27558729499924	557
8.291992462000053	537
8.309020169999712	533
8.325406836999719	531
8.341656169999624	527
8.35836971199933	529
8.375657128999592	531
8.391863795000063	535
8.408232003999728	543
8.424882711999999	551
8.442042294999737	555
8.458688919999986	563
8.475265211999613	567
8.491687544999877	573
8.50937642000008	577
8.525847794999208	585
8.542151628999818	585
8.558595044999493	593
8.575694628999372	597
8.591875169999184	605
8.608931003999714	609
8.626078461999896	615
8.642969044999518	623
8.659384794999823	627
8.675729628999761	635
8.691996419999668	639
8.709128378999594	647
8.725397544999396	651
8.741796294999403	655
8.758019169999898	659
8.77529087899984	665
8.791759878999983	667
8.80829212899971	671
8.824862128999484	673
8.841852419999668	673
8.858253086999866	675
8.874582794999696	677
8.891434378999293	693
8.907883503999983	717
8.92435104499964	725
8.940835336999953	723
8.95823779500006	769
8.975328044999515	817
8.99263087899999	855
9.00974812899949	901
9.026780169999256	927
9.043437044999337	933
9.060099544999503	917
9.076598294999712	909
9.094067128999995	907
9.113991462999365	923
9.133637379999527	901
9.150521921999825	891
9.167139129999669	887
9.1847045049999	857
9.20208096299939	807
9.219337504999203	749
9.236702462999347	677
9.253629671999988	587
9.270144588999756	549
9.287180296999395	553
9.304469754999445	537
9.320831587999237	533
9.337075462999564	533
9.354342588999316	529
9.37127412999962	531
9.387583296999765	533
9.404005379999944	539
9.420973504999893	547
9.437793504999718	555
9.454328046999763	561
9.470664754999234	567
9.487613171999328	573
9.5048215049992	575
9.521166296999581	583
9.537501087999772	585
9.554815046999465	593
9.57166433799921	599
9.588194296999973	605
9.604707380000036	607
9.621665962999941	611
9.638899629999287	621
9.655487588999677	625
9.67159662999984	633
9.688755629999832	637
9.706005879999793	645
9.722419879999507	647
9.738739171999441	651
9.755994754999847	657
9.772894296999766	661
9.789746963999278	665
9.806070462999742	667
9.823264338999252	671
9.84052754699951	671
9.857558462999805	673
9.874213504999716	675
9.891945879999184	685
9.909152421999352	709
9.925867004999418	725
9.942055879999316	717
9.959528714000044	751
9.976705671999298	805
9.993375046999972	845
10.00996683899939	885
10.027229962999627	921
10.044618296999943	935
10.061157671999354	925
10.077487296999607	905
10.094833254999685	911
10.114485172000059	927
10.132260212999427	899
10.15093787999922	897
10.168012462999286	897
10.185655546999442	881
10.202546421999614	827
10.219424046999848	771
10.236236754999481	705
10.25336963099926	623
10.26981787999921	527
10.286303504999523	573
10.302604671999688	543
10.319666296999458	533
10.336125338999409	527
10.353005422000024	529
10.370121547000053	529
10.387492129999373	529
10.404849879999347	533
10.421413004999522	541
10.438644546999967	551
10.456071546999738	561
10.471126671999627	563
10.48589992199959	567
10.50090412999998	571
10.516212129999985	575
10.531520339000053	577
10.547851796999566	585
10.563841505999335	591
10.580469171999539	595
10.597761004999484	603
10.613722671999312	605
10.629457629999706	611
10.644680589000018	615
10.66006667199963	621
10.676416171999335	627
10.693124589000035	635
10.709244546999798	641
10.725430046999463	647
10.741843879999578	649
10.758782505999989	653
10.77543779699954	657
10.791964754999753	663
10.80909804699968	669
10.82611625499976	669
10.842590838999968	671
10.859211630999198	673
10.876267046999601	675
10.893386171999737	683
10.91006242200001	703
10.92649675499979	719
10.943737588999284	711
10.960658838999734	733
10.977338463999331	783
10.994095588999699	829
11.011191963999408	867
11.028349005999189	905
11.045039796999845	925
11.061644963999242	927
11.07891988099982	907
11.096091754999179	905
11.113662630999897	907
11.134012421999614	897
11.151158588999351	889
11.168901172000005	881
11.186615713999345	881
11.204254880999542	849
11.220998004999274	781
11.238225463999697	729
11.254830963999666	657
11.271816254999976	549
11.288182588999916	573
11.305413796999346	541
11.321642796999186	527
11.338655171999562	527
11.35519704699982	527
11.372011629999179	529
11.388381963999564	533
11.405434463999882	535
11.421883129999514	539
11.438919796999471	547
11.455447046999325	555
11.472495422000065	563
11.489023921999433	569
11.50604671399924	573
11.522189713999978	575
11.539313088999734	579
11.555789338999602	587
11.572619504999238	591
11.589193296999838	599
11.606153796999934	603
11.622363464000045	607
11.639518671999213	615
11.655824880999717	619
11.672705338999549	625
11.68918221399963	633
11.706221213999925	639
11.722487463999641	641
11.739642088999972	647
11.755892505999327	651
11.772873713999616	657
11.789430797000023	661
11.80636463099927	665
11.82270742199944	665
11.839804213999741	669
11.856040505999772	673
11.872935755000071	673
11.889539881000019	677
11.906449463999706	695
11.922599463999177	711
11.939718880999862	723
11.956015796999964	717
11.9732032969996	755
11.989944296999965	807
12.007931921999443	849
12.025463588999628	891
12.043320881	923
12.061044005999975	939
12.077943505999428	919
12.095333421999385	907
12.112539505999848	913
12.129919630999211	927
12.146436838999762	901
12.16273175599963	891
12.179247421999207	895
12.195719088999795	883
12.212058380999224	841
12.22853929699977	783
12.244837505999385	725
12.261772421999922	645
12.278134338999735	539
12.295406921999529	579
12.312665338999977	551
12.32904033899922	541
12.345510088999617	535
12.361880130999452	535
12.378932588999305	533
12.395517213999483	529
12.411881630999233	533
12.428332296999542	539
12.445369256000049	549
12.46152200599954	557
12.477660505999665	563
12.494761171999926	567
12.511727131000043	573
12.528207755999574	579
12.54482642199946	581
12.561470338999243	587
12.578375005999987	593
12.59509875599997	597
12.611447630999464	603
12.627755005999461	611
12.644895464000001	613
12.661219046999577	621
12.67827796399979	625
12.695530297000005	633
12.712557421999918	641
12.728889422000066	645
12.745413671999813	649
12.762091838999368	653
12.779330880999623	661
12.795841546999327	663
12.812257421999675	665
12.828669755999726	671
12.845741421999264	671
12.862003421999361	673
12.878363671999978	675
12.89500304699959	677
12.91198888100007	689
12.929077088999293	711
12.945614171999296	725
12.961993631000041	717
12.979592963999494	753
12.996181171999524	807
13.012684880999586	847
13.029305755999303	885
13.048253547000058	923
13.065522421999958	935
13.08500758899936	919
13.1025202969995	913
13.120476713999778	905
13.137243963999936	917
13.154227463999632	903
13.171373880999454	889
13.188013255999977	887
13.205696088999503	881
13.223234880999371	825
13.240830380999796	761
13.257087588999639	701
13.274194130999604	623
13.291075088999605	521
13.307867130999512	557
13.32413700699999	531
13.34082588199999	529
13.357617714999833	529
13.374986840999554	529
13.391548132000025	531
13.40888671599987	531
13.425939214999744	531
13.443017257000065	541
13.459942215999945	551
13.476350214999911	559
13.493706840999948	565
13.51124042399988	573
13.528174381999634	575
13.545488048999687	579
13.561893006999526	585
13.578886256999795	591
13.596010798999487	595
13.612994339999204	603
13.629304423999201	607
13.645864215000074	611
13.66291017399999	617
13.679727298999751	625
13.6965384239993	631
13.713443631999326	639
13.729714340999635	643
13.746137339999223	647
13.762943756999448	653
13.779949048999697	655
13.796160839999175	657
13.812504298999556	663
13.829696631999468	667
13.846633006999582	667
13.862855048999336	671
13.879260798999894	669
13.896461423999426	673
13.91332700699968	683
13.929669923999427	701
13.946079048999309	717
13.963181256999633	715
13.980259256999489	735
13.996693881999818	787
14.013392340999417	831
14.030596798999795	867
14.047718840000016	909
14.064304506999179	929
14.080746506999276	931
14.097739131999333	905
14.115604506999262	903
14.134364631999233	917
14.153802673999962	913
14.171521881999979	897
14.188978756999859	885
14.206836839999596	889
14.224624965999283	845
14.24189234000005	779
14.258857881999575	711
14.27602775699961	637
14.292823881999539	529
14.310324381999635	569
14.3268015069998	539
14.343262965999202	533
14.36059850699985	531
14.37773254900003	533
14.394118923999486	533
14.410578465999606	533
14.427669548999802	535
14.445194131999415	539
14.461575381999864	549
14.477770923999742	557
14.49519538200002	565
14.512256424000043	569
14.529385881999588	571
14.545869381999182	575
14.5627912989994	581
14.580425923999428	585
14.596791256999495	591
14.613249257999996	595
14.630746506999458	605
14.647777964999477	609
14.664245549000043	611
14.680565881999428	617
14.697696214999269	625
14.714819256999363	631
14.73093975699976	637
14.747457632000078	639
14.764384715999768	645
14.7814533819992	651
14.797619256999496	655
14.813968591000048	659
14.831109923999975	665
14.848185715999534	667
14.864570631999413	665
14.880790215999696	667
14.897867923999911	671
14.915117923999787	673
14.931318756999644	691
14.947438840999894	709
14.964485923999746	719
14.981414631999542	725
14.997863257000063	771
15.014876673999424	817
15.031985715999326	855
15.049255798999184	901
15.065697840999746	925
15.082158090999656	923
15.099342382999566	907
15.117180881999957	903
15.137268715999198	907
15.15529238199997	915
15.172933256999386	897
15.190348548999282	889
15.20706454899937	893
15.224114091000047	857
15.241591798999252	801
15.258255757999905	731
15.27484663299947	683
15.291224132000025	581
15.308292715999414	543
15.324978506999287	551
15.34144863199981	537
15.357698131999314	533
15.37541417400007	529
15.391667256999426	531
15.40823784099939	527
15.424875048999638	529
15.442106715999216	537
15.45862942399981	545
15.475312298999597	555
15.491749673999948	561
15.508912048999264	567
15.525444548999985	571
15.541880423999828	575
15.558392965999701	581
15.575702090999584	585
15.591928173999804	593
15.608323215999917	595
15.6249366739994	599
15.641963048999969	607
15.658494840999992	613
15.67505242399966	617
15.691478506999374	627
15.70869992400003	631
15.7251111329997	635
15.741561381999418	641
15.75788138200005	645
15.775433924000026	651
15.791837965999548	657
15.808387548999235	657
15.825102465999407	661
15.842141965999872	665
15.85887134099994	669
15.875570465999772	671
15.891904881999835	675
15.90926504899926	675
15.925713757999802	679
15.942208466000011	701
15.958717590999186	721
15.976033590999577	717
15.992680506999932	737
16.00945684099952	789
16.02620642399961	833
16.043452340999465	867
16.060327257999234	909
16.07697588299925	931
16.09362821600007	929
16.11116796599981	909
16.12867284099957	909
16.146702465999624	919
16.164056507999703	903
16.180892215999847	893
16.19823121599984	883
16.215200091000042	885
16.232263882999177	861
16.24893479899947	799
16.266158923999683	741
16.28244650799934	671
16.299315632999424	573
16.31576929899984	569
16.332524673999615	553
16.348897590999513	541
16.365780673999325	535
16.382289757999388	533
16.399089507999633	533
16.416062465999858	533
16.43229092399997	535
16.449335132999295	541
16.46556025799964	543
16.482503340999756	551
16.49903200799963	559
16.51595588300006	565
16.532137673999387	569
16.549141548999614	573
16.56558300799952	577
16.58232334099921	583
16.59883517399976	589
16.615931923999597	595
16.632062507999763	601
16.649170923999918	605
16.665621715999805	609
16.68233709099968	615
16.69870792399979	621
16.71571463300006	629
16.73196096599986	633
16.7489316329993	639
16.765447924	641
16.782475257999977	649
16.798950590999993	651
16.816082923999602	659
16.83271667400004	663
16.8498215489999	667
16.86629742399964	667
