# Supplementary material for: Automated diagnosis of heart valve degradation using novelty detection algorithms and machine learning
Source: PLoS One. 2019 Sep 26;14(9):e0222983. doi: 10.1371/journal.pone.0222983 (PMC6762068; doi:10.1371/journal.pone.0222983)
Supplement: S2 Dataset — (ZIP) [file pone.0222983.s002.zip › Test_data/Data_20180731_163010.csv]

NFC Sensor Tag Measurement
2018/07/31 16:30:10
t	Data
0.0	683
0.015446500000507513	691
0.030632125000011	739
0.04655529100000422	779
0.06379033200028061	825
0.08172804100013309	873
0.10160108299987769	901
0.11835116600013862	901
0.13640054100051202	877
0.1517189160003909	885
0.16725545799999963	877
0.18327962400053366	885
0.19972341599986976	873
0.2153065410002455	855
0.2308086250004635	855
0.24606595800014475	853
0.2612255410003854	809
0.27680833300019003	765
0.2918597490006505	711
0.30696920799982763	653
0.3217401660003816	559
0.33694604100037395	519
0.35259674900044047	537
0.36827599900061614	521
0.38772662400060653	521
0.4033706660002281	529
0.4192029160003585	517
0.4353939160000664	523
0.4529796240003634	533
0.46869587400033197	525
0.48475854100070137	531
0.5010454160001245	541
0.5173357909998231	551
0.5339243320004243	561
0.5528060410006219	567
0.5710020410006109	575
0.5874620410004354	577
0.6042978320001566	577
0.6207011249998686	591
0.6375154990000738	593
0.6538108740005555	601
0.6699570830005541	605
0.6869979160001094	605
0.7041439989998253	617
0.7209918329999709	625
0.7370034160003343	629
0.753399666000405	637
0.7700267500003974	645
0.7869774159998997	645
0.8033329580002828	653
0.8199622500005717	657
0.8367227080007069	663
0.8534395410006255	669
0.8698436250006125	671
0.8873957080004402	671
0.9041510830002153	673
0.921259290999842	679
0.9375488330006192	679
0.9549766250001994	683
0.9720317490000525	709
0.9879767490001541	725
1.0043801660003737	721
1.020978250000553	735
1.0377906240000812	781
1.0541764580002564	835
1.0711278329999914	863
1.0878591660002712	905
1.1044812489999458	927
1.1213539580003271	941
1.138092083000629	917
1.1548375000002125	917
1.1718464579998908	921
1.188457166000262	913
1.2052137079999738	903
1.2219759160007015	899
1.2385851660001208	893
1.255495291000443	881
1.2721982910006773	841
1.2889942490000976	775
1.3056183750004493	719
1.3221566250003889	643
1.3393051240000204	539
1.3564464580003914	583
1.3728863330006789	553
1.3892121660001067	545
1.406009250000352	543
1.4224374160003208	543
1.4389354989998537	545
1.4554906250004933	543
1.4719138330001442	549
1.4882932910004456	555
1.50444912400053	561
1.5211717910005973	569
1.53776150000067	577
1.5543772080000053	583
1.5712537079998583	589
1.5878342500000144	589
1.6043131659998835	595
1.6210320000000138	601
1.637484165999922	607
1.6539003329999105	611
1.6707875000001877	617
1.6869851250003194	619
1.7038826660000268	627
1.72167941600037	635
1.7375149160006913	641
1.7534634990006452	643
1.7699421249999432	649
1.786745291000443	653
1.8046743750001042	657
1.8209217080002418	671
1.8375934160003453	663
1.8537777080000524	675
1.8707570410006156	675
1.887836583000535	677
1.9053625000005923	683
1.921983000000182	685
1.9386499580004966	683
1.9559022500006904	689
1.9726960830003009	707
1.9897637499998382	725
2.0072940000000017	731
2.0243644990005123	735
2.0413720000005924	779
2.0587814999998955	829
2.076610250000158	867
2.093874582999888	911
2.1112399160001587	939
2.1293482080000103	941
2.146612708000248	923
2.1636831249998068	913
2.1812106249999488	919
2.1984288749999905	929
2.2150435419998757	901
2.231690250000611	897
2.248869291000119	895
2.2661434580004425	879
2.2838275410003916	821
2.3037721660002717	757
2.320949833000668	677
2.338969750000615	573
2.3558357910005725	583
2.3724822080002923	555
2.389379875000486	547
2.4066945410004337	543
2.4232792500006326	539
2.439841625000554	543
2.456965666000542	545
2.4740638330004003	545
2.490553708000334	551
2.5070116659999258	553
2.5238441660003446	565
2.541050333000385	573
2.557656040999973	577
2.5739186660002815	581
2.591082708000613	587
2.608282416000293	589
2.6248738330004926	595
2.641795749999801	601
2.658905125000274	607
2.6762142500001573	615
2.6926047500001005	619
2.7089704999998503	621
2.726296583000476	627
2.7433278329999666	633
2.760012624999945	639
2.776656041000024	645
2.793633750000481	651
2.81155545799993	661
2.828550250000262	661
2.8451263329998255	661
2.8633276660002593	671
2.880198042000302	673
2.896894500000599	671
2.91395354100041	677
2.930531625000185	677
2.9471632909999244	675
2.9633645000003526	679
2.9804680830002326	697
2.997064333000708	719
3.013412791000519	727
3.029679875000511	723
3.0474883750002846	769
3.0641560829999435	823
3.0811017080004603	855
3.0984982910003964	897
3.1159050000005664	929
3.132451082999978	939
3.1488136660000237	919
3.1655467919999865	905
3.1828633750001245	921
3.2001620830005777	919
3.217618874999971	895
3.2375881670004674	903
3.256019708000167	897
3.2742647909999505	875
3.2915613330005726	807
3.3077562500002387	751
3.3249107500005266	691
3.341585292000673	591
3.357811708000554	549
3.374613667000631	549
3.3917078330005097	539
3.408068958000513	535
3.4243126660003327	533
3.441547417000038	531
3.457880124999974	537
3.474294125000597	535
3.4915195829998993	541
3.5085607920000257	549
3.5254894580002656	557
3.5421125000002576	567
3.558533250000437	571
3.574871042000268	573
3.592012750000322	581
3.6082407080002667	583
3.624735417000011	585
3.641503458000443	593
3.6584181250000256	599
3.674412375000429	605
3.6913557920006497	607
3.708330667000155	615
3.725439374999951	621
3.741995625000527	625
3.7582409169999664	629
3.7746928750002553	639
3.791858792000312	645
3.8080964170003426	647
3.8247900830001527	649
3.8416659170006824	659
3.8585161669998342	663
3.8751005419999274	665
3.891987875000268	669
3.908422500000597	671
3.925554875000671	671
3.9420414579999488	675
3.9582901250005307	673
3.974814791999961	683
3.9921075420006673	705
4.008455125000182	721
4.025007000000187	717
4.041609667000557	733
4.058932500000083	783
4.07581137499983	831
4.092671542000062	871
4.109386042000551	903
4.1269404170006965	929
4.143666083000426	931
4.160668667000209	917
4.177421375000449	911
4.194808332999855	911
4.211509417000343	923
4.228071083000032	899
4.2449215420001565	891
4.262957750000169	897
4.2799319579999064	867
4.296971624999969	813
4.31385924999995	757
4.331108917000165	693
4.3481952080001065	593
4.364706000000297	543
4.381350792000376	549
4.39833629199984	537
4.414832458000092	535
4.431983417000083	535
4.448858458000359	533
4.465956417000598	537
4.482374541999889	539
4.49905708300048	543
4.5165197920005085	553
4.533359957999892	561
4.549839833000078	565
4.566484208000475	569
4.58338512499995	575
4.600260875000458	579
4.616938375000245	585
4.6332365830003255	591
4.650304542000413	595
4.667244875000506	601
4.683510249999927	605
4.700038957999823	609
4.717066500000328	615
4.733894208000493	623
4.750416083000346	629
4.7667584999999235	633
4.783446000000367	639
4.800407708000421	645
4.816979416999857	649
4.833241457999975	653
4.850387168000452	659
4.8672396259999005	663
4.8834369180003705	665
4.899704168000426	667
4.916904335000254	673
4.93363358500028	677
4.950374335000561	675
4.966824543000257	677
4.983666043000085	693
5.000604960000601	713
5.0170443349998095	725
5.0336857100001	717
5.0506495850004285	743
5.067719085000135	793
5.084178501000679	839
5.101014585000485	867
5.118010584999865	911
5.135335167999983	939
5.153092126000047	941
5.172251959999812	911
5.191435751999961	917
5.20844100100021	925
5.225371252000514	905
5.242990085000201	895
5.260562627000581	895
5.277324126000167	893
5.293952126000477	841
5.311682252000537	785
5.328685626000151	721
5.345255502000327	651
5.361672752000231	543
5.378708043000188	577
5.396065042999908	545
5.412409960000332	539
5.42869071000041	535
5.445738960000199	533
5.462685376000081	539
5.479036251000252	539
5.495685627000057	541
5.51276241800042	551
5.530732459999854	559
5.54738829300004	563
5.563800876000641	569
5.581051834999926	573
5.598782335000578	581
5.615386418000526	583
5.631994252000368	589
5.649026251000578	593
5.666146127000502	601
5.6824797930003115	601
5.699025960000654	607
5.716099543000382	615
5.733103210000081	621
5.749653460000445	623
5.766940585000157	629
5.78379896000024	637
5.800734918000671	641
5.817149543000596	645
5.834026917999836	653
5.851785918000132	657
5.868920626000545	663
5.885236502000225	663
5.902127918000588	665
5.918863418000001	671
5.935567335000087	673
5.951788585000031	673
5.9685124180005005	673
5.985378209999908	679
6.00220850200003	697
6.018318585000088	717
6.035267752000436	721
6.052366543000062	729
6.070199210000283	779
6.087196252000467	823
6.107652542999858	877
6.125044794000132	911
6.142274627000006	929
6.158931460000531	931
6.176295085000675	909
6.192901293000432	911
6.21011696000005	917
6.226801251999859	905
6.243551502000628	893
6.260477085000275	889
6.278011168000376	887
6.294712294000419	861
6.311902377000479	805
6.328235460000542	739
6.345468084999993	677
6.362254168000618	573
6.378651042999991	557
6.395141044000411	549
6.412358627000685	537
6.428720001999864	535
6.445392794000327	529
6.461789585000588	533
6.478729209999983	535
6.495645835000687	537
6.512282252000659	543
6.528819460000705	549
6.546006543000658	555
6.562627793000502	565
6.580067877000147	569
6.596559002000504	573
6.612929377	579
6.6292296270003135	583
6.646566002000327	587
6.662825043000339	593
6.679070459999821	597
6.696154127000227	603
6.713454085000194	613
6.730508169000132	615
6.747000752000531	617
6.763356043000385	623
6.780480669000099	633
6.797530710000501	641
6.813671877000161	647
6.830069710000316	649
6.847145085000193	653
6.864239960000305	661
6.880815544000143	663
6.897343168000589	667
6.914269877000152	673
6.931681710000703	677
6.9479944600007	675
6.964396002000285	675
6.982326252000348	681
7.00081533499997	695
7.017339168000035	715
7.034493709999879	727
7.0525377929998285	723
7.0696808769998825	763
7.086361794000368	809
7.102970877000189	847
7.120223960000658	889
7.138843626999915	929
7.157700960000511	941
7.175306544000705	921
7.193132752000565	909
7.210171544000332	913
7.227834334999898	915
7.245276460000241	899
7.262823543000195	895
7.279677419000109	891
7.297095752000132	881
7.314295418000256	823
7.3317766690006465	763
7.348858459999974	693
7.3655204189999495	593
7.382176085000538	539
7.399476792999849	557
7.417339377000644	537
7.434137918000488	537
7.450866502000281	537
7.467735709999943	535
7.484896502000083	537
7.50142712700017	537
7.517772210000658	539
7.534139668000535	549
7.551383210000495	559
7.567752044000372	563
7.584139710000272	569
7.6008572939999794	573
7.6180785850001485	577
7.634402460000274	583
7.6520296690005125	589
7.668491460000041	593
7.685347960000399	597
7.7019022100002985	601
7.718894585000271	609
7.73572016900016	617
7.7528310440002315	623
7.769191960000171	625
7.786560710000231	629
7.802865710000333	639
7.819816210000681	641
7.836225834999823	647
7.853194919000089	653
7.869384794000325	655
7.886433044000114	659
7.902816585000437	665
7.919917502000317	669
7.936093710000023	671
7.953275251999912	673
7.9694187519999105	673
7.986597294000603	673
8.003027085000213	685
8.019878627000253	705
8.036338710000564	723
8.052701544000229	717
8.06915708500037	735
8.08661262700025	785
8.10301262700068	831
8.119892376999815	863
8.136609210000643	905
8.153738794000674	933
8.170427669000674	927
8.187207419000515	913
8.203540252000494	911
8.220665419000397	911
8.237299835000158	921
8.253921335000086	903
8.270543626999824	889
8.288091043999884	893
8.305088377000175	875
8.321774710000682	815
8.342509752000296	749
8.360389502000544	681
8.378704585000378	579
8.395120834999943	585
8.411669585000709	551
8.427903044000232	537
8.444714252000267	533
8.46141154399993	533
8.477683502000218	531
8.494311877000655	535
8.511657627000204	537
8.527988251999886	539
8.544393793999916	545
8.561518377000539	559
8.578025085000263	567
8.594761960000142	571
8.611521419000383	577
8.628204585000276	577
8.646040044000074	583
8.662823710000339	593
8.679399794000346	595
8.696107877000031	601
8.712580502000492	607
8.728946502000326	609
8.74576983499992	615
8.76313787700019	623
8.779730877000475	631
8.79658958500022	633
8.813656627000455	645
8.830255335000402	647
8.846804044000237	649
8.863116377000551	655
8.88032912700055	661
8.896692168999834	663
8.9132491270002	667
8.929680169000676	671
8.947067252000124	671
8.963462376999814	675
8.979855044000033	675
8.996417627000483	677
9.013590294000096	689
9.030265877000602	709
9.046910295000089	721
9.063266087000557	717
9.080370045000564	751
9.097173961999943	807
9.113779295000313	843
9.130812920000608	875
9.148479170000428	917
9.16518900400024	935
9.182060920000367	927
9.198698461999811	901
9.216198545000225	915
9.233827212000506	927
9.251236254000105	905
9.268210920000456	897
9.285721879000448	891
9.30336021200037	889
9.32159437900009	849
9.338165586999821	785
9.355148794999877	727
9.37137800400069	643
9.388195919999816	537
9.404631420000442	575
9.421726254000532	543
9.437859794999895	535
9.455103129000236	533
9.471550004000164	535
9.488483836999876	529
9.50479908699981	533
9.52190854499986	535
9.538233502999901	543
9.55513596200035	551
9.571521670000038	557
9.588500795000073	565
9.604852879000646	569
9.621908254000118	573
9.638052878000053	577
9.654734669999925	585
9.671156587000041	589
9.688091837000684	593
9.704304169999887	597
9.721558670000377	605
9.737767420000637	611
9.754790754000169	615
9.771164419999877	621
9.788136920000397	627
9.804452712000057	633
9.82148379499995	639
9.837669379000545	643
9.854743128999871	651
9.871506254000451	655
9.891916295000556	659
9.913178795000022	679
9.931156669999837	673
9.947319629000049	673
9.96318633700048	669
9.978392295000049	673
9.993597170000612	671
10.009438462000617	673
10.025140419999843	695
10.043486545000633	717
10.059457045000272	723
10.076063795000664	723
10.09174658700067	771
10.109777753999879	817
10.125960170000326	855
10.142232545000297	881
10.158034254000086	923
10.174238503000197	937
10.193543377999958	925
10.210015004000525	907
10.226557754000169	913
10.243748294999932	919
10.260003837000113	903
10.276470087000234	897
10.29348800400021	893
10.310289587000625	883
10.326912045000427	841
10.343975003000196	779
10.36168237899983	721
10.378043503999834	645
10.395411587000126	541
10.412530919999881	579
10.43093071200019	545
10.447955878999892	539
10.465312170999823	535
10.4824124200004	535
10.498605712000426	531
10.515690087000621	535
10.532837129000654	543
10.549931462000131	549
10.566529295000691	555
10.583458629000233	563
10.600702712000384	569
10.617731504000403	573
10.635171378999985	579
10.652279087000352	583
10.66933321200031	589
10.686525961999905	593
10.703048211999885	597
10.720290046000628	603
10.73832300400045	609
10.755346337000447	619
10.772203337000064	621
10.788925419999941	625
10.80595075400015	631
10.822782379000273	637
10.839816878999954	643
10.856762379000429	649
10.873508628999843	655
10.89037037900016	657
10.907283254000504	661
10.924744046000342	669
10.941374629000165	669
10.958820169999854	673
10.975864087000446	675
10.99426837900046	677
11.012061712000104	685
11.03019821199996	701
11.047202170000674	719
11.065935629000705	721
11.126346421000562	845
11.146343379000427	881
11.162073004000376	923
11.178061045000504	927
11.194679504000305	925
11.214613504000226	919
11.229941712000254	905
11.249674546000278	927
11.264964337000492	895
11.280415711999922	891
11.295838003999961	877
11.311577086999932	885
11.32788154500031	849
11.344079504000547	799
11.361534878999919	739
11.377744837000137	685
11.394033087000025	589
11.408921254000234	543
11.425106671000322	547
11.441516046000288	533
11.457749212000635	529
11.472903294999924	531
11.488526879000347	529
11.504433879000317	527
11.5210215040006	529
11.536942962000467	535
11.552792337000028	543
11.568267837000349	549
11.584221711999817	555
11.59994275400004	563
11.616061796000395	567
11.631856712000626	573
11.647823046000667	575
11.66341508700043	579
11.682616379000137	595
11.721756253999956	603
11.739261045000603	605
11.75551450400053	615
11.771637421000378	615
11.787377671000286	621
11.803444421000677	627
11.819176587000584	633
11.835233837000487	639
11.8515821710007	645
11.867898837000212	647
11.883561837000343	651
11.899212046000684	655
11.91523896200033	661
11.931674421000025	665
11.94687292100025	665
11.962026004000109	663
11.977147254000556	667
11.991906711999945	673
12.006559336999999	665
12.021255712000311	673
12.036150421000457	691
12.051232712000456	711
12.06670925400067	717
12.0820962960006	713
12.097528295999837	741
12.11321271199995	793
12.129241962000378	831
12.14613737899981	865
12.1627185870002	909
12.179619921000267	927
12.195771212000182	933
12.213656046000324	907
12.229998253999838	911
12.246996337000382	905
12.263464504000694	917
12.280252546000156	897
12.296924212000704	883
12.315065712000433	899
12.331895170999815	861
12.349818712000342	805
12.364878796000085	733
12.379917754000417	689
12.396102087000145	601
12.412808087000485	533
12.429071296000075	561
12.44422179600042	541
12.45947021200027	533
12.475153671000044	533
12.489979296000456	527
12.505007254000702	527
12.520270921000701	529
12.535385129000133	535
12.550700421000329	537
12.56637112899989	547
12.582102420999945	555
12.59761342100046	561
12.613160253999922	569
12.629941504000271	569
12.646581546000562	579
12.663720171000023	583
12.680463712000346	589
12.69722754600025	593
12.713919212000292	601
12.72977221200017	605
12.746252171000378	603
12.763731379000092	617
12.781262629000594	623
12.797331296000266	631
12.813852336999844	633
12.830010296000182	639
12.847189296000579	643
12.86338317100035	647
12.880232671000158	653
12.896749296000053	659
12.914776546000212	663
12.931070212000122	671
12.947750379000354	667
12.963821170999836	671
12.980237671000395	669
12.996859046000282	675
13.013472878999892	679
13.029814921000252	677
13.046257629000138	697
13.062348379000468	715
13.078606712000692	721
13.093910171000061	725
13.111698921000425	769
13.127898587000345	821
13.14347317100055	853
13.158977754000261	889
13.174258296000517	917
13.189623379000295	931
13.205181629000435	927
13.220300421000502	895
13.236052339000707	909
13.251979880000363	913
13.267959546999919	913
13.283605921999879	893
13.299755381000068	883
13.315848922000441	889
13.332109005000348	873
13.349131422000028	829
13.366498338999918	767
13.383338547000676	711
13.400437338999836	629
13.416648631000498	535
13.433460754999942	577
13.450106588999915	547
13.466907589000584	537
13.483190255000409	535
13.499740381000265	537
13.51664150600027	541
13.533216296999854	543
13.5490651300006	537
13.565834046999953	543
13.582680213999993	555
13.59915800500039	563
13.615451547000703	569
13.63208104700061	573
13.648421505000442	577
13.66492100600044	581
13.681158463999964	587
13.697749714000565	595
13.714126714000486	599
13.73106654700041	605
13.747732714000449	609
13.765063421999912	615
13.782332922000023	621
13.799742922000405	629
13.816776256000594	635
13.833609089000674	641
13.85082567200061	647
13.867817422000371	649
13.884410130000106	655
13.90163313100038	661
13.918825214000208	663
13.935882131000653	669
13.952234463999957	671
13.969187464000242	671
13.986457797000185	673
14.003516964000482	677
14.019948797000325	679
14.037097047000316	683
14.054117839000355	707
14.071915964000254	725
14.088318005000474	717
14.106683797000187	731
14.123941255000318	787
14.141163297000276	833
14.158339630000228	869
14.175594756000464	911
14.192761089000669	935
14.20996696400016	925
14.226515797000502	909
14.243418630000633	905
14.260467963999872	915
14.277687796999999	907
14.29540275599993	897
14.316659256000094	899
14.333789297000294	891
14.351421631000449	855
14.36804592200042	781
14.384328797000308	717
14.401752296999803	661
14.418622339000649	549
14.435548631000529	587
14.452115589000641	553
14.4688807550001	543
14.486144381000486	541
14.503185297000527	541
14.519452380000075	537
14.536763547000191	537
14.553635713999938	541
14.570283339000525	545
14.586953589000586	551
14.603930214000684	559
14.62100954700054	567
14.63754483899993	571
14.654021256000306	575
14.670924297000056	579
14.687518964000446	583
14.70523750600023	591
14.722221714000625	597
14.739241838999988	599
14.75678321400028	609
14.773698046999925	613
14.790215423000518	615
14.80794767200041	623
14.824368256000525	629
14.84150550600043	633
14.858872380999856	641
14.876575006000166	649
14.893594297000163	655
14.910668881000674	659
14.926896214000408	659
14.943779506000283	663
14.961067547000312	671
14.977931131000332	673
14.994382881000092	675
15.012078214000212	673
15.030421506000494	679
15.047882756000035	693
15.064252297000166	713
15.083593297000334	723
15.101006548000441	717
15.11811063100049	745
15.134929714000464	801
15.152445505999822	839
15.169109547000517	873
15.18674229699991	911
15.203349463999984	929
15.220849881000504	921
15.237542881000081	899
15.254814423000425	911
15.271928797000328	917
15.289205089000461	903
15.306627296999977	889
15.324117672000284	889
15.34141150600044	879
15.358286047000547	841
15.37516758899983	781
15.392391839000084	721
15.409676214000683	649
15.425998880999941	533
15.442374547000327	575
15.459432214000117	547
15.476679463999972	541
15.492842131000543	535
15.509179214000142	527
15.526385131000097	535
15.543246881000414	533
15.559602006000205	533
15.575921755999843	541
15.592811964000248	553
15.60984604800069	559
15.626287963999857	565
15.642563006000273	569
15.659485256000153	573
15.676730756000325	579
15.69288904699988	585
15.709118755999953	585
15.726485214000604	593
15.743420006000633	601
15.759697589000098	607
15.77629792300013	611
15.793233422000412	617
15.81019138100055	623
15.829095797000264	627
15.84663213100066	643
15.865172881000035	641
15.882634964000317	647
15.900079089000428	653
15.917595964000611	659
15.935754797999834	667
15.952030464000018	671
15.969310881000638	667
15.98675663100039	671
16.004031964000205	673
16.020790089000002	673
16.037800548000632	675
16.055113338999945	683
16.07291829800033	707
16.090356798000357	725
16.10819183900003	721
16.12568213099985	749
16.14314813100009	801
16.160336548000487	845
16.177568881000298	883
16.19414858900018	919
16.21101817300041	933
16.227674298000238	923
16.245154963999994	899
16.261937338999815	915
16.278608714000256	923
16.2955392140002	907
16.313140756000394	903
16.333602089000124	899
16.351017130999935	891
16.36826196400034	837
16.38575367300018	767
16.402210463999836	715
16.41863046400067	631
16.43517092300044	527
16.452390338999976	579
16.46877504800068	545
16.485286631000236	537
16.501915464000376	533
16.518782256000122	533
16.535459214000184	535
16.551971214000332	533
16.568379297999854	533
16.585114881000663	545
16.60197763100041	553
16.618334423000306	561
16.63511633899998	565
16.652076631000455	571
16.669069880999814	575
16.685535714000252	579
16.70192838100047	585
16.718829673000073	589
16.73559500600004	599
16.751972548000595	599
16.768166798000493	603
16.785239173000264	611
16.802022214000317	617
16.818358548000106	623
16.83586804800052	629
16.85278554800061	637
