# Supplementary material for: Automated diagnosis of heart valve degradation using novelty detection algorithms and machine learning
Source: PLoS One. 2019 Sep 26;14(9):e0222983. doi: 10.1371/journal.pone.0222983 (PMC6762068; doi:10.1371/journal.pone.0222983)
Supplement: S2 Dataset — (ZIP) [file pone.0222983.s002.zip › Test_data/Data_20180731_154653.csv]

NFC Sensor Tag Measurement
2018/07/31 15:46:53
t	Data
0.0	877
0.015463416000784491	867
0.03078416600055789	839
0.04662945800009766	793
0.06196658299995761	741
0.07693524900059856	679
0.09210170799997286	603
0.10727658300038456	513
0.12305441600074118	573
0.1393849579999369	549
0.15566466600012063	549
0.17334179099998437	551
0.19050195799991343	545
0.20710475000032602	549
0.22305849900021713	553
0.23956416700002592	557
0.2556752910004434	563
0.2731263330006186	569
0.2902120000007926	573
0.3076831240005049	577
0.3239477920005811	579
0.34029520800049795	581
0.35641212500013353	583
0.37319879100050457	587
0.3894676670006447	591
0.4058963750003386	595
0.4219206249999843	601
0.4384442489999856	599
0.45508991700080514	603
0.47203541599992604	607
0.49078450000070006	613
0.5085372910007209	621
0.5258406660004766	623
0.5427281239999502	627
0.559950958000627	629
0.5765162500001679	631
0.5928394990005472	635
0.6099625830001969	641
0.6273361660005321	643
0.6444203750006636	647
0.6611096250007904	649
0.6781330829999206	651
0.695351125000343	651
0.7126363330007734	655
0.7292536670001937	655
0.7464385000002949	657
0.7634184580001602	663
0.780561375000616	667
0.7967564580003454	675
0.8135768330002975	699
0.8310889580006915	785
0.8483509990001039	865
0.8669210410007508	887
0.8836831240005267	893
0.9009396250003192	895
0.9176877910003896	901
0.9350832919999448	899
0.9517741250001563	895
0.9689853330000915	889
0.9856483330004266	889
1.0028389580002113	883
1.0193808330004686	879
1.036726166000335	855
1.0531302910003433	817
1.0708192080001027	733
1.087676625000313	673
1.1086062910007968	557
1.126580166000167	553
1.1436541660004877	559
1.1605495419998988	559
1.177691416000016	559
1.1947336670000368	559
1.2112288750004154	561
1.2276808330007043	563
1.2442907920003563	571
1.2617817500004094	577
1.2779668330003915	583
1.2946267920005994	585
1.3111625830006233	589
1.328263125000376	595
1.344984917000147	597
1.3615116250002757	599
1.3780689160003021	603
1.3952922500002387	607
1.4117517080003381	611
1.4279459580002367	615
1.4448345420005353	621
1.4620205830005943	625
1.4785204160007197	625
1.4954568749999453	627
1.5120645410006546	629
1.5292916250000417	635
1.5460863329999484	643
1.5627615830007926	645
1.5794715420006469	645
1.5966979160002666	649
1.6155928750004023	653
1.6336049159999675	655
1.6503150420003294	659
1.6676196660000642	659
1.6840314580003906	661
1.7012680830002864	663
1.7183079160004127	663
1.7360339580000073	665
1.7521412080004666	667
1.7683802080000532	671
1.7849516250007582	677
1.8019977500007371	685
1.8195884579999984	707
1.836282167000718	793
1.852807582999958	869
1.8698927499999627	897
1.8866339579999476	903
1.9032765410001957	903
1.9199394170000232	901
1.9370773330001612	911
1.9534525409999333	903
1.9701045830006478	893
1.9865834170004746	901
2.0036290830003054	893
2.0211473330000445	887
2.0400692080002045	871
2.060093833000792	815
2.07671237500017	751
2.093357291000757	689
2.110692750000453	599
2.1279257080004754	517
2.1468986670006416	579
2.1678165830007856	565
2.1847956250003335	571
2.229567875000612	573
2.247431542000413	575
2.2654472920003172	581
2.2808661670005677	583
2.2969087080000463	589
2.3120481250007288	587
2.327041792000273	591
2.343004958000165	597
2.3583632079999006	597
2.375110458000563	597
2.3913412500005506	605
2.4065557920002902	609
2.421545791999961	611
2.436303792000217	613
2.4510330000002796	615
2.4662309170007575	619
2.4814295420001145	619
2.4963070419998985	623
2.5112476670001342	623
2.526283666999916	629
2.5415641670006153	633
2.5566466250002122	633
2.5718772079999326	637
2.590236625000216	645
2.6068491250007355	645
2.623252250000405	651
2.639316334000796	651
2.655324167000799	651
2.6718012920000547	651
2.6921096670002953	657
2.7092031669999415	659
2.7265962920000675	663
2.766759125000135	669
2.7835130830007984	671
2.8001855420006905	675
2.8181435420001435	689
2.8421095420007987	775
2.8620226670000193	869
2.879361167000752	897
2.8958612500000527	897
2.9131254170006287	897
2.930288792000283	903
2.9471989170006054	909
2.9630210420000367	901
2.9783546250000654	893
2.9939522500008025	895
3.0096934590001183	883
3.0254085000005944	883
3.0413903750004465	873
3.057054208000409	831
3.072604417000548	773
3.090131124999971	719
3.107001250000394	629
3.122434333000456	539
3.138689667000108	573
3.1536901670006046	551
3.169247458999962	555
3.1851778750005906	557
3.20106854200003	557
3.216354958000011	557
3.232179042000098	559
3.24779212500016	565
3.2642261250002775	569
3.280831875000331	577
3.297858833000646	581
3.3151348340006734	585
3.3321318329999485	589
3.3483659580006133	591
3.3654387500000666	593
3.3832109580007454	601
3.400626999999986	603
3.4186598750002304	607
3.4361186670003008	611
3.4532714580000174	613
3.4693037500001083	617
3.484285500000624	621
3.4995065000002796	623
3.51485912499993	625
3.530194875000234	629
3.5451018750000003	631
3.5607600840003215	635
3.5767869589999464	635
3.5920260420007253	639
3.606956584000727	643
3.6220724590002646	647
3.636867417000758	645
3.6516958340007477	647
3.666715000000295	651
3.6821519170007377	655
3.697947958000441	653
3.7133708750006917	653
3.7285589580005762	657
3.7444342500002676	661
3.7627693340000405	661
3.778460333000112	669
3.794351875000757	667
3.8105861250005546	675
3.827746792000653	695
3.8442340420006076	761
3.860778250000294	849
3.877522959000089	883
3.8939357090002886	895
3.9104787920005037	891
3.9267515000001367	901
3.9439276670000254	897
3.96104595900033	897
3.9773425420007698	891
3.9936389590002364	891
4.010864208999919	891
4.030194542000572	877
4.046845500000018	875
4.0625090840003395	843
4.077663500000199	787
4.093049584000255	735
4.108212834000369	673
4.123906333999912	579
4.1402837499999805	513
4.155717917000402	571
4.171267042000181	559
4.187120459000653	559
4.202402249999977	557
4.217571500000304	555
4.232640459000322	555
4.247703792000721	559
4.262907459000417	567
4.277932584000155	573
4.293069375000414	575
4.308354750000035	581
4.323581292000199	587
4.339803834000122	589
4.3552673750000395	589
4.370642917000623	591
4.386030709000806	599
4.401011375000053	603
4.416611042000113	605
4.432060375000219	607
4.447309916999984	611
4.462506167000356	613
4.478348250000636	617
4.494462999999996	617
4.5104380840002705	623
4.527361417000066	629
4.542589625000801	633
4.560234542000217	635
4.576655834000121	635
4.593044417000783	639
4.609660709000309	641
4.62737104200005	647
4.644106334000753	651
4.661097167000662	651
4.67686920899996	655
4.693066542000452	653
4.709177417000319	657
4.72641054199994	661
4.74243587500041	663
4.7597330420003345	663
4.77652712500003	663
4.793706542000109	667
4.810612959000537	673
4.829062084000725	685
4.848178000000189	743
4.865742792000674	845
4.882576542000606	887
4.8994764590006525	899
4.91644237500077	895
4.9336815420001585	901
4.950682500000767	901
4.968074584000533	903
4.986176792000151	903
5.004439959000592	897
5.021250417000374	883
5.03820716700011	881
5.0549913750001	869
5.071643250000307	831
5.088727250000375	771
5.105927084000541	711
5.122281334000036	627
5.138489167000444	527
5.155487750000248	585
5.17231704400001	557
5.188589375999982	559
5.205086544000551	559
5.222071585000776	561
5.239023169000575	563
5.255331960000149	563
5.271705752000344	569
5.288698459999978	575
5.3058187940005155	581
5.322063085000082	587
5.3384164600001895	587
5.355450169000505	589
5.372587710000516	593
5.388898877000429	597
5.405275794000772	601
5.422239210000043	605
5.43975416900048	609
5.4560397940003895	611
5.4722104180000315	613
5.489637919000415	619
5.506531335000545	625
5.522683502000291	627
5.539021294000122	627
5.555986919000134	631
5.57277708500078	635
5.589095294000799	639
5.605503544000385	643
5.622264917999928	645
5.639016419000654	647
5.655425085000388	649
5.6719420429999445	649
5.688552127000548	655
5.705865460000496	655
5.722004127000218	659
5.738192668000011	657
5.754788668999936	659
5.771890543000154	661
5.788139752000461	663
5.804490294000061	667
5.82122558500032	673
5.837572043000364	687
5.854316169000413	733
5.872391085000345	831
5.889639419000559	887
5.906238919000316	897
5.922704293000606	899
5.939863127000535	899
5.956427002000055	895
5.972797460000038	901
5.98962746000052	895
6.0069387930007	899
6.023353210000096	887
6.039997835000577	891
6.05647058500017	869
6.073481835000166	845
6.090306835000774	789
6.107170919000055	731
6.12338179300059	659
6.140303752000364	557
6.156793627000297	545
6.172972543000469	553
6.189267835000464	557
6.206628794000608	559
6.2227719600005	561
6.23942800200075	561
6.255858544000148	563
6.272786752000684	569
6.2892730020003	575
6.305815502000769	581
6.3227493770000365	587
6.339189044000705	587
6.355723210000178	589
6.372107460000734	591
6.389172127000165	595
6.405745544000638	599
6.422083002000363	603
6.4384420430005775	607
6.455457044000468	609
6.47195054400072	611
6.488309002000278	615
6.504926835000333	619
6.52136029400026	623
6.537669210000786	625
6.553985086000466	629
6.570571752000433	631
6.587811418999991	637
6.604131377000158	641
6.621125502000723	643
6.6377191270003095	643
6.6551062100006675	645
6.671779169000729	647
6.688268502000028	651
6.704732169000636	653
6.721880294000584	655
6.738305544000468	655
6.754882544000793	657
6.771506252000108	657
6.788496252000186	661
6.8049954600001	667
6.821644210000159	671
6.838455419000638	681
6.856001710000783	717
6.872729585000343	813
6.889597336000406	873
6.906964044000233	895
6.924017919000107	897
6.940777376999904	901
6.957162252000671	899
6.974333586000284	897
6.991507585000363	899
7.007902835000095	893
7.024591627000518	893
7.042288044000088	891
7.0606295020006655	877
7.077534960000776	851
7.095233127000029	795
7.113504126999942	731
7.130757794000601	659
7.147300960000393	553
7.164040211000611	555
7.181494252000448	559
7.1983990850003465	559
7.214899044000049	557
7.231631044000096	557
7.248266585000238	559
7.265157294000346	563
7.282012710000345	567
7.298279377000654	571
7.314937294000629	575
7.331916918999923	579
7.348925961000532	585
7.36668316900068	589
7.38302058499994	593
7.399550461000217	593
7.416012377000698	597
7.433032377000018	601
7.449534127000334	605
7.466544460000478	609
7.482787794000615	615
7.503398710000511	617
7.522399084999961	627
7.541237252000428	627
7.557614543999989	627
7.5747594610002125	631
7.5916882110004735	635
7.608263835000798	639
7.626115377000133	645
7.643616752000526	647
7.66120633600076	651
7.676285961000758	647
7.691460169000493	647
7.706241419000435	651
7.721384544000102	653
7.736425294000583	653
7.751536002000648	653
7.7663821690002806	655
7.780875586000548	657
7.7956229609999355	657
7.810124169000119	661
7.825174419000177	667
7.839638336000462	675
7.854622460999963	691
7.869558293999944	753
7.8845017110006665	841
7.899116211000546	881
7.913507335000759	893
7.928945169000144	891
7.9445637940007146	897
7.959770711000601	901
7.97575133600003	903
7.993450710000616	903
8.011760377000428	895
8.030512127000293	889
8.049415377000514	895
8.067070877000333	879
8.085318168999947	851
8.10184458599997	789
8.118133001999922	731
8.133988294000119	669
8.149792377000267	569
8.166187460999936	535
8.18216675200074	571
8.197680627000409	561
8.214013669000451	557
8.230691127000682	557
8.24687575200005	559
8.263439502000438	561
8.280643502000203	565
8.297195836000355	569
8.314139586000238	575
8.33043629400072	579
8.34747950200017	585
8.36357591900014	589
8.381030836000718	591
8.39840416900006	593
8.415868169000532	597
8.432464043999971	601
8.44948962700073	607
8.46713266900042	611
8.484100127000602	615
8.500858836000589	617
8.517321752000498	619
8.534450294000635	621
8.551520961000278	627
8.567763252000077	631
8.58445550200031	637
8.601565877000212	639
8.618550377000247	643
8.63537216900022	645
8.651848252000491	645
8.668878336000489	649
8.685939836000216	653
8.702370044000418	655
8.718854502000795	655
8.736069044000033	655
8.753036169000552	659
8.769468586000585	661
8.786092919000112	663
8.803031502000522	667
8.82184141900052	671
8.838183127000775	675
8.854812877000768	687
8.872168251999938	737
8.88956812700053	835
8.906391586000609	885
8.923201669000264	901
8.940624335999928	895
8.957834919000561	903
8.974415502000738	903
8.991320419000658	895
9.008350294000593	899
9.025698002000354	905
9.042226002000461	893
9.05867104400022	887
9.075867044000006	871
9.092784252000456	843
9.109490044000268	791
9.12621854400004	729
9.142810127000303	667
9.159672877000048	565
9.176071086000775	557
9.19214841900066	557
9.209130461000314	561
9.226068752000174	563
9.242088001999946	563
9.258221794000747	561
9.275253252000766	561
9.292089294000107	567
9.308229793999999	573
9.324561377000464	577
9.34180183600074	581
9.358499919000678	583
9.375002504000804	585
9.39135629500015	587
9.40813912900012	593
9.425279796000723	597
9.441569837000316	599
9.457790086999921	603
9.474755962000017	605
9.492019795000488	609
9.50839021200045	615
9.524975921000078	617
9.541966379000769	621
9.55930525400072	625
9.575540921000538	625
9.591857504000473	631
9.60867837800015	637
9.625842129000375	639
9.642093004000344	643
9.658236004000173	645
9.675232712000252	645
9.692235045000416	647
9.70892442100012	651
9.7253396290007	655
9.742298337000648	657
9.75941862900072	659
9.776425754000229	659
9.79253042000073	659
9.809508296000786	661
9.826422795000326	669
9.843126129000666	671
9.859479962000478	683
9.876678379000623	719
9.893644879000021	815
9.911326336999991	875
9.928281837000213	897
9.946234337000533	897
9.966961837000781	901
9.984560587000487	909
10.00133800399999	897
10.017999545000748	897
10.035452587000691	897
10.052776879000703	883
10.070119921000696	887
10.08668879600009	873
10.10399800400046	833
10.121575671000755	777
10.138170170000194	711
10.154883546000747	629
10.171939294999902	529
10.18890554600057	585
10.205312004000007	563
10.221591504000571	561
10.238455420000719	559
10.255509671000254	557
10.271787212000163	559
10.288053504000345	563
10.305313421000392	569
10.322431837000295	573
10.338709754000774	579
10.355279629000506	583
10.372183712000151	585
10.389162086999931	591
10.40575154599992	593
10.42200812900046	597
10.439058337999995	599
10.45618621199992	603
10.472433879000164	607
10.488621462000083	611
10.505993712000418	613
10.52294041999994	619
10.539732504000312	621
10.556193211999926	623
10.57309787900067	627
10.590437337000367	631
10.609223546000067	637
10.626280421000047	641
10.642690921000394	643
10.659015879000435	645
10.675996837000639	647
10.692825462000656	649
10.709376379000787	653
10.725860004000424	655
10.742723336999916	657
10.75977083700036	657
10.776160170999901	657
10.792357004000223	661
10.809223213000223	661
10.826021129000765	669
10.842443837000246	673
10.85896579600012	679
10.87623246200019	703
10.893432296000356	787
10.910266421000415	863
10.92676725399997	889
10.943951713000388	897
10.961472504000085	905
10.97809942100048	895
10.994738046000748	903
11.01208817099996	899
11.030088879000687	897
11.051251962000606	893
11.06793437900069	885
11.085590046000107	879
11.103029421000429	851
11.12079587900007	793
11.137422754	737
11.154622296000525	671
11.17172696200032	565
11.188612712000577	541
11.205133713000578	555
11.222179254000366	553
11.239122128999952	555
11.256278171000304	555
11.272744921000594	557
11.289776963000804	559
11.30680637900059	567
11.324113046000093	575
11.340799212000093	579
11.357686420999926	583
11.374847463000151	585
11.392027671000506	587
11.408250504000534	591
11.425460045999898	597
11.442356712000219	603
11.45931621300042	603
11.475828921000357	605
11.492805546000454	607
11.51015833800011	613
11.526975504000802	619
11.543104712000058	621
11.560258504000558	625
11.576550587000384	625
11.59337037900059	629
11.609946046000005	635
11.62689258699993	639
11.64309787900038	641
11.660138920999998	645
11.676496837000741	645
11.693246712000473	647
11.709756463000303	649
11.726646629000243	653
11.742867754000144	655
11.759275588000492	655
11.775652713000454	657
11.792783462000443	657
11.809144254000785	661
11.825598504000482	663
11.841792088000147	667
11.85851525399994	671
11.8751347540001	685
11.891790171000139	733
11.90841525399992	827
11.92586521300018	887
11.9426915869999	899
11.959702296000614	893
11.976366046000294	899
11.993544004000796	897
12.010518213000068	899
12.027136379000694	897
12.043928379000135	897
12.061234546000378	887
12.077802129000702	891
12.094425588000377	873
12.110953796000103	839
12.12814375400012	793
12.144740796000406	733
12.160940921000474	661
12.177191963000041	565
12.19415079600003	545
12.210532796000734	557
12.227073421000568	557
12.243640837000385	561
12.260096212999997	559
12.277092171000731	559
12.293350337999982	561
12.310311338000247	565
12.326705213000423	573
12.343669046000286	579
12.360223921000397	583
12.377085879000333	585
12.393399838000732	585
12.410802046000754	589
12.427210503999959	595
12.44434496300073	599
12.46068692100016	603
12.477616546000718	605
12.493860588000643	609
12.510874379000597	611
12.527342754000529	615
12.544755296000403	621
12.561194129000796	623
12.57802817100037	625
12.594426713000757	629
12.611482338000314	633
12.627593671000795	637
12.644641337999929	641
12.660903629000131	643
12.67783487900033	645
12.694235546000527	647
12.711356171000261	649
12.727556921000541	653
12.744777462999991	655
12.761106421000477	659
12.777473379000185	659
12.793651671000589	659
12.810784379000324	661
12.827044588000717	665
12.843286338000325	671
12.860498796000684	675
12.877308588000233	685
12.893991046000338	727
12.910858046000612	815
12.928179838000688	871
12.94558346300073	893
12.962222296000618	899
12.978641129000607	901
12.996149046000028	897
13.013617546000205	901
13.034556879000775	897
13.053027588000077	893
13.069999963000555	879
13.087079212999924	883
13.104717546000757	865
13.121960338000463	837
13.138846171000296	779
13.15568721300042	711
13.172656129000643	639
13.189816004000022	537
13.206405588000052	583
13.222768921000352	557
13.23992212900066	559
13.256860588000563	557
13.273328545999902	555
13.289862463000645	559
13.306809629000782	565
13.323896171000342	569
13.340453462999903	573
13.356913213000553	575
13.373983379000492	579
13.391022046000217	583
13.40741821300071	589
13.423879046000366	591
13.440964879000603	595
13.457963796000513	599
13.47451042100056	599
13.491656046000571	605
13.50869550400057	611
13.525916713000697	615
13.542309796000154	619
13.5585694220008	621
13.575831922000361	623
13.59281046400065	629
13.609373464000782	633
13.625980714000434	637
13.642379255999913	639
13.65959858900078	641
13.676249172000098	643
13.692547921999903	645
13.708929338999951	647
13.726187339000717	653
13.742641589000414	655
13.759090631000618	655
13.775568548000592	655
13.792645256000469	657
13.809149756000807	659
13.825617923000209	663
13.842010588999983	667
13.859143839000353	669
13.875664006000079	675
13.892051922000064	699
13.908627131000685	771
13.926248714000394	855
13.94307358900005	887
13.960139673000413	897
13.976970006000556	899
13.994319297999937	899
14.01127117300075	897
14.027916130999984	899
14.04484171400054	899
14.062014214000556	895
14.078573922000032	883
14.095309214000736	883
14.111915922000662	869
14.129203047999908	829
14.145945339000718	773
14.16258358899995	705
14.178948880999997	633
14.195925423000517	529
14.212670131000777	583
14.229084381000575	563
14.24571021400061	567
14.262513921999926	567
14.27948238099998	563
14.295928839000226	563
14.312270297000396	563
14.32939363100013	567
14.346718298000269	577
14.362967839000703	583
14.379519464000623	587
14.396623381000609	589
14.413380339000469	589
14.42980088100012	591
14.44616888100063	599
14.462933881000026	601
14.480048506000458	605
14.496444381000401	607
14.512737547000143	611
14.529433298000185	611
14.546392506000302	617
14.56302738100021	619
14.579473589000372	623
14.595939548000388	625
14.613049381000565	629
14.629509547999987	633
14.64586633900035	637
14.662018923000687	643
14.67898163100017	643
14.695422214000246	643
14.71170463100043	647
14.728224631000558	649
14.74528488100077	653
14.761715298000126	657
14.77807292200032	655
14.79448867300016	657
14.811522798000624	659
14.827831089000028	661
14.844055465000565	663
14.860610631000782	669
14.877754506000201	673
14.89430792300027	685
14.911338048000289	737
14.927910381000402	835
14.945277881000038	883
14.962049381000725	895
14.97893996500079	893
14.995853131000331	893
15.013038298000538	901
15.029723839000326	901
15.046387964000132	891
15.063030423000782	893
15.080204923000565	881
15.09692071400059	883
15.113491548000638	875
15.130048506000094	851
15.147227338999983	789
15.163955256000008	737
15.180432506000216	663
15.196714381000675	559
15.213621006000722	537
15.229998048000198	563
15.246348131000559	559
15.262616923000678	561
15.279643548000422	561
15.295968839000125	557
15.31223050600056	559
15.328301839000233	567
15.345392963999984	573
15.361644964000334	579
15.377724339000451	581
15.39417521500036	583
15.411411673000657	585
15.427771131000554	591
15.444373465000353	595
15.460934256000655	597
15.477925673000755	603
15.494434965000437	607
15.511511048000102	611
15.527790548000667	613
15.544914715000232	617
15.561608339000486	621
15.57894821500031	625
15.59535459000017	623
15.612413131000721	629
15.629112006000469	633
15.646332839000024	637
15.662636673000634	641
15.679850548000104	643
15.69619125600002	643
15.713209881000694	645
15.729758590000529	649
15.746707256000263	653
15.762818381000216	655
15.780080715000622	657
15.79647229800048	657
15.813251506000597	659
15.829862923000292	661
15.846871798000393	665
15.863215006000246	671
15.880042090000643	675
15.896518881000702	685
15.913989131000562	731
15.930815090000578	821
15.947855381000409	873
15.964523256000575	895
15.981682715000716	895
15.998105923000367	895
16.015822381000362	895
16.032248506000542	901
16.049514881000505	895
16.068921548000617	899
16.088656255999922	889
16.10635346500021	881
16.122987089000162	867
16.140082423000422	837
16.15773975600041	771
16.17476721500043	709
16.191283048000514	629
16.207947256000807	535
16.225310965000062	587
16.24166000600053	557
16.258059048000177	555
16.27481967299991	559
16.291948798000703	557
16.308451214000343	561
16.32502746499995	565
16.341473798000152	569
16.358563131000665	575
16.37527638100073	579
16.391681548000633	583
16.40812617300071	587
16.42536629799997	589
16.44179583999994	593
16.458248464999997	595
16.474904256000627	599
16.491986298000484	601
16.508284423000077	609
16.524797048000437	611
16.541236923000724	615
16.55827459000011	615
16.574865047999992	617
16.591777506000653	623
16.60826963100044	625
16.625556173000405	633
16.64197371499995	637
16.658238715000152	637
16.674926215000596	641
16.6923138810007	643
16.709117881000566	647
16.726170048000313	649
16.742829173000246	651
