# Supplementary material for: Automated diagnosis of heart valve degradation using novelty detection algorithms and machine learning
Source: PLoS One. 2019 Sep 26;14(9):e0222983. doi: 10.1371/journal.pone.0222983 (PMC6762068; doi:10.1371/journal.pone.0222983)
Supplement: S2 Dataset — (ZIP) [file pone.0222983.s002.zip › Test_data/Data_20180731_154848.csv]

NFC Sensor Tag Measurement
2018/07/31 15:48:48
t	Data
0.0	607
0.015591542000038316	613
0.030880625000463624	613
0.04600733300048887	613
0.06137420800041582	615
0.07679708300020138	621
0.09246304200041777	623
0.10782295900025929	623
0.12345212499985792	625
0.13889749999998457	629
0.15641579200018896	635
0.17361920900020777	637
0.19014979199982918	637
0.20659875000001193	637
0.22290324999994482	639
0.23816433400043024	643
0.2568855830004395	645
0.2728937500005486	647
0.2921074169998974	645
0.30863591700017423	651
0.32410266700026114	651
0.3397618750004767	657
0.3560587920001126	667
0.37182245800067903	697
0.3903267080004298	783
0.40652924999994866	863
0.4244554580000113	881
0.4405581250002797	883
0.457896208999955	887
0.4743873750003331	887
0.4911788750005144	893
0.5080002089998743	881
0.5252792500004944	881
0.542123791999984	883
0.5591006250006103	875
0.5762987500002055	873
0.593359500000588	847
0.6101763750002647	797
0.6269766670002355	733
0.6435917500002688	667
0.6600623330004964	565
0.6760570830001598	519
0.6926958750000267	559
0.7093270840005061	547
0.7259970830000384	545
0.742368666999937	549
0.7594602090002809	551
0.7758358750006664	555
0.7922861249999187	559
0.8084665420001329	563
0.825070417000461	569
0.8414038750006512	575
0.8582347500005199	581
0.8749604170006933	583
0.8908529580003233	587
0.9071746670006178	585
0.9240592090000064	591
0.9409371669999018	597
0.9576953340001637	601
0.9751347500005068	607
0.992902334000064	611
1.0100824999999531	613
1.0263656670003911	615
1.042834667000534	619
1.060030624999854	625
1.0769554170001356	629
1.0935882499998115	633
1.1099751250003465	635
1.127342249999856	639
1.1446926670005269	639
1.1611369580004975	645
1.1776468750003914	647
1.1947317499998462	651
1.2116396669998721	653
1.2281835000003412	653
1.2447244169998157	655
1.2617285000005722	659
1.2784575840005346	661
1.294981667000684	663
1.3112667920004242	665
1.3285654170003909	667
1.3450209590000668	671
1.3614679580005031	683
1.3830673749998823	743
1.4006663750005828	835
1.4177921669997886	885
1.4347637090004355	899
1.4519952919999923	901
1.469775749999826	905
1.4900831670001935	911
1.5067078330002914	901
1.5223252510004386	895
1.5385505840004043	901
1.5556598749999466	889
1.5713010839999697	893
1.58910887500042	875
1.6061227500003952	837
1.6232643749999625	787
1.6403570420006872	727
1.6558512500005236	655
1.6711048750003101	557
1.6879106260003027	559
1.7049462089998997	559
1.7204484590001812	563
1.736359084000469	565
1.7518311670000912	565
1.767163917000289	561
1.78355216700038	563
1.7991160840001612	569
1.8148663339998166	575
1.8304380420004236	579
1.8465448750002906	581
1.8622630010004286	587
1.8779242090004118	589
1.8942427920001137	593
1.9111684999998033	595
1.9282697509997888	599
1.945260125000459	603
1.9623797920003199	607
1.9791541250006048	613
1.9961347090002164	617
2.0134678750000603	619
2.0304797919998236	623
2.0467139170004884	623
2.063854667000669	627
2.080825709000237	633
2.098001166999893	637
2.1146841670006324	641
2.1316581669998413	643
2.1489019170003303	645
2.1659443750004357	647
2.1826317089999066	651
2.1997250419999546	655
2.216713083999821	659
2.2336633340000844	659
2.25026333400001	661
2.2669898340000145	661
2.284268250000423	663
2.301301833999787	665
2.317962042000545	667
2.335030416999871	673
2.3519840420003675	675
2.369077250999908	687
2.38561695899989	725
2.4031058760001542	815
2.42019454199999	877
2.437472751000314	895
2.4573181260002457	905
2.4750697090003086	911
2.4944091670004127	909
2.5115986669998165	907
2.5288376670005164	901
2.5457482920000984	891
2.5625538340000276	885
2.5799950840000747	885
2.5973219170000448	875
2.6140987090002454	839
2.6306995840004674	773
2.6476955420002923	715
2.6646682509999664	631
2.681978167000125	525
2.6994680420002624	593
2.7169022920006682	567
2.733807292000165	569
2.750844125000185	561
2.7680216670005393	561
2.7851245010006096	563
2.8014800000000832	567
2.81864245900033	575
2.8356820420003714	579
2.852890916999968	585
2.869223417000285	585
2.8861171260004994	587
2.902474833999804	591
2.9194509170001766	595
2.9357145840003795	599
2.952710334000585	603
2.969141542000216	605
2.986002209000617	609
3.003002959000696	613
3.0198273340001833	617
3.0360481670004447	621
3.0530994589998954	625
3.070094251000228	627
3.087268125999799	629
3.104234751000149	633
3.1211737920002633	637
3.1392929590001586	641
3.156789126000149	645
3.1757542510003987	649
3.193239416999859	651
3.2102594170000884	653
3.2265067920006913	653
3.243487583999922	655
3.2607668760001616	659
3.2795070420006596	661
3.2956393760005085	663
3.312787792000563	663
3.329828376000478	665
3.3471209590006765	667
3.36361933399985	673
3.3805143760000647	691
3.3979115010006353	743
3.4153265009999814	843
3.431832834000488	889
3.449242167000193	899
3.466634376000002	891
3.484165626000504	899
3.5010020420004366	907
3.5185212920005142	903
3.5357867510001597	897
3.55331120900064	891
3.5698594169998614	885
3.587084667000454	881
3.6043794170000183	863
3.62112766700011	831
3.6401718340002844	769
3.6592502920002516	701
3.6763722089999646	603
3.6949292509998486	511
3.711852084000384	577
3.729157708999992	559
3.745844666999801	557
3.762237959000231	557
3.77949558399996	559
3.7958316260001084	565
3.8129912510003123	567
3.8296075010002824	569
3.8465220839998437	575
3.863169834000473	581
3.880362167000385	587
3.896620126000016	589
3.913964584000496	591
3.9305322919999526	595
3.9476252089998525	597
3.964345209000385	603
3.9813266669998484	607
3.9982079170004	611
4.014683584000522	615
4.0309039170006145	617
4.04729695900005	617
4.0644583760004025	621
4.080679042000156	627
4.097175126000366	631
4.113662042000215	633
4.13065887599987	635
4.146853291999832	637
4.163473001000057	639
4.180451250999795	645
4.197419417000674	647
4.21405920899997	649
4.230263209000441	651
4.246731126000668	651
4.263834709000548	653
4.280361292000634	659
4.296984042000076	661
4.313810708999881	661
4.3302811670000665	659
4.3466206690000035	661
4.363845669000511	669
4.380325252000148	679
4.396753585000624	713
4.414014669000608	799
4.43144016899987	871
4.448473419000038	887
4.465277752000475	891
4.481980418000603	899
4.499571252000351	897
4.516343627000424	903
4.534097210999789	901
4.550955210000211	895
4.568532377000338	885
4.58546408500024	881
4.602101752000635	875
4.619192044000556	855
4.6358902100000705	807
4.65275825200024	737
4.669741669000359	679
4.6862001690005854	571
4.702798669000003	527
4.719790169000589	565
4.7368789600004675	553
4.75341071100047	551
4.770224085000336	549
4.787455626999872	551
4.803680461000113	555
4.820175251999899	561
4.837345294000443	569
4.854348919000586	575
4.8704517940004735	579
4.886826877000203	581
4.903947585999958	587
4.921029877000365	591
4.937419752000096	595
4.954004586000337	599
4.97084496000025	601
4.988060294000206	605
5.004379126999993	607
5.020777085000191	613
5.037678960999983	617
5.0547029610006575	621
5.070872209999834	621
5.08734941900002	623
5.10441804400034	627
5.121934585000417	633
5.138257544000226	637
5.154473835999852	641
5.171372877000067	645
5.188602627000364	645
5.204808836000666	647
5.221216502000061	651
5.238362627000242	653
5.255116377000377	655
5.271245001999887	655
5.28797787700023	655
5.304976877000627	657
5.3219154600001275	661
5.338216711000314	661
5.354535586000566	665
5.371332501999859	669
5.388296044000526	679
5.404643877000126	713
5.421162127000571	809
5.438424126999962	875
5.455490877000557	893
5.471870459999991	893
5.488871627000663	897
5.50606187700032	893
5.5235552109998025	905
5.544461960999797	897
5.562323211000148	897
5.580049627000335	893
5.597253669000565	887
5.614065169000241	877
5.630778669000392	839
5.647983335999925	781
5.665382502000284	723
5.681597669000439	647
5.698031919000641	545
5.714969169000142	571
5.732126003000303	551
5.748692461000246	557
5.7651587939999445	559
5.782570586000475	559
5.799749544000406	561
5.816126669000369	565
5.832612418999815	567
5.849620502000107	573
5.866470669000591	577
5.882992335999916	583
5.899485251999977	587
5.916414752000492	589
5.93333321099999	591
5.9496982939999725	595
5.966085211000063	595
5.9832737940005245	599
6.000241335999817	605
6.016563961000429	611
6.034741669000141	611
6.052816043999883	617
6.0703471690003425	619
6.113483793999876	635
6.129106877000595	629
6.144945586000176	635
6.160668544000146	637
6.176116919000378	643
6.193354003000422	643
6.211093752000124	645
6.227424710999912	647
6.24308616899998	649
6.2606834610005535	653
6.276897251999799	655
6.292466919000617	655
6.3079246280003645	655
6.323184669000511	655
6.3378982109998105	659
6.3531143780001	665
6.368338044000666	663
6.383695628000169	671
6.398802835999959	685
6.414784336000594	735
6.430679627000245	819
6.446619627000473	863
6.462187294000614	885
6.479253377000532	893
6.495533377000356	895
6.5122905030002585	893
6.5286907939998855	895
6.545757044000311	889
6.561816877000638	893
6.578078043999994	885
6.59519958600049	883
6.611324294000042	875
6.627541628000472	855
6.644815710999865	819
6.661912544000188	759
6.677701169000102	691
6.6939745859999675	603
6.710428544000024	509
6.726618794000387	579
6.742728919000001	549
6.759674753000581	553
6.7767618360003326	553
6.792981710999811	555
6.810558044000572	557
6.828127044000212	561
6.8460921269997925	567
6.886157836000166	585
6.902663961000144	585
6.919365253000251	591
6.936248502000126	593
6.952650253000684	595
6.968552502999955	597
6.984762253000554	601
7.000422044000516	607
7.015483336000216	611
7.030276669000159	615
7.045968336000442	613
7.061857044000135	617
7.077413544000592	623
7.092694419000509	623
7.107820502999857	625
7.12259966900001	629
7.137701710999863	635
7.15264266900067	635
7.1678418780002175	639
7.183089961000405	639
7.1987428359998376	645
7.214638919000208	647
7.230406336000669	647
7.24595121099992	649
7.2626762939999026	653
7.27956266900037	655
7.295734211000308	657
7.3119091280004795	659
7.329230543999984	659
7.345242168999903	659
7.361346419000256	663
7.378895460999956	671
7.3945960440005365	679
7.411320918999991	695
7.429870044000381	791
7.445100711000123	859
7.460416878000615	891
7.475763586000539	899
7.491663253000297	891
7.507428503000483	895
7.522466878000159	899
7.53786975300045	901
7.5533987530006925	897
7.5686207110002215	891
7.584246377999989	889
7.601404211000045	881
7.61760066900024	881
7.633585211000536	857
7.649637461000566	825
7.665350044000661	759
7.681052335999993	703
7.696373253000274	631
7.712508003000039	525
7.728642336000121	573
7.744770044000688	543
7.760520210999857	553
7.776846128000216	555
7.794219127999895	553
7.8116480440003215	555
7.8284944189999806	559
7.845023836000109	565
7.861082961000648	573
7.878020253000614	581
7.895600335999916	585
7.913472752999951	589
7.931308877999982	589
7.948756169000262	593
7.965741961000276	595
7.98253012800069	601
7.999811086000591	605
8.016011419000279	611
8.033086378000007	611
8.049333628000568	613
8.066232336000212	617
8.083051211000566	621
8.099709086000075	627
8.116229793999992	631
8.132608335999976	635
8.1497559190002	637
8.166207293999832	637
8.183696503000647	641
8.19927596100024	647
8.214163378000194	649
8.229345253000247	649
8.245645586000137	651
8.26218296100069	653
8.277654127999995	655
8.292678169000283	657
8.309246210999845	659
8.324613086000682	657
8.339244210999823	663
8.354241544000615	663
8.36912683599985	663
8.384321669000201	665
8.399833168999976	675
8.415487668999958	693
8.431309794000299	753
8.44745937800053	839
8.464023960999839	883
8.480502878000152	901
8.497984544000246	899
8.514698878000672	899
8.530914836000193	899
8.547986753999794	897
8.564513504000388	901
8.58107996200033	893
8.597855963000256	881
8.615327504000561	881
8.63169475399991	875
8.64932504599983	839
8.666131796000627	789
8.6845399620006	721
8.700920129000224	647
8.718184921000102	543
8.734880961999806	577
8.751408129000083	555
8.768218963000436	559
8.78543333700054	559
8.801909628999965	559
8.8186057540006	563
8.835040337000464	565
8.852342629000304	567
8.868915796000692	571
8.885304170999916	575
8.901681086999815	583
8.919153421000374	589
8.93545004600037	591
8.951729129000341	591
8.96860808800011	595
8.985737421000522	597
9.002205296000284	603
9.018737796000096	607
9.035156962000656	613
9.05231950400048	613
9.068905213000107	615
9.08521742100038	617
9.1016235040006	623
9.119017546000578	627
9.135464961999787	631
9.1516968370006	633
9.168383795999944	635
9.185513504000482	639
9.201963045999946	643
9.218402338000487	647
9.234841713000606	649
9.251797337000426	649
9.268610754000292	651
9.285071629000413	651
9.30122250400018	655
9.318461963000118	657
9.334963004000201	659
9.351128295999843	657
9.367793754000559	659
9.385011088000283	665
9.401487920999898	671
9.418128504000379	689
9.434987296000145	739
9.452573837999807	833
9.469433879000462	879
9.486033337000663	893
9.50293496300037	895
9.52029996300007	901
9.536922754000443	907
9.553959462999956	901
9.570786461999887	895
9.588227920999998	887
9.605336254000576	889
9.622445879000225	885
9.639574503999938	873
9.656897296000352	839
9.673826004000148	791
9.690639004000332	719
9.70698033700046	653
9.724236588000167	547
9.740633088000322	559
9.75699125400024	557
9.773834421000174	561
9.790452963000462	565
9.807639962999929	561
9.824331712999992	563
9.841270003999853	565
9.857756838000569	569
9.874804588000188	577
9.891133379000166	579
9.908254463000048	579
9.925029504000122	583
9.942708671000219	587
9.959027296000386	593
9.975852171000042	595
9.99227279600018	599
10.009329504000561	601
10.025619296000514	603
10.042644588000257	609
10.05903233800018	613
10.075915504000477	615
10.092592421000518	619
10.110002504000477	621
10.126262587999918	623
10.143126171000404	629
10.159596588000568	633
10.176185463000365	637
10.192524588000197	637
10.209607671000413	639
10.225953213000139	639
10.24313621300007	643
10.259474170999965	647
10.276462587999958	653
10.29301513000064	653
10.30995575399993	653
10.326205295999898	655
10.342868046000149	655
10.35910142100056	661
10.375941295999837	663
10.392007421000017	665
10.408942296000532	671
10.425203088000671	685
10.442455963000612	741
10.458887088000665	835
10.475933753999925	881
10.492614880000474	893
10.509737545999997	893
10.52603912900031	895
10.543215587999839	895
10.559713254000599	897
10.576818213000479	897
10.594366545999947	895
10.61449375400025	891
10.631742421000126	883
10.649331379000614	869
10.666976921000241	825
10.68500758800019	751
10.701292753999951	701
10.71810496299986	621
10.735293878999983	519
10.75247642100021	583
10.769117087999803	557
10.78568167100002	555
10.802826920999905	555
10.819765046000612	557
10.836096421000548	559
10.852706046000094	561
10.869834254000125	567
10.88667987900044	573
10.903195296000376	579
10.919569712999873	583
10.936368753999886	587
10.953269546000229	591
10.969669171000533	591
10.986070171000392	593
11.00322283800051	599
11.020209796000017	603
11.036617796000428	609
11.053282963000129	611
11.070354254999984	611
11.087248212999839	617
11.103940713000156	621
11.120422463000068	625
11.137457505000384	627
11.154555546000665	633
11.170835212999918	633
11.187151546000678	635
11.204277587999968	639
11.221125130000473	645
11.23762346300009	647
11.254306255000301	647
11.27141217100052	649
11.288843504999932	651
11.305238671000552	653
11.32168067100065	655
11.339881505000449	659
11.357466170999942	663
11.376009421000163	661
11.39249204600037	667
11.409656046000237	671
11.426469796000674	683
11.443179462999979	719
11.459813546000078	811
11.476803837999796	871
11.494096505000016	891
11.510638921000464	891
11.5275861300006	895
11.545028588000605	895
11.562302545999955	901
11.585572963000232	899
11.602583421000418	897
11.619355212999835	887
11.636036087999855	877
11.65365296300024	869
11.670594795999932	839
11.687203588000557	779
11.704080755000177	719
11.721119087999796	641
11.737588546000552	543
11.75407946300038	563
11.770577295999828	551
11.787611921000462	555
11.804082962999928	557
11.820574504999968	559
11.836945630000628	561
11.854208130000188	563
11.87060896300045	565
11.886937088000195	571
11.903641963000155	575
11.920650505000594	583
11.936957212999914	587
11.953476630000296	587
11.9699128379998	589
11.986846255000273	591
12.003599088000556	597
12.019946295999944	603
12.036227130000043	605
12.05339967100008	611
12.07371796300049	617
12.093071796000004	619
12.110090255000614	621
12.126488171000346	623
12.145321212999988	627
12.161679713000012	631
12.179067130000476	635
12.19603067099979	639
12.210862671000541	637
12.22545313000046	641
12.241086880000694	645
12.255621963000522	647
12.271713795999858	647
12.28641867100032	649
12.301080213000205	653
12.316246088000298	655
12.330910380000205	653
12.346928130000379	655
12.362133796000307	657
12.377130630000465	659
12.391995671000586	659
12.406302921000133	663
12.425989545999983	675
12.440999880000163	693
12.456294088000504	757
12.471217713000442	839
12.485640046000299	877
12.500461505000203	889
12.516717170999982	893
12.534556338000584	891
12.55026708800051	899
12.565830838000693	903
12.582570380000107	893
12.600038004999988	893
12.619512005000615	891
12.636747837999792	883
12.654373755000051	875
12.67156088000047	849
12.689915630000542	793
12.706537421000576	725
12.722769255000458	661
12.73888925600022	567
12.75517833899994	539
12.771085881000545	559
12.787186465000559	557
12.803726965000351	557
12.820462964000399	561
12.836535506000473	561
12.852780006000103	559
12.868883881000329	561
12.88533038100013	565
12.901278839000042	573
12.917987006000658	581
12.934650006000084	585
12.951738630999898	587
12.967878673000087	589
12.984189923000486	593
13.00144275599996	597
13.018088006000653	603
13.03419754800052	607
13.051065923000351	605
13.067433797999911	611
13.084391090000281	613
13.101067089000026	619
13.117953506000049	623
13.134740798000166	627
13.151474173000679	627
13.167836381000598	631
13.185588714000005	635
13.202300923000621	639
13.219485880999855	645
13.23575129800065	647
13.25284604799981	647
13.269368506000319	649
13.2861613390005	653
13.303103715000361	655
13.320151548000467	657
13.336276506000104	659
13.353968006000287	659
13.370908380999936	661
13.38792538100006	659
13.404871090000597	665
13.421755881000536	669
13.438869673000227	685
13.4558233810003	717
13.4727747980005	803
13.490061548000085	867
13.507567880999886	891
13.5251437980005	899
13.542163256000094	897
13.559809172999849	903
13.576927881000302	905
13.594286756000656	903
13.610796048000338	893
13.628169506000631	889
13.645363215000543	885
13.66257800600033	879
13.67952538100053	853
13.696468339000603	795
13.714059631000055	727
13.731819589000224	655
13.749858006000068	549
13.76664871400044	571
13.786696339000628	555
13.803868840000177	561
13.820263423000142	561
13.836596089000523	561
13.853795048000393	561
13.870737840000402	567
13.887279340000532	569
13.90408742300042	577
13.921200755999962	583
13.938288590000411	587
13.954841630999908	589
13.971431589000531	591
13.988669590000427	591
14.005674423000528	597
14.021978505999869	601
14.038765965000493	605
14.055710714999805	609
14.07278600600057	613
14.089651297999808	611
14.106035298000279	615
14.123144965000392	621
14.140081340000506	627
14.156551131000015	629
14.17319921499984	631
14.190274423000119	635
14.207201215000168	635
14.223742797999876	641
14.240185798000311	645
14.257137298000089	647
14.274295756000356	649
14.290542380999796	649
14.306853256000068	653
14.32400242299991	653
14.340849340000204	657
14.357291590000386	658
14.373865590000605	659
14.390724965000118	659
14.407704381999793	663
14.424233548000302	667
14.440498465000019	679
14.457492006999928	705
14.474929298000461	789
14.491653256000063	861
14.508532798000488	883
14.525867672999993	893
14.543213632000516	895
14.560013798	897
14.576804506000371	905
14.594251798000187	895
14.611527756000214	887
14.628556798000318	895
14.645264881000003	883
14.662504882000576	873
14.679750881000473	855
14.696264048000558	813
14.712946923000345	759
14.729756673000338	683
14.746535256000243	597
14.762789297999916	505
14.779054755999823	581
14.795992756000487	557
14.812863340000149	557
14.829260381000495	553
14.845462215000225	551
14.862486089999948	557
14.879534880999927	563
14.895899840000311	569
14.912281965000147	573
14.929233339999882	579
14.946141131000331	583
14.962384548000045	587
14.978927840000324	591
14.995804381000198	595
15.012776839999788	597
15.029117965000296	599
15.04519154799982	603
15.061970714999916	607
15.078965257000164	613
15.095216090000577	617
15.11140259000058	617
15.128354172999934	619
15.145321423000496	625
15.16149809000035	629
15.177891340000315	633
15.194979798000531	635
15.211912464999841	637
15.228504798000358	639
15.244852798000466	643
15.261796090000644	645
15.278931673000443	649
15.295363590000306	653
15.311746172999847	651
15.328782047999994	653
15.345700548000423	655
15.361959048000244	657
15.378728757000317	659
15.395626590000575	661
15.412688965000598	663
15.42909088200031	667
15.445430007000141	675
15.462474339999972	699
15.479987464999795	775
15.496579714999825	853
15.513377672999923	883
15.530782382000325	895
15.547859465000329	895
15.564509714999986	897
15.580992465000236	897
15.598103798000011	899
15.618787047999831	897
15.638164965000215	891
15.655401965000237	885
15.672572131999914	879
15.690202339999814	857
15.70684425699983	807
15.723899798000275	743
15.740314382000179	671
15.757442632000675	569
15.773948922999807	517
15.790369631999965	569
15.806711298000664	555
15.824027423000189	557
15.840418298000259	557
15.856808382000054	561
15.873535798000376	561
15.890714298000603	565
15.907139465	573
15.92370525700062	577
15.940209422999942	583
15.9574645900002	587
15.973983798000518	589
15.990332506999948	591
16.0066471730006	593
16.023886298000434	599
16.040189340000325	601
16.057223632000387	607
16.073786465000012	609
16.090928590000658	611
16.107449756999813	615
16.124035464999906	617
16.140664173000005	623
16.157912382000177	627
16.174416089999795	629
16.190716548000637	633
16.207789215000048	631
16.224915007000163	639
16.241423423000015	643
16.257892423000158	645
16.274553422999816	647
16.291560548000234	649
16.308386382000208	651
16.324785048000194	651
16.34121888200025	657
16.35988767300023	659
16.376260215000002	661
16.392740048000633	661
16.409221798000544	661
16.426169631999983	665
16.44270746500024	669
16.459211506999964	683
16.475840340000104	725
16.493184089999886	815
16.509996965000028	873
16.526650382000298	891
16.543676215000232	895
16.56102479800029	899
16.5781022150004	903
16.595097673000055	905
16.61256175700055	895
16.629803673000424	889
16.64665384	887
16.66340879800009	887
16.680127590000666	877
16.697378132000267	847
16.71402584000043	797
16.730623172999913	741
16.746972423000443	675
16.76411942300001	579
