# Supplementary material for: Automated diagnosis of heart valve degradation using novelty detection algorithms and machine learning
Source: PLoS One. 2019 Sep 26;14(9):e0222983. doi: 10.1371/journal.pone.0222983 (PMC6762068; doi:10.1371/journal.pone.0222983)
Supplement: S2 Dataset — (ZIP) [file pone.0222983.s002.zip › Test_data/Data_20180731_162531.csv]

NFC Sensor Tag Measurement
2018/07/31 16:25:31
t	Data
0.0	601
0.01574274999984482	491
0.039518333000160055	537
0.05519912499948987	515
0.07139866599936795	489
0.08752570900014689	487
0.10549391599943192	491
0.12065616600011708	497
0.13566749999972672	491
0.15114245799941273	495
0.16606833300011203	499
0.18133320800006913	509
0.19819624999945518	519
0.2139298329993835	525
0.22966320799969253	521
0.24652566599979764	531
0.2627686670002731	541
0.2796551669998735	547
0.29512229099964316	555
0.31320624999989377	557
0.3321980840000833	571
0.34889941700021154	567
0.36498775000018213	577
0.3811413329995048	581
0.39812629199968796	589
0.41399174999969546	597
0.4301337910001166	597
0.44790254199961055	605
0.46376758299993526	617
0.4805859580001197	621
0.49780283400014014	631
0.5156772499994986	633
0.5312577079994298	639
0.5476284999995187	631
0.5638177079999878	641
0.5805215000000317	645
0.5972904169993853	649
0.6136934999994992	653
0.6298675419993742	649
0.6475494169999365	669
0.6637912079995658	695
0.6800612919996638	701
0.6970540840002286	695
0.7134212920000209	733
0.7301266249996843	783
0.7473032090001652	823
0.7646584169997368	863
0.7807969159994173	895
0.7984274169994023	923
0.8152914169995711	911
0.8320601249997708	893
0.8485190829997009	895
0.8652009170000383	907
0.8822261249997609	891
0.8994440830001622	879
0.9163234159996136	883
0.9336976249996951	881
0.9510487500001545	839
0.9684279579996655	787
0.9870166669998071	719
1.003644667000117	643
1.020473542000218	537
1.0376299170002312	575
1.0541781669999182	545
1.0706588329994702	533
1.0879056670000864	531
1.1050496249999924	533
1.1217935419999776	529
1.1385847920000742	529
1.1556808750001437	533
1.172892999999931	543
1.1893282080000063	547
1.2057182919998013	553
1.222889708999901	565
1.2400589170001695	571
1.256413082999643	575
1.2730636669994055	579
1.2903121250001277	583
1.307426041999861	591
1.3241312919999473	597
1.3405720000000656	603
1.3574871669998174	611
1.3752855829998225	615
1.392505458999949	619
1.409358124999926	623
1.4262289170001168	633
1.443153125000208	639
1.4592432499994175	645
1.475764750000053	649
1.4926963749994684	655
1.5096447500000068	657
1.5257653329999812	661
1.5426552919998358	665
1.5590529169994625	671
1.575450374999491	671
1.5920320839995838	675
1.6093736249995345	673
1.625587292000091	679
1.641824333999466	685
1.6583078339999702	705
1.6753585830001612	725
1.6925101669994547	723
1.7100134169995727	727
1.7265272919994459	781
1.7433662499997808	827
1.760383875000116	863
1.777433541999926	903
1.7949033329996382	939
1.8172064169993973	943
1.834254792000138	915
1.8510980419996486	919
1.8683080840000912	919
1.8858616669995172	913
1.902800500000012	903
1.9197757499996442	895
1.9364895829994566	895
1.954025250000086	861
1.970641166999485	805
1.9872563749995606	739
2.0038990839993858	685
2.020839249999881	581
2.037324208999962	571
2.053997375000108	555
2.0707574999996723	541
2.0878156250000757	541
2.104370250000102	539
2.1208281250001164	535
2.1374147090000406	535
2.154346667000027	541
2.170740042000034	539
2.187286708999636	549
2.203980249999404	555
2.220867707999787	567
2.237472499999967	573
2.2539750839996486	575
2.270411249999597	575
2.2874597089994495	583
2.3040473339997334	591
2.3205378749999	595
2.337300583999422	601
2.3544633339997745	605
2.37090333299966	607
2.3873733749996973	613
2.404077916999995	621
2.4210455000002185	629
2.4375071249996836	635
2.454109124999377	639
2.470557167000152	643
2.4877409589998933	647
2.5042340419995526	655
2.520691708999948	661
2.537376041999778	667
2.5544317499998215	667
2.570821958999659	667
2.5873831250000876	669
2.604251167000257	675
2.6211493749997317	677
2.6377945839994936	679
2.6542330419997597	681
2.6707569169993803	697
2.687934708999819	721
2.7043593339994914	721
2.7209526249998817	741
2.738033083999653	795
2.7552859589995933	837
2.772052041999814	865
2.7895410000000993	905
2.80720329199994	933
2.824996249999458	927
2.8421063759997196	903
2.8595429589995547	915
2.8768262089997734	917
2.89373254200018	905
2.911127416999989	891
2.927799958999458	885
2.9445170839999264	887
2.960951084000044	855
2.9782518339998205	805
2.994717708999815	741
3.0108339999997042	677
3.0272316669997963	581
3.0444327919994976	547
3.061280041999453	551
3.077869001000181	533
3.094241042000249	529
3.110372749999442	525
3.127392000999862	527
3.1439131249999264	527
3.16027374999976	531
3.177071916999921	541
3.194135916999585	547
3.2110164169998825	551
3.2278767919997335	559
3.24427470899991	565
3.2609174170002007	569
3.277343541999471	575
3.2938031670000782	577
3.310139917000015	581
3.3273696259993812	587
3.3439519169996856	595
3.3605334590001803	601
3.3773467089995393	607
3.3945082499994896	609
3.4107698339994386	615
3.42723529199975	617
3.4437436669995805	627
3.4608169590001125	635
3.477248334000251	639
3.493789791999916	643
3.5102751670001453	645
3.527357125999515	651
3.5439197089999652	657
3.5603345419995094	663
3.576760416999605	665
3.5940092509999886	665
3.610391374999381	667
3.6270668759998443	667
3.6434969590000037	669
3.6608105839995915	683
3.6773477919996367	703
3.6951554170000236	719
3.711417167000036	711
3.7281361670002298	733
3.7446465839993834	789
3.7616661669999303	833
3.778378791999785	869
3.7948949589999756	901
3.8114202090000617	919
3.8288613340000666	919
3.8455291669997678	907
3.862703166999381	909
3.8800325419997534	915
3.8967011260001527	909
3.9173745419993793	899
3.9361729590000323	893
3.9547403340002347	887
3.973092166999777	839
3.990376625999488	767
4.006577084000128	711
4.023875125999439	635
4.040837833999831	533
4.05796116700003	573
4.074767625999812	537
4.091798958999789	527
4.1092153339996	523
4.126364333999845	525
4.143160791999435	525
4.160324958999809	529
4.177356666999913	533
4.194412916999681	539
4.210810791999393	543
4.227903750999758	553
4.2488602089997585	569
4.267638667000028	565
4.285205833999498	577
4.302452041999459	579
4.319152291999671	587
4.335917667000103	589
4.353208042000006	591
4.370324542000162	597
4.38698016699982	603
4.404300250999768	611
4.421300875999805	619
4.438499083999886	623
4.455005666999568	627
4.472179708999647	631
4.489364459000171	635
4.506922958999894	643
4.523507375999543	647
4.540510750999601	653
4.557436791999862	659
4.574500167000224	661
4.591803416999937	663
4.6099085839996405	665
4.627075501000036	667
4.6441101259997595	669
4.660577333999754	673
4.678140166999583	689
4.695743958999628	711
4.712613875999523	717
4.729068376000214	713
4.746065333999468	767
4.763322500999493	811
4.785012416999962	857
4.801816666999912	911
4.819486751000113	925
4.836886000999584	927
4.85400779199972	899
4.87088495900025	897
4.888850792000085	911
4.906320500999755	899
4.92371970899967	897
4.9404739589999735	887
4.958709083999565	887
4.976842000999568	855
4.993926041999657	789
5.010145876000024	721
5.027336250999724	645
5.044401666999875	543
5.060641250999652	573
5.077442541999517	543
5.0941662509994785	537
5.110751958999572	525
5.127343500999814	523
5.143840208999791	523
5.160498958999597	525
5.177554459000021	529
5.194340166999609	533
5.21071908399972	541
5.227628958999958	549
5.244682875999388	557
5.261417042000176	563
5.2779385009998805	567
5.2949979589993745	571
5.311861875999966	573
5.32890341700022	577
5.345302208999783	585
5.362282666999818	591
5.379169167999862	599
5.396089627000038	601
5.412486168999749	603
5.429184419000194	609
5.445918126999459	619
5.46279296099965	623
5.479186044000016	631
5.496097209999789	635
5.513004585999624	639
5.5297276269993745	643
5.546042834999753	647
5.562942876999841	651
5.579710502000125	659
5.5964016269999775	659
5.612794085999667	661
5.62962037699981	663
5.646403418999398	665
5.663326335999955	669
5.6794590849995075	681
5.696419126999899	701
5.713700418999906	715
5.7305297940001765	715
5.7472051690001535	751
5.764687043999402	805
5.782331168999917	845
5.800014335000014	893
5.820261168999423	929
5.837420043999373	927
5.85487304399976	911
5.871578835000037	903
5.88861371099938	903
5.905394544000046	903
5.922899668999889	895
5.939915834999738	889
5.9567431690002195	881
5.973708794000231	859
5.991081876999488	817
6.00792179400014	745
6.024365127000237	699
6.040800501999911	613
6.057916877000025	531
6.074391585999365	563
6.090736793999895	535
6.107186793999972	531
6.124430918999678	533
6.140712460000032	531
6.1571836690000055	529
6.173945460999676	527
6.191060543999811	529
6.207728794000104	537
6.224123001999942	545
6.240428709999833	553
6.257579502000226	559
6.274018668999815	563
6.2903500439997515	563
6.306792043999849	573
6.3240157939999335	579
6.340373834999809	587
6.357056585999999	591
6.373555710999426	595
6.390695751999374	599
6.4077441270001145	605
6.424177668999619	611
6.44046604399955	617
6.457079126999815	623
6.474268918999769	627
6.4905683770002724	631
6.506971418999456	637
6.523629335999431	641
6.540659043999767	651
6.557103086000097	655
6.573868669000149	657
6.590300752000076	657
6.607388335999531	661
6.624038336000012	665
6.64046991899977	667
6.657010168999477	671
6.674425793999944	677
6.690930501999901	695
6.707517168999402	711
6.724128918999668	711
6.741057252000246	715
6.757981710999957	765
6.7748682940000435	817
6.79156900199996	845
6.809108376999575	881
6.825676294000004	915
6.842493461000231	931
6.859148001999529	917
6.876553209999656	903
6.894124501999613	909
6.911393710999619	903
6.9286229190001904	891
6.945320752000043	879
6.963045376999617	885
6.980508710999857	869
6.997434377999525	823
7.014385210999535	749
7.031157085999439	693
7.048413710999739	605
7.065473169000143	529
7.083300626999517	557
7.102454293999472	537
7.12033221099955	533
7.13906741899973	535
7.155395376999877	523
7.171845502999531	525
7.189064211000186	527
7.206408668999757	535
7.222939878000034	547
7.239386668999941	551
7.256363419000081	559
7.27295716899971	561
7.289335960999779	563
7.306031960999462	571
7.323628586000268	577
7.339944543999991	585
7.35652575199947	587
7.372956211000201	593
7.390133168999455	597
7.40689604399995	603
7.423739168999418	611
7.440295751999656	617
7.457394877999832	623
7.47459954399983	627
7.492009003000021	633
7.509125376999691	637
7.525459669000156	645
7.542669544000091	649
7.559471126999597	657
7.5764202109994585	657
7.593175586000143	661
7.610136251999393	659
7.627877627999624	667
7.645026211000186	669
7.6614280439998765	669
7.678706044000137	677
7.696532001999913	699
7.713685003000137	713
7.730210294000244	709
7.747173502999431	717
7.764608460999625	769
7.78189500299959	821
7.798607543999424	851
7.815570460999879	893
7.832863003000057	919
7.852098960999683	931
7.871081127000252	897
7.8890962529994795	903
7.906829710999773	907
7.923880502999964	901
7.941097293999519	897
7.958630960999471	891
7.975922126999649	885
7.99281487799999	853
8.010068044000036	785
8.027000377999684	731
8.044197877999977	663
8.06077154400009	563
8.077945211000042	569
8.095016211000257	545
8.112401919000149	537
8.128925543999685	531
8.145979168999474	529
8.163961252999798	531
8.180810668999584	531
8.197561043999485	529
8.2146238360001	535
8.231463293999695	541
8.249151627999709	551
8.265416668999933	561
8.28231850300017	565
8.299510085999827	571
8.316428336000172	575
8.333724461000202	579
8.350566627999797	579
8.368855003000135	589
8.385826253000232	595
8.404384628000116	605
8.421348335999937	607
8.438967377999688	613
8.455850210999415	621
8.472492961000171	623
8.489364086000023	625
8.506333086000268	635
8.522953253000196	639
8.539822710999943	645
8.556712253000114	653
8.574334793999697	653
8.5906782940001	657
8.607403293999596	659
8.624183043999437	665
8.641334877999725	667
8.658091710999543	669
8.674556336000023	671
8.69146212800024	673
8.707876585999657	695
8.724206793999656	715
8.740372335999382	713
8.757537753000179	723
8.774757668999882	779
8.791475836000245	823
8.808468793999964	855
8.825891960999797	895
8.843531794000228	925
8.860187627999949	925
8.877066043999548	897
8.894596627999817	901
8.912223960999654	907
8.931429086000207	905
8.948320919000253	885
8.965669293999781	881
8.982976252999833	881
8.999653127999409	857
9.016351252999812	799
9.033704628000123	737
9.050455710999813	669
9.067152710999835	569
9.083481918999496	559
9.100377377999394	549
9.117275628000243	535
9.134681585999715	535
9.152662253000017	531
9.170898835999651	529
9.188243210999644	529
9.205505418999564	533
9.222747836000053	541
9.241728252999565	549
9.25840404399969	559
9.276192252999863	561
9.29284841899971	563
9.309931836000032	567
9.326477294000142	575
9.343832960999862	581
9.360281252999812	587
9.377548002999902	591
9.394004918999599	595
9.411128961000031	599
9.427770919000068	605
9.444764627999575	611
9.461082961000102	621
9.479295002999606	629
9.495783085999392	631
9.512963752999894	633
9.530244753000261	641
9.546470668999973	643
9.563053377999495	653
9.580079086999831	657
9.596475253999415	661
9.612997920999987	659
9.630289171000186	663
9.648202212999422	665
9.664745504000166	669
9.681331879000027	671
9.699079295999582	681
9.715350546000082	697
9.732583170999533	713
9.749524961999668	711
9.765891879000264	731
9.782726962999732	785
9.799841295999613	829
9.817597545999888	863
9.834956171000158	905
9.851925420999578	921
9.87177700400025	921
9.890652545999728	901
9.907820712999637	903
9.925238586999512	909
9.9419972959995	893
9.959576420999838	895
9.976251504000174	879
9.993850295999437	873
10.010602586999994	837
10.028059670999937	777
10.044577337000192	715
10.061455379000108	641
10.078169712999625	535
10.095220045999667	571
10.11168904599981	539
10.12870125399968	531
10.145112961999985	531
10.162098378999872	529
10.178793838000274	531
10.195633503999488	527
10.21225037899967	527
10.229447962999984	535
10.245794878999732	545
10.26307546299995	555
10.280162420999659	563
10.296665503999975	567
10.31410479599981	569
10.330411836999701	569
10.34830554600012	579
10.364791795999736	587
10.381275711999479	589
10.398158463000073	597
10.415366379000261	601
10.431766795999465	601
10.448691296000106	607
10.465038921000087	617
10.482097713000257	623
10.498756795999725	629
10.515177670999947	631
10.531673880000199	635
10.548876128999837	641
10.565284796000014	647
10.582132628999716	653
10.598975170999438	655
10.615906170999551	661
10.632674796000174	661
10.649487795999448	661
10.665907671000241	669
10.683032045999425	669
10.699306712999714	673
10.715559545999895	689
10.732105379999666	707
10.749676753999665	713
10.76607296200018	717
10.783571963000213	763
10.802790420999372	817
10.820554420999542	863
10.840935045999686	903
10.859057628999835	931
10.876688880000074	927
10.89361275400006	897
10.910373462999814	899
10.92800150399944	913
10.94529762899947	897
10.962119462999908	895
10.978934587999902	885
10.996169545999692	875
11.014702878999742	847
11.032340545999432	785
11.049123879000035	721
11.067187087999628	649
11.084492838000187	543
11.100796670999443	567
11.117334755000229	537
11.134211503999722	527
11.151373212999715	527
11.167839878999985	523
11.184467420999681	527
11.201350253999408	529
11.21847317099946	533
11.23534662899965	535
11.251750295999955	543
11.268848378999792	551
11.285573254000155	559
11.30269900500025	563
11.319504254000094	569
11.338150421000137	575
11.356049504000111	585
11.37390100399989	585
11.39153408799939	589
11.409440878999703	597
11.426396503999968	605
11.44349329600027	607
11.460713212999508	617
11.477801338000063	621
11.495137504000013	627
11.512333421000221	633
11.529601295999782	635
11.546838795999975	643
11.563986254000156	649
11.580997420999665	655
11.598170254999786	659
11.61530875399967	661
11.632620170999871	661
11.649723503999667	663
11.666983463000179	667
11.684889170999668	669
11.702605296000002	675
11.71935896299965	687
11.736468962999425	707
11.757604921000166	719
11.774525713000003	723
11.79222171299989	769
11.810306878999654	821
11.827188587999444	853
11.844683670999984	897
11.862307254999905	929
11.879735128999528	929
11.896385338000073	903
11.91402421299972	901
11.931482838000193	907
11.949579504000212	905
11.966989212999579	885
11.98525583799983	883
12.00274342099965	879
12.019586587999584	847
12.036708920999445	791
12.053147212999647	729
12.072625130000233	649
12.090675253999507	537
12.107941338000273	579
12.12481292099983	545
12.142266462999942	535
12.15918567100016	531
12.175731878999613	529
12.192701879999731	523
12.209543670999665	523
12.226822754999375	527
12.243312462999711	537
12.260172962999604	545
12.277263129999483	553
12.293736754999372	557
12.309997837999617	559
12.327243420999366	565
12.344488130000173	571
12.360751629999868	579
12.37726225499955	583
12.39437887999975	587
12.411498671000118	591
12.428063295999891	599
12.44449100499969	603
12.4615406289995	611
12.478803713000161	617
12.495291170999735	623
12.51182112999959	623
12.529407129999527	631
12.546493337999891	637
12.56327883799986	645
12.579824962999737	651
12.59715575500013	653
12.614343670999915	657
12.630426920999525	657
12.647017129999767	661
12.664261087999876	665
12.68230487999972	671
12.699209755000084	669
12.715796546000092	673
12.734180004999871	693
12.750974212999608	711
12.767718588000207	711
12.784342045999438	727
12.801102087999425	779
12.81814717099951	825
12.835599713000192	861
12.852233879999403	901
12.868914421000227	921
12.885603879999508	917
12.903130255000178	905
12.91966642099942	903
12.93605496300006	909
12.952837754999564	905
12.970098587999928	887
12.986737837999499	879
13.003433879999648	879
13.019995587999802	855
13.037297129999388	815
13.053992254999685	755
13.070233212999483	687
13.08655608800018	603
13.103103587999613	521
13.119524380000257	557
13.135697421000259	531
13.152125795999382	523
13.168613170999379	523
13.18518729599964	523
13.201815712999633	527
13.21832204600014	527
13.234858963000079	529
13.251816629999666	535
13.268476004999684	541
13.285076420999758	553
13.301846755000042	559
13.319508505000158	567
13.336558379999587	573
13.353208004999942	575
13.369639004999954	575
13.386399045999497	585
13.403877296000246	589
13.420726088000265	597
13.437260255000183	599
13.45416638000006	603
13.47042658800001	607
13.486974379999992	613
13.503655296000034	625
13.520277712999814	633
13.53669217100014	635
13.553387004999422	637
13.569786504999684	641
13.58688346300005	649
13.60347146299955	653
13.619799129999592	659
13.636317712999698	661
13.653491713000221	663
13.669882420999784	663
13.685987005000243	665
13.702980045999539	671
13.720048629999837	675
13.736386587999732	691
13.75287317099992	709
13.769228796999414	711
13.786313380999673	717
13.803341422999438	765
13.820000423000238	817
13.836500213999898	855
13.85396550599944	893
13.870450422999966	915
13.886990047999461	925
13.903973297999983	911
13.920990423000148	905
13.937664172999575	909
13.954415172999688	909
13.971006505999867	893
13.988426881000123	881
14.004800255999726	885
14.02107629799957	871
14.03797900599966	833
14.055157672999485	763
14.071964173000197	709
14.089013630999943	627
14.106245672999648	529
14.12754400599988	569
14.144507297999553	541
14.161281423000219	531
14.178090923000127	533
14.194553131000248	529
14.212188130999493	525
14.22953558900008	527
14.246141423000154	531
14.262931172999743	541
14.279820423000274	551
14.295998298000086	555
14.312758089999988	559
14.329234922999603	563
14.34609233899937	569
14.36348763099977	577
14.37993217300027	587
14.396204173000115	589
14.413468630999887	593
14.430039963999661	595
14.4463982139996	601
14.463185173000056	609
14.480112047999683	615
14.496688839999479	621
14.513413130999652	623
14.529845131000002	629
14.546933089999584	637
14.563534590000017	643
14.579914422999536	647
14.596544005999931	653
14.613824005999959	655
14.629985922999367	655
14.646273463999933	659
14.662887964999754	665
14.680384006000168	669
14.69702275599957	671
14.713676880999628	669
14.730097214000125	679
14.747264380999695	701
14.763821298000039	717
14.780157547999806	711
14.796370256000046	725
14.813975256000049	777
14.830595798000104	823
14.84760783999991	859
14.864414173000114	897
14.881554255999617	927
14.898364922999463	923
14.914981214999898	901
14.931533756000135	897
14.949024172999998	909
14.965653381000266	907
14.982426173000022	879
14.999162172999604	885
15.016494297999998	879
15.033363423000083	865
15.049878505999914	803
15.066458923000027	747
15.083728673000223	689
15.100194255999668	603
15.116457381000146	523
15.132972047999829	549
15.14980763099993	527
15.165944422999928	527
15.182422255999882	527
15.198888590000024	527
15.21573371500017	525
15.232187632000205	523
15.248561547999998	525
15.26497683999969	535
15.282110006999574	545
15.298578840000118	551
15.314935755999613	555
15.331372505999752	557
15.348754755999835	565
15.365298380999775	571
15.381819714999438	577
15.398523797999587	583
15.415535964999435	589
15.432224215000133	591
15.448832631000187	595
15.46517400599987	603
15.482467297999392	609
15.499133839999558	615
15.515643839999939	619
15.532219339999756	623
15.549555298000087	631
15.56591025599937	637
15.582522173000143	641
15.599201631000142	649
15.616119630999492	653
15.632668589999412	653
15.649154547999387	657
15.665421005999633	661
15.682457590000013	665
15.699099089999436	667
15.715303005999885	665
15.731822173000182	667
15.749207297999419	689
15.765608880999935	711
15.78194183999949	713
15.798713547999796	715
15.816040298000189	763
15.832955007000237	811
15.849652797999624	847
15.866234506000183	885
15.883811298000182	923
15.900418797999919	933
15.917093006999494	909
15.933969880999939	899
15.951293964999422	905
15.967991757000163	909
15.98475225599941	891
16.001470340000196	885
16.019780714999797	895
16.036396172999957	865
16.053348923000158	825
16.070006255999942	759
16.087286881999717	699
16.10393267299969	613
16.120199715000126	525
16.1367258399996	567
16.154852755999855	541
16.171914757000195	531
16.189024047999737	531
16.205399297999975	533
16.2227336320002	531
16.239147881999997	531
16.25542342300014	529
16.271785256999465	535
16.289023882000038	545
16.30547809000018	555
16.322763131999636	563
16.339204965000135	569
16.356123464999655	571
16.372597423000116	573
16.389026132000254	577
16.405495047999466	585
16.42243088199939	593
16.439121757000066	597
16.45544783999958	599
16.47202542299965	601
16.489205506999497	609
16.50548996499947	617
16.521830548000253	623
16.53817183999945	627
16.554551714999434	633
16.571282881000116	633
16.58774475700011	643
16.604515547999654	649
16.620585382000172	655
16.637188423000225	657
16.653719797999656	659
16.67010946499977	661
16.686446089999663	665
16.70385767300013	671
16.720313381999404	671
16.73687329799941	673
16.75361242300005	687
16.77069784000014	709
16.787506881999434	715
16.80445709000014	719
16.82180992299982	763
16.83994354799961	817
16.86053225700016	867
16.88008508999974	911
16.896952506999696	931
16.914437047999854	921
16.931145089999518	895
