# Supplementary material for: Automated diagnosis of heart valve degradation using novelty detection algorithms and machine learning
Source: PLoS One. 2019 Sep 26;14(9):e0222983. doi: 10.1371/journal.pone.0222983 (PMC6762068; doi:10.1371/journal.pone.0222983)
Supplement: S2 Dataset — (ZIP) [file pone.0222983.s002.zip › Test_data/Data_20180731_162902.csv]

NFC Sensor Tag Measurement
2018/07/31 16:29:02
t	Data
0.0	855
0.015366624999842315	837
0.030762708999645838	793
0.046013291999770445	739
0.06071962500027439	685
0.07550216700019519	623
0.09070387500014476	525
0.10587791699981608	535
0.12110258400025486	523
0.13613850000001548	507
0.1517942079999557	503
0.16835954199996195	505
0.18622824999965815	509
0.2023371249997581	511
0.21965404200000194	507
0.2359612919999563	519
0.25129083399951924	523
0.26839550099975895	533
0.2850262920001114	543
0.3013649169997734	547
0.31928275100017345	551
0.33516975000020466	561
0.35191329200006294	563
0.3690876259997822	571
0.38584924999940995	579
0.4033352090000335	583
0.4195179589996769	591
0.4362627919999795	589
0.45261862499955896	603
0.4702447919999031	609
0.4879940829996485	615
0.504781001000083	625
0.5207722499999363	625
0.5371514170001319	631
0.5538987919999272	637
0.5706563339999775	645
0.5876780829994459	649
0.605710791999627	659
0.6220607089999248	661
0.6387454169998819	659
0.654734001000179	665
0.6706954589999441	667
0.6871069999997417	669
0.7047910419996697	673
0.720762250000007	677
0.7371397919996525	691
0.7545300840001801	713
0.7709872919995178	723
0.7871888339996076	727
0.8037285419995897	785
0.8204222089998439	821
0.8373849589997917	859
0.8538682090002112	901
0.8703892499997892	923
0.8868244589993992	929
0.903569375999723	913
0.920413458999974	903
0.9368740419995447	915
0.9537252089994581	919
0.9704472920002445	901
0.9868022089995065	889
1.0033546260001458	893
1.0198753340000621	879
1.0362303339998107	841
1.0536432919998333	783
1.0712457089994132	729
1.0892114589996709	633
1.1059986250002112	537
1.1227938339998218	573
1.1401911670000118	547
1.157164291999834	545
1.1737193339995429	543
1.1910584589995779	545
1.2080462089998036	545
1.225147000999641	543
1.2418131249996804	545
1.2581190000000788	549
1.2746044589994199	557
1.2909961670002303	565
1.3080163340000581	575
1.3267545839999002	581
1.3433714590000818	591
1.36064316699958	587
1.377901541999563	599
1.3945805009998367	597
1.4111138759999449	607
1.4280469999994239	613
1.444868501000201	619
1.4615185419997943	623
1.4778544589999	627
1.4950726669994765	635
1.5116344589996515	639
1.528022499999679	645
1.5447389589999148	651
1.5622487089995047	657
1.5788779590002378	661
1.5953393339996182	665
1.611786624999695	669
1.6292012510002678	675
1.6457941259996005	679
1.6623194169997078	679
1.6787278760002664	679
1.6960451260001719	681
1.7124304999997548	683
1.729121166999903	693
1.745829626000159	709
1.762909999999465	729
1.7795216670001537	723
1.795991334000064	745
1.8129451249997146	795
1.830579208999552	843
1.8473011249998308	873
1.8643142920000173	915
1.8819158340002105	945
1.8990175419994557	931
1.9157674170000973	913
1.9320683759997337	909
1.9485263759997906	927
1.9657892089999223	913
1.9821262089999436	893
1.9989687919996868	897
2.0156155839995336	887
2.032779541999844	877
2.0512636670000575	809
2.0702410009998857	755
2.0893426259999615	685
2.10720000099991	575
2.123801292999815	591
2.1410112920002575	557
2.158077874999435	547
2.1748667920001026	545
2.1911671669995485	541
2.2083476259995223	545
2.225390042000072	547
2.2420975839995663	545
2.258651125999677	551
2.2753568759999325	559
2.2918708340002922	567
2.309104167999976	573
2.3256640419995165	579
2.3420420419997754	577
2.358470125999702	585
2.3758617920002507	591
2.392216000999724	599
2.4092690839997886	599
2.425812751000194	611
2.443023541999537	613
2.4596107509996727	617
2.4762073339998096	621
2.492602208999415	627
2.5100052509997113	633
2.526395625999612	643
2.5427700419995745	643
2.5593390839994754	647
2.5764248759996917	653
2.5929291669999657	659
2.609707167999659	663
2.626191708999613	669
2.6433714180002426	669
2.6600160010002583	673
2.6765150419996644	675
2.6928774170000906	679
2.710274291999667	681
2.7266248340001766	683
2.7430205419996128	697
2.759903000999657	715
2.7770144169999185	727
2.79333408399998	723
2.8100950429998193	761
2.826823792000141	813
2.8441029179994075	851
2.86095454199949	889
2.8775664590002634	921
2.894656333999592	935
2.9121558340002593	925
2.9291447509995123	915
2.9472685419996196	919
2.9642679589996987	929
2.98158416699971	897
2.99830966799982	897
3.015155084000071	889
3.0344504590002543	877
3.0557845009998346	825
3.073999417999403	755
3.0905961680000473	683
3.106966542000009	579
3.123972792999666	551
3.1411079589997826	553
3.157293917000061	537
3.1741575429996374	537
3.1911611679997804	539
3.2078787089994876	537
3.2245199589997355	537
3.2412212929993984	531
3.2579917089997252	541
3.2753447509994658	551
3.291735750999578	561
3.308454375999645	563
3.3251500429996668	573
3.3414922510000906	575
3.357720709000205	579
3.374655750999409	583
3.391041709000092	591
3.4071916259999853	595
3.42345216800004	601
3.4408176679999087	603
3.457590834000257	609
3.474722459000077	615
3.4918162089998077	621
3.508975667999948	629
3.5255006259994843	633
3.5422213760002705	639
3.559175501000027	643
3.575748375999865	649
3.5920161679996454	651
3.6090861679995214	659
3.6262972929998796	665
3.642702293000184	665
3.659443167999598	667
3.6766386680001233	671
3.6936465839999073	675
3.710407292999662	675
3.7267848339997727	679
3.7438621679993958	689
3.7608518759998333	707
3.7771730009999374	723
3.7936757509996824	715
3.8106270429998403	743
3.827776375999747	799
3.844585959000142	841
3.8613590009999825	873
3.87862695900003	911
3.896123792999788	935
3.9129774180000823	927
3.930059333999452	907
3.9474147509999966	913
3.965553625999746	917
3.9827913339995575	913
3.9998731679997945	889
4.0169528759997775	883
4.034324458999436	881
4.052213625999684	853
4.073454167999444	785
4.091463417999876	719
4.10783795899988	633
4.12468333400011	531
4.142137001000265	573
4.159223126000143	549
4.175843459000134	541
4.192131292999875	537
4.209553625999433	537
4.226037876000191	541
4.242320375999952	533
4.259617833999982	539
4.2766364589997465	547
4.293034708999585	553
4.309685458999411	561
4.326648625999951	569
4.343612417999793	571
4.3600391259997195	575
4.376411125999766	581
4.393410333999782	585
4.410640584000248	595
4.427048292999643	597
4.443547584000044	601
4.460856042999694	607
4.4778295010000875	613
4.494400126000073	617
4.510905750999882	621
4.52772779299994	631
4.544802417999563	637
4.561227418000271	639
4.577714668000226	643
4.594844209000257	651
4.611833334000039	657
4.628139417999591	661
4.644902418000129	663
4.661943500999769	665
4.678989500999705	665
4.695525043000089	671
4.711733792999439	669
4.728839250999954	673
4.745983542999966	677
4.7623164179995	693
4.778771375999895	711
4.795812125999873	721
4.812776042999758	733
4.829611833999479	777
4.8463791679996575	827
4.863968917999955	863
4.8815242509999734	911
4.898447542999747	929
4.916349500999786	925
4.933704711000246	913
4.951258793999841	913
4.967852169000253	915
4.98457666899958	907
5.001762043999406	895
5.01898658600021	891
5.037063710999973	897
5.0562399609998465	857
5.074376960999871	787
5.091349335999439	727
5.107777168999746	661
5.125068543999987	555
5.141900044000067	581
5.158999127999778	547
5.176622543999656	541
5.193757418999667	539
5.210921251999935	533
5.227960127000188	533
5.244733960999838	535
5.261777460999838	537
5.278882003000035	545
5.296151794000252	553
5.312504126999556	561
5.329463711000244	569
5.34635850199993	575
5.363340543999584	577
5.379998210999474	579
5.398072043999491	587
5.415189168999859	591
5.432145543999468	597
5.448623878000035	603
5.4656852529997195	609
5.482266961000278	611
5.4995987530001	619
5.516310793999764	625
5.5335457529999985	633
5.550181169000098	639
5.5670950439998705	645
5.58374571100012	647
5.600880085999961	651
5.617426085999796	657
5.634388794000188	661
5.651473793999685	665
5.668368169000132	671
5.6848156690002725	669
5.701602710999396	671
5.717871918999663	673
5.734907086000021	675
5.751433960999748	681
5.7683865029994195	703
5.784844752999561	719
5.801700793999771	719
5.818003085999408	727
5.835247752999749	779
5.851729627000168	827
5.868906169000184	861
5.885494752999875	903
5.902697919000275	925
5.9193417110000155	929
5.9369844610000655	911
5.957577960999515	915
5.974915293999402	919
5.9922908359994835	913
6.009017710999615	903
6.027189835999707	897
6.0444565859997965	893
6.061355293999441	857
6.078975252999953	793
6.095555502999559	737
6.112491418999525	667
6.128992961000222	561
6.145993668999836	579
6.162222002999442	553
6.179343335999874	543
6.195786335999401	541
6.212706335999428	539
6.229320210999504	541
6.246303168999475	539
6.262589793999723	535
6.279773336000289	539
6.296158293999724	551
6.3129664609996325	557
6.329618961000051	567
6.346604460999515	571
6.36294404399996	573
6.380242002999694	575
6.396605335999993	583
6.413641377999738	585
6.430035502999999	593
6.446922418999748	599
6.4630470439997225	601
6.480280918999597	607
6.496672335999392	615
6.513751835999756	619
6.530258627999501	625
6.547165168999527	635
6.563665335999758	637
6.58142621099978	645
6.597824252999999	647
6.615211960999659	655
6.6317259609995745	657
6.64896471100019	663
6.6655670029995235	667
6.68259641900022	667
6.699182210999425	671
6.716444044000127	675
6.732562168999721	673
6.74979687799987	677
6.766266960999928	697
6.783457628000178	713
6.799927543999729	721
6.816870210999696	717
6.833707419999882	755
6.851323210999908	811
6.867992628000138	851
6.885640960999808	885
6.902141878000293	919
6.919480253000074	931
6.936157502999777	921
6.953352628000175	907
6.97028741899976	911
6.98965604499972	925
7.010131418999663	907
7.026785002999532	899
7.045544960999905	887
7.062884793999729	875
7.079911377999451	813
7.096616418999474	757
7.1138437529998555	695
7.130891502999475	603
7.147144960999867	529
7.163557711000067	555
7.180794543999582	539
7.197693668999818	537
7.2142406279999705	531
7.2315959190000285	535
7.248556419999659	535
7.265906919999907	537
7.283995044999756	543
7.300569586000165	547
7.31780537800023	557
7.334835710999869	563
7.351435503000175	569
7.367991086000075	573
7.385054002999823	579
7.402090294000118	583
7.41849200300021	589
7.435005835999618	591
7.451954002999628	599
7.469170045000283	609
7.4856365859996	611
7.5021320859996194	613
7.519034961000216	621
7.536583545000212	627
7.552695335999488	633
7.569146128000284	637
7.585996210999838	643
7.602885377999883	649
7.61989858600009	651
7.636254960999395	659
7.65311637800005	661
7.6702002530000755	665
7.686349710999821	667
7.702667960999861	669
7.7198567949999415	671
7.736899460999666	673
7.7530118360000415	673
7.769411960999605	685
7.786454252999647	707
7.803358919999482	721
7.819730585999423	715
7.83601233599984	739
7.853393503000007	793
7.870745835999514	841
7.887087170000086	871
7.9035980859998745	905
7.920823378000023	929
7.941215544999977	927
7.959117669999614	911
7.976241210999433	911
7.9940011279995815	915
8.011929710999539	907
8.02959333600029	899
8.046235627999522	885
8.063767877999453	889
8.08126283599995	831
8.098456835999968	769
8.114859127999807	707
8.131691003000014	631
8.148697253000137	531
8.165849502999663	577
8.181872420000218	545
8.19891116999952	537
8.215923044999727	535
8.232851710999967	531
8.250557878000109	535
8.267713002999699	531
8.284965210999871	535
8.302646086000095	545
8.319971044999875	555
8.337261335999756	563
8.35439450299964	569
8.37066016999961	573
8.38743504499962	577
8.403927169999406	579
8.42100558599941	585
8.43716925299941	591
8.45421191999958	595
8.470584253000197	601
8.487643878000199	607
8.50399312799982	611
8.520992961000047	615
8.537198752999757	623
8.554204086000027	629
8.570563960999607	635
8.587603877999754	641
8.603959752999799	645
8.621118877999834	649
8.63728950299992	655
8.654441544999827	659
8.670801835999555	665
8.687519170000087	667
8.704002628000126	669
8.721456211000259	669
8.737808877999669	675
8.75482150300013	675
8.770982836000258	687
8.78785879499992	705
8.80436362799992	721
8.821313252999971	713
8.83747408599993	729
8.854697460999887	779
8.87116117000005	827
8.888326170000255	861
8.904985252999722	903
8.922369752999657	929
8.94114862799961	933
8.958991710999726	911
8.978400877999775	909
8.995338961000016	921
9.012273335999453	905
9.029110252999999	899
9.046428669999841	887
9.063401002999854	885
9.080515503000242	861
9.097207128000264	795
9.113971502999448	737
9.130579546000263	685
9.146864045999791	579
9.16333604600004	557
9.180153796000013	551
9.19647908800016	539
9.212999253999442	537
9.229703920999782	535
9.246242213000187	533
9.262529712999822	529
9.279318462999981	531
9.295954463000271	541
9.31230867100021	547
9.32950862999951	559
9.346635713000069	563
9.363344630000029	569
9.380636629000037	575
9.397537087999808	583
9.414857420999397	585
9.43119129600018	591
9.448290670999995	595
9.46562654599984	599
9.482438254000044	603
9.498873630000162	607
9.515905088000181	615
9.532828420999977	621
9.549897129999408	629
9.566221754000253	633
9.583112921000065	635
9.600295213000209	643
9.617216378999728	649
9.633587420999902	651
9.651293963000171	659
9.669275129999733	665
9.686518712999714	665
9.70353825500024	667
9.72144883799956	671
9.738459045999662	677
9.755411295999693	675
9.771691463000025	677
9.78859400500005	693
9.806141713000216	713
9.82566754599975	727
9.843752212999789	731
9.86125187899961	783
9.878642337999736	827
9.895669337999607	861
9.912849503999496	903
9.929836587999489	929
9.946403629999622	931
9.963066503999471	909
9.981041838000237	913
9.99769317099981	911
10.014819170999544	911
10.031784795999556	903
10.049256170999797	897
10.065909545999602	889
10.082518295999762	867
10.09928108799977	809
10.116558837999946	753
10.132886671000051	687
10.1496112549994	597
10.165952088000267	533
10.182682296000166	549
10.199157713000204	537
10.21572217099947	533
10.232261420999748	535
10.249409420999655	537
10.265949505000208	539
10.282232878999821	535
10.298741837999842	541
10.315817962999972	549
10.332111837999946	559
10.348620879999544	563
10.365217045999998	569
10.38225742099985	573
10.398735504999422	577
10.415275712999573	581
10.431733004999842	591
10.448761879999438	595
10.465247170999646	599
10.481547004999811	603
10.497869963000085	609
10.515446254999915	617
10.531826630000069	623
10.548304504999578	629
10.564858130000175	633
10.581863671000065	639
10.598408754999582	643
10.615006713000184	647
10.631332379999549	653
10.648532629999863	659
10.66497858799994	659
10.681327670999963	661
10.698030004999964	667
10.715381004999472	671
10.731709337999746	673
10.748052420999556	673
10.764666420999674	673
10.78174229599972	679
10.798103129999618	699
10.814847587999793	717
10.831205630000113	719
10.848517587999595	723
10.865377213000102	775
10.881987629999458	821
10.89865050499975	853
10.91592687999946	895
10.93255054600013	925
10.949468005000199	931
10.966297004999433	909
10.983830879999914	907
11.000523005000105	913
11.017050546000064	913
11.033979130000262	899
11.051164129999961	887
11.067694462999498	889
11.084451421999802	871
11.102101045999916	829
11.119672922000063	769
11.136979005000285	703
11.15356987999985	615
11.170226795999952	529
11.187252462999822	567
11.204502004999995	535
11.221150170999863	531
11.237542130000293	529
11.254658672000005	531
11.271177421000175	535
11.287341170999753	531
11.30396983799983	535
11.321138796000014	543
11.337827337999443	553
11.354490712999905	559
11.37086746299974	565
11.388139087999662	571
11.40568833799989	577
11.422802295999645	583
11.43941054700008	585
11.456880795999496	591
11.473828547000267	597
11.490640171999985	603
11.506789920999836	607
11.523589004999849	611
11.540538088000176	617
11.557317504999446	623
11.573617087999992	629
11.590559837999535	637
11.607435588000044	645
11.624473629999557	647
11.641978837999886	655
11.661375962999955	659
11.680575379999937	663
11.697233629999573	667
11.716100462999748	665
11.732903170999634	675
11.750341504999597	671
11.766668172000209	675
11.783110921000116	673
11.799760129999413	695
11.816769963000297	715
11.833138920999772	719
11.849788296999577	715
11.86672404699948	753
11.883638254999823	809
11.900976337999964	847
11.917583587999616	885
11.93485350499941	925
11.951596337999945	935
11.96891550500004	925
11.985759088000123	909
12.003094920999501	911
12.020163129999673	921
12.03843212999982	905
12.055349879999994	899
12.072607797000273	885
12.089534921999984	885
12.106818962999569	835
12.123426047000066	771
12.140574046999973	707
12.15684404700005	627
12.173721129999649	529
12.190306630000123	571
12.207191421999596	545
12.223599672000091	535
12.24074942199968	535
12.256936380000298	537
12.273888296999758	535
12.290364962999774	539
12.307185796999875	539
12.323420879999503	545
12.340495212999485	551
12.356766547000007	561
12.374184297000284	567
12.390589671999805	573
12.407184837999921	575
12.423689172000195	581
12.440717880000193	589
12.457113296999523	593
12.47341696300009	597
12.490075087999685	603
12.507101837999471	607
12.523566963000121	611
12.5401556300003	615
12.556538337999882	621
12.57366504699985	631
12.590362922000168	637
12.606707547000042	643
12.622871462999683	645
12.64018771300016	653
12.656593087999681	657
12.673134005000065	661
12.690315462999934	665
12.706735587999901	667
12.724561338000058	669
12.741379338000115	675
12.758594629999607	675
12.775006672000018	675
12.792117922000216	681
12.809046171999398	703
12.826210629999878	719
12.8468470050002	721
12.864563879999878	733
12.881754629999705	787
12.899026254999626	833
12.915838504999556	863
12.932429505000073	903
12.94916496299993	929
12.966495879999457	929
12.98306879699976	901
13.000107879999632	905
13.017109171999437	911
13.034873546999734	915
13.053646921999643	903
13.071288754999841	893
13.088326254999629	889
13.105375004999587	859
13.122128338000039	803
13.139490421999653	743
13.156207838000228	683
13.172772672000065	575
13.189297588000045	561
13.20652083799996	547
13.223341462999997	537
13.239879546999873	535
13.256464962999416	531
13.273623213000064	529
13.290734422000241	535
13.3071382549997	533
13.323909631999413	537
13.341182631000265	547
13.358043338999778	557
13.3745752979994	563
13.391138506000061	569
13.40823404799994	573
13.425185756999781	577
13.441469255999436	581
13.457715714999722	587
13.474791214999641	593
13.491604005999761	599
13.508028338999793	603
13.524598047999461	607
13.541548964999492	611
13.558397756999511	619
13.575012797999989	625
13.591451422999853	631
13.60770888099978	635
13.624152422999941	639
13.641178756000045	643
13.65761638099957	649
13.67422004800028	653
13.690756756000155	659
13.70768492299976	663
13.724394715000017	665
13.741001714999584	669
13.757306089999474	669
13.774475631999849	673
13.791096547999587	673
13.807412755999394	681
13.823835090000102	701
13.841148298000007	721
13.8579126730001	717
13.874528422999902	743
13.891391256000134	795
13.908653714999673	841
13.925424215000021	875
13.941880673000014	909
13.95860567299951	927
13.975799464999909	929
13.992714089999936	899
14.00949800699982	911
14.026025881999885	915
14.043079631000182	911
14.059853257000213	895
14.076938547999816	889
14.09421617299995	889
14.114177882000149	865
14.132567755999844	793
14.151156297999478	729
14.167534590000287	647
14.183838631999606	543
14.20050934000028	583
14.21683317299994	547
14.232918672999403	537
14.249460756999724	535
14.266077964999567	533
14.283415506999518	529
14.301680589999705	539
14.318152255999848	541
14.33495954799946	545
14.351261965000049	553
14.367549964999853	559
14.384099631999561	563
14.400684631999866	573
14.417058005999934	577
14.433726297999783	581
14.450343256999986	589
14.46682779799994	591
14.4835698400002	597
14.499926006999885	601
14.516707589999896	609
14.53326188200026	613
14.5501189229999	619
14.566836172999501	623
14.583381298999484	631
14.599989006999749	635
14.616465715000231	641
14.632765964999635	647
14.649504965000233	651
14.666050257000279	653
14.682406256999457	659
14.699053090000234	663
14.715644672999588	665
14.732227632000104	671
14.748936674000106	673
14.765995672999452	671
14.78335446500023	677
14.800118756999836	677
14.816699797999718	695
14.833586964999995	717
14.851768382000046	721
14.868350839999948	719
14.885905922999882	751
14.902568507000069	811
14.920285422999768	847
14.936965715000042	885
14.954281882000032	911
14.970986422999886	929
14.987929547999556	915
15.004698631999418	897
15.021849756999472	907
15.038332006999553	915
15.056058964999465	901
15.073591214999396	901
15.09059138199973	887
15.107410006999999	871
15.125103422999928	841
15.141758631999437	779
15.158304923999822	721
15.174925882000025	647
15.192735798000285	543
15.209890840000298	579
15.226578464999875	545
15.243086131999917	533
15.26022913199995	533
15.27643200700004	531
15.292805756999769	535
15.309243382000204	539
15.32651254800021	539
15.342930422999416	547
15.359512631999678	551
15.3759909649998	559
15.393279799000084	567
15.40961542399964	571
15.426984881999488	571
15.444049631999405	583
15.46026825700028	585
15.47644388200024	589
15.493072297999788	595
15.510180340000261	603
15.526441672999681	607
15.542681965000156	609
15.559777673999633	617
15.576558881999517	623
15.592836422999426	631
15.609453340000073	635
15.625917131999813	639
15.642781214999559	647
15.659421714999553	649
15.67597108999962	653
15.69269917299971	659
15.709950381999988	665
15.72640967299958	667
15.742686214999594	667
15.760002256999542	673
15.776921589999802	675
15.792938214999594	673
15.809432715000185	675
15.826401798000006	695
15.843541589999404	715
15.859941048999644	719
15.876308256999437	719
15.893790424000144	761
15.91107296500013	817
15.927416172999983	849
15.944028048999826	889
15.961299757000234	917
15.978770631999396	933
15.995591464999961	915
16.016539923999517	911
16.036072799000067	921
16.05254200699983	923
16.06950075700024	893
16.0879706730002	885
16.105492173999664	891
16.12203050700009	859
16.13907204899988	807
16.15575325699956	747
16.171951839999565	689
16.188364714999807	587
16.205637089999982	543
16.22190425699955	557
16.23825042399949	539
16.25483288199939	535
16.271885964999456	533
16.28823071500028	531
16.30472588199973	531
16.32147117400018	531
16.33844833999956	537
16.355153757000153	545
16.371459715000128	551
16.38767888199982	557
16.40516021500025	567
16.421491131999574	573
16.437879090000024	573
16.45465288200012	583
16.471822548999626	587
16.488133506999475	591
16.504867464999734	593
16.521406214999843	601
16.538629632000266	607
16.555190756999764	611
16.57148375699944	621
16.587984173999757	623
16.605273381999723	631
16.621571048999613	635
16.63805142399997	639
16.654774923999867	649
16.67194571500022	655
16.688527923999573	657
16.70501646499997	659
16.72138542399989	663
16.738427424000292	669
16.754998757000067	673
16.771380090000093	673
16.787718048999523	673
16.80502388199966	673
16.8219445069999	683
16.83940463199997	705
16.855789174000165	721
16.872116964999805	715
