# Supplementary material for: Automated diagnosis of heart valve degradation using novelty detection algorithms and machine learning
Source: PLoS One. 2019 Sep 26;14(9):e0222983. doi: 10.1371/journal.pone.0222983 (PMC6762068; doi:10.1371/journal.pone.0222983)
Supplement: S2 Dataset — (ZIP) [file pone.0222983.s002.zip › Test_data/Data_20180731_162719.csv]

NFC Sensor Tag Measurement
2018/07/31 16:27:19
t	Data
0.0	709
0.02236770799936494	761
0.03819687499981228	803
0.05372612399969512	835
0.06919279099929554	867
0.08495691699954477	899
0.10146820799945999	921
0.1181008749999819	913
0.13571287499962637	887
0.1522110830001111	897
0.17178695799975685	901
0.1988931659998343	887
0.21405691599920829	875
0.23051699999996345	871
0.24674012499963283	849
0.26130183299937926	795
0.2768115829994713	737
0.2915072079995298	699
0.306878332999986	623
0.3250671669993608	523
0.34229641599995375	563
0.358290374999342	531
0.37583004099997197	529
0.39314654099962354	527
0.409188040999652	521
0.4251036249997924	519
0.44117308299973956	521
0.4579202079994502	525
0.4743052079993504	533
0.4918687499994121	537
0.5084725829992749	547
0.5254069169996001	553
0.5417107079993002	563
0.5590967909993196	565
0.5761710409997249	571
0.5927551659997334	575
0.6095968749996246	579
0.6270600829993782	585
0.6430982080000831	593
0.6593460829999458	597
0.6759031669998876	603
0.6922972909997043	609
0.7085664159994849	615
0.7260878329998377	621
0.7431756249998216	629
0.7598117079996882	633
0.7770316249998359	643
0.7935904159994607	647
0.8109785829992688	651
0.827889915999549	657
0.8447464169994419	659
0.8613032919993202	665
0.8777787499993792	665
0.8943978329998572	669
0.9112230829996406	671
0.9275902499994118	675
0.9440018749992305	679
0.9608066249993499	699
0.9775468749994616	721
0.9939445410000189	721
1.0104507500000182	721
1.0272811659997387	765
1.050876624999546	831
1.0693219159993532	875
1.0863409999992655	909
1.1028312079997704	931
1.1193632079994131	931
1.1361966669992398	905
1.1529555829993114	915
1.1696159579996674	917
1.1864357499998732	915
1.2031729999998788	901
1.2198822079999445	891
1.2371861249994254	891
1.254160082999988	863
1.2729634999996051	813
1.2933485829998972	741
1.3106418329998633	671
1.3276337079996665	559
1.343999624999924	571
1.360564916999465	551
1.3774718329996176	545
1.394939124999837	543
1.411561707999681	543
1.428621624999323	535
1.445320666999578	531
1.462674249999509	527
1.4790152079995096	535
1.4961094579994096	545
1.51242183299928	551
1.5299776249994466	559
1.5465438329993049	567
1.5628263329999754	569
1.5789774579998266	573
1.5958830419995138	579
1.616033957999207	581
1.6325343329999669	593
1.6487539999998262	593
1.665315749999536	601
1.6823712079994948	605
1.6997601249995569	615
1.7163504999998622	617
1.733559041999797	627
1.7507077079999362	631
1.7672582079994754	639
1.783728749999682	643
1.801849417000085	651
1.8189077919996635	655
1.8358242919994154	659
1.8524634999994305	659
1.8692041249996691	663
1.8868721250000817	669
1.9032449579999593	671
1.9195487079996383	673
1.936117958000068	675
1.953284541999892	677
1.9697607919997608	693
1.987026916999639	715
2.003748082999664	727
2.021084791999783	731
2.0379358749996754	783
2.0545806669997546	823
2.0713740829996823	861
2.089049499999419	909
2.108192582999436	935
2.1271014169997216	937
2.1452286249996178	913
2.1620272079999268	917
2.1785830829994666	925
2.1960074169992367	905
2.21336487499957	905
2.230366791999586	893
2.2474387919992296	891
2.264883750000081	857
2.282464957999764	799
2.2992212079998353	739
2.315807124999992	665
2.332795833000091	553
2.3495381669999915	577
2.366154249999454	549
2.38243995799985	541
2.399611249999907	537
2.416656417000013	531
2.4337871669995366	535
2.450203207999948	533
2.4666682079996463	537
2.483857124999304	545
2.5009597079997548	551
2.516600500000095	561
2.5313909169999533	559
2.546267082999293	567
2.561231957999553	571
2.5763019169999097	577
2.591584332999446	581
2.6080504999999903	587
2.6251441249996788	597
2.6402897919997486	597
2.6553725829999166	601
2.6700887919996603	601
2.685017957999662	609
2.699741499999618	615
2.715344666999954	621
2.7305225419995622	627
2.7457350829999996	633
2.7615947499998583	639
2.7778364579999106	649
2.7926087919995553	649
2.8091536669999186	653
2.8258774169999015	661
2.8428292079997846	667
2.8589588750000985	671
2.875455124999462	673
2.8919512919992485	677
2.9064761249992443	675
2.9225297499997396	679
2.9372532079996745	679
2.951470125999549	679
2.965658667999378	697
2.980433626999911	713
2.994559709999521	723
3.00887612599945	713
3.0229743350000717	719
3.0379116260000956	763
3.0523230849994434	809
3.066778917999727	843
3.081421584999589	871
3.0959887099998014	905
3.1108483769994564	925
3.126291542999752	933
3.141883751000023	925
3.1563418349996937	913
3.170834167999601	913
3.185711667999385	917
3.200552835000053	911
3.2151706679997005	903
3.230173167999965	891
3.246005501999207	887
3.261595502000091	875
3.277084417999504	841
3.2929249599992545	777
3.3108282929997586	725
3.327197750999403	661
3.3419596679996175	551
3.3561352930000794	575
3.3702865429995654	547
3.3841342099995018	535
3.3983795429994643	533
3.412311834999855	529
3.4267112519992224	529
3.44133416799923	529
3.4560521679995873	535
3.470339084999978	529
3.4846707520000564	535
3.4989866259993505	545
3.513459793000038	551
3.5277646679996906	555
3.5424925009992876	563
3.556649376999303	569
3.5710493769993263	569
3.5853981679993012	573
3.5995207519999894	579
3.613937167999211	583
3.6287316680000004	589
3.6439166679992923	595
3.6602547929996945	603
3.676317542999641	607
3.6925109599997086	611
3.707960417999857	619
3.7242726259992196	623
3.740604792999875	633
3.7558630849998735	633
3.7701503769994815	635
3.784585667999636	639
3.7987257099994167	647
3.813153625999803	649
3.8276491269998587	655
3.8431578760000775	655
3.8574155849992167	665
3.872574584999711	667
3.8867955429996073	667
3.9012819179997678	671
3.915627126999425	671
3.930098668000028	673
3.9446405019998565	677
3.959058460000051	679
3.973916917999304	687
3.990190292999614	711
4.005134542999258	723
4.021102584999426	723
4.0391818349999085	747
4.057009043000107	805
4.0761322929993185	849
4.095016917999601	895
4.113300252000045	927
4.130940417999227	935
4.148168042999714	927
4.1658641679996435	915
4.182828293000057	915
4.200670667999475	923
4.217266876999929	903
4.234592459999476	897
4.251261334999981	887
4.268475042999853	877
4.285376167999857	829
4.302740417999303	763
4.319031542999255	707
4.336115876999429	625
4.352411668000059	529
4.369254960000035	571
4.385919585000011	545
4.402777710000009	539
4.419143709999844	539
4.436314167999626	537
4.452625251999962	535
4.469647834999705	537
4.486160167999515	539
4.503141292999317	547
4.519648335000056	557
4.536918126999808	563
4.553131209999265	567
4.570337209999707	573
4.586766501999591	579
4.603579501999775	579
4.620024501999978	591
4.63709050199941	593
4.653252334999706	595
4.67017321000003	601
4.6867060429995036	607
4.70351329299956	615
4.719971918999363	619
4.737311251999927	625
4.753744376999748	627
4.770821459999752	633
4.78718071000003	641
4.804248501999609	647
4.820748626999375	653
4.837730792999537	657
4.854054417999578	659
4.871131876999243	663
4.887442960000044	667
4.904351542999393	671
4.920775584999319	673
4.937847209999745	677
4.954115834999357	675
4.971257751999474	681
4.987607168000068	699
5.004535668999779	719
5.0210025019996465	721
5.038106917999357	727
5.054697834999388	771
5.07204079299936	823
5.088525584999843	857
5.105590002000099	895
5.122215667999626	927
5.139500459999908	937
5.156159418999778	915
5.173634959999617	907
5.190134084999954	915
5.207345334999445	915
5.223788167999373	897
5.240836293999564	897
5.257400709999274	891
5.274802876999274	877
5.2916283349995865	831
5.309648126999491	775
5.328571959999863	703
5.346441084999242	609
5.363713751999967	537
5.3817012099998465	551
5.398665501999858	537
5.415927459999693	535
5.432648542999232	531
5.449930709999535	533
5.466385209999316	533
5.483374876999733	533
5.49986416899992	539
5.517153752000013	549
5.533434001999922	553
5.550612751999324	561
5.567066001999592	569
5.584103751999464	571
5.600633918999847	577
5.617618418999882	581
5.633897292999791	585
5.651180126999861	589
5.66751912699965	597
5.684401834999335	601
5.701045501999943	609
5.7181659600000785	615
5.734368001999428	617
5.75165250200007	621
5.767886209999233	631
5.784814293999261	635
5.801395001999481	643
5.818394001999877	649
5.834884209999473	651
5.852025834999949	655
5.868207501999677	661
5.885224044000097	661
5.901708376999522	667
5.920469418999346	671
5.937142168999344	679
5.954049084999497	671
5.970426334999502	675
5.987452794000092	685
6.003828668999631	703
6.0208753349998005	723
6.037208126999758	719
6.054341252000086	745
6.071225501999834	801
6.088591126999745	841
6.105286501999217	877
6.122615501999462	915
6.139234919000046	935
6.156920793999234	923
6.1733835850000105	907
6.190516584999386	913
6.20737708499928	915
6.224401876999764	903
6.241157168999962	903
6.258235251999395	895
6.27478450199942	883
6.292104751999432	849
6.310109626999292	789
6.331117751999955	719
6.348173251999469	621
6.364840919000017	523
6.382684126999266	569
6.400051751999854	543
6.417384626999592	533
6.433717293999507	529
6.450318334999793	531
6.467429835000075	531
6.4846895849996145	535
6.501147418999608	539
6.517534001999593	547
6.534804043999429	553
6.552024251999683	561
6.5683290019997	567
6.584731084999476	571
6.601870376999614	577
6.618885876999229	583
6.635452543999236	585
6.652089293999779	589
6.668412084999545	597
6.684945709999738	601
6.702064709999831	609
6.719027918999927	615
6.735632584999621	619
6.75210162699932	623
6.769018084999516	631
6.786042293999344	637
6.802438668999457	641
6.818815126999652	647
6.8357719599998745	649
6.852635043999726	655
6.8689240439998684	659
6.8855322099998375	663
6.902649376999761	667
6.919630959999267	673
6.935995668999567	673
6.952452959999391	673
6.969380501999694	677
6.986633793999317	679
7.004169126999841	701
7.0206958349999695	719
7.0378407099997276	723
7.055053459999726	735
7.071981376999247	787
7.088627668999834	829
7.105881001999478	865
7.123026459999892	909
7.139713460999701	931
7.1567678779993	927
7.173916294999799	907
7.191301879000093	911
7.208098170000085	923
7.224695253999926	917
7.24191121199965	901
7.25885991999985	895
7.275520669999423	891
7.292165586999545	867
7.309109877999617	817
7.326343253999767	755
7.347593253000014	683
7.36480879499959	565
7.382397837000099	561
7.398836587000005	541
7.415826919999745	531
7.432593419999648	529
7.449395419999746	531
7.465977253999881	529
7.482998544999646	531
7.500145753999277	537
7.516795836999336	541
7.5336517529995035	547
7.55112579499928	559
7.56816425299985	565
7.584380586999941	569
7.601895836999574	575
7.618919919999826	579
7.636058086999583	583
7.652529211999536	587
7.669499961999463	595
7.686876836999545	601
7.704020169999239	607
7.720516753999618	613
7.737494752999737	617
7.754362669999864	621
7.7716230039995935	629
7.788099169999441	633
7.805029586999808	639
7.8221239619997505	647
7.839280002999658	655
7.856115044999569	653
7.873382211999342	659
7.890721294999821	663
7.908058461999644	667
7.924364044999493	671
7.941544419999445	673
7.958493544999328	675
7.975286586999573	673
7.991800336999404	679
8.012821878000068	711
8.030180003999703	727
8.047078794999834	717
8.064919378999548	741
8.08370271199965	799
8.100715128999582	845
8.11745629500001	877
8.134742836999976	913
8.151887503999205	933
8.168548794999879	929
8.185320419999698	903
8.202722086999529	907
8.219299086999854	923
8.236215754000114	899
8.252947003999907	891
8.270405294999364	889
8.287120545000107	883
8.303713586999947	849
8.32056891999946	789
8.337755669999751	725
8.354311544999291	659
8.370911379000063	553
8.3883363369996	563
8.405476378999992	551
8.422051836999344	539
8.438304794999567	539
8.454602961999626	533
8.47185708699999	535
8.488168211999437	533
8.50454858699959	535
8.521125837	541
8.53812579499936	547
8.554313419999744	555
8.570782586999485	563
8.587163419999342	569
8.604163295000035	573
8.620635419999417	579
8.637039753999488	581
8.653355794999698	585
8.670544044999588	593
8.686850794999373	597
8.703155336999771	603
8.719681961999413	607
8.73688416999994	613
8.753201419999641	619
8.769701086999703	625
8.786200378999638	633
8.803375253999548	639
8.819697045999419	643
8.836212419999356	647
8.852560086999802	651
8.869821753999531	659
8.886544044999937	663
8.903041253999618	667
8.91938475400002	667
8.936995461999686	673
8.953501003999918	673
8.970390628999667	675
8.986877336999896	677
9.004002544999821	691
9.020703378999315	713
9.037567211999885	725
9.054071169999588	713
9.071589128999221	745
9.088509503999376	799
9.105477628999324	841
9.122274003999337	875
9.139841170999716	913
9.156835836999562	933
9.173596169999655	927
9.190448336999907	897
9.207975086999795	907
9.225206170999627	917
9.241968878999614	907
9.258602670000073	899
9.276413461999255	889
9.29333891999977	887
9.30977950399938	849
9.326719128999684	801
9.343697669999528	737
9.360281628999473	679
9.37693746199966	575
9.393175794999479	559
9.40996921199985	547
9.42631862899998	537
9.442502169999898	537
9.45891237899923	535
9.475846211999851	535
9.492115920999822	533
9.50878971199927	535
9.525135586999568	539
9.542312087000028	547
9.558517294999547	557
9.575071503999425	561
9.59157962900008	567
9.608570961999249	573
9.62501583699941	575
9.641665670999828	583
9.658000211999934	587
9.6750349619997	589
9.69141975399998	593
9.70780546199967	599
9.724087586999303	607
9.741081920999932	613
9.757484211999326	615
9.773829211999328	619
9.790326921000087	627
9.80738525400011	633
9.823679086999618	639
9.84028846199999	645
9.856824253999548	649
9.873757128999387	653
9.890320212000006	661
9.90689396199923	661
9.923226920999696	665
9.940235503999247	671
9.95675929599929	671
9.973052211999857	671
9.990304045999437	675
10.007502170999942	677
10.023886836999736	699
10.040595836999273	721
10.057034253999518	719
10.0739988790001	733
10.090773378999984	785
10.107578129000103	827
10.124282086999301	861
10.142142503999821	909
10.15881071199965	933
10.175727503999951	927
10.192414753999401	905
10.209654378999403	903
10.226474836999842	915
10.243066379000084	905
10.25960012899941	891
10.277190920999601	879
10.293686795999747	893
10.31029358699925	861
10.327004295999359	817
10.344082378999701	751
10.360349171000053	695
10.376921420999679	605
10.393288795999979	531
10.410410546000094	561
10.426930378999714	543
10.44304729599935	541
10.459522129000106	537
10.476598962000025	533
10.492854711999826	533
10.509099045999392	531
10.525777754000046	537
10.542828545999328	547
10.559202295999967	553
10.575629128999935	557
10.592013421000047	565
10.608995961999426	571
10.625547128999642	575
10.641814836999401	583
10.658149295999465	583
10.675145420999797	589
10.691577628999767	595
10.707825253999545	601
10.72412350400009	605
10.741146378999474	615
10.757545503999609	615
10.773760420999679	621
10.79019246200005	631
10.807059420999394	637
10.823274837000099	643
10.8395440459999	647
10.855992170999343	651
10.872949336999227	655
10.88935479599968	663
10.906052670999998	665
10.922505128999546	669
10.939673503999984	675
10.956112295999446	673
10.972407628999463	675
10.988653753999643	675
11.005744670999775	679
11.022059629000069	697
11.038327295999807	713
11.054805003999718	723
11.072079753999787	721
11.088798295999368	761
11.105536670999754	813
11.122199253999497	849
11.139582586999495	885
11.15636683699995	921
11.172982586999751	939
11.189780961999531	923
11.20706583699939	913
11.223694170999806	925
11.240715586999613	919
11.257403878999867	901
11.274653086999933	897
11.291569128999981	897
11.308297586999288	885
11.324951961999432	849
11.342435921999822	797
11.360801505999916	731
11.377067421999527	659
11.39340850499957	551
11.410687838999365	579
11.427039047000108	553
11.443734838999262	543
11.460313046999545	541
11.477189338999779	535
11.493603046999851	533
11.510009005999564	533
11.526372588999948	539
11.543301463999342	549
11.559907213999395	557
11.576384880999285	563
11.592689588999747	567
11.609555713999725	575
11.625967213999502	579
11.642206754999279	585
11.658595129999412	589
11.675818588999391	597
11.692205046999334	601
11.708623296999576	607
11.725207255999521	613
11.742237380000006	619
11.758763797000029	623
11.775405296999452	627
11.791820796999673	633
11.808694714000012	639
11.825193296999714	643
11.841733964000014	649
11.858014379999986	651
11.874975796999934	655
11.891539338999792	661
11.90779283899974	665
11.924155546999827	669
11.941594756000086	673
11.958007754999926	675
11.974257421999937	675
11.990791296999305	679
12.007766046999677	681
12.02416829699996	693
12.040715380999245	713
12.056990796999344	727
12.07402050499968	721
12.09074600599979	747
12.107281296999645	799
12.123937755000043	841
12.141422130999672	879
12.15798167199955	917
12.174677130999953	935
12.191504630999589	935
12.208646838999812	909
12.225502380999387	907
12.242361214000084	917
12.258988504999252	909
12.276406506000058	899
12.293039004999628	887
12.309901421999712	891
12.326531255999726	863
12.343788296999264	809
12.360391421999338	745
12.376838380999288	681
12.39310592199945	577
12.410052671999438	547
12.426478588999998	551
12.442730338999354	543
12.459142963999511	537
12.476470421999693	535
12.49284596399957	533
12.509268671999962	531
12.525941588999558	535
12.54277929699947	543
12.559035254999799	543
12.575435505999849	551
12.59194521399968	559
12.608281797000018	567
12.624677130999771	571
12.641229130999818	575
12.65745796400006	579
12.67381783899964	585
12.690274921999844	591
12.706866588999219	595
12.723261296999226	601
12.739804172999357	605
12.756361796999954	609
12.772718880999491	615
12.788935089000006	619
12.805590880999262	627
12.822295880999263	635
12.838593005999428	639
12.854980672999773	645
12.871515338999416	647
12.887730671999634	653
12.904638005999914	659
12.921147880999342	663
12.937638839000101	665
12.95454183899983	669
12.971361088999402	669
12.988174296999205	673
13.00522804799948	675
13.022314713999549	679
13.039027171999805	695
13.05546850599967	715
13.072179046999736	717
13.08841900599964	719
13.105692713999815	767
13.122418296999967	819
13.139150463999613	849
13.156005630999971	895
13.173423755999465	921
13.190257588999884	933
13.207261796999774	919
13.22395963100007	911
13.241467130999808	911
13.258082796999588	913
13.274792213999717	901
13.291794171999754	885
13.309016421999331	889
13.325850922999962	869
13.342672171999766	837
13.359191088999978	769
13.376415088999238	713
13.392816588999267	631
13.409162171999924	529
13.425714172999506	571
13.442200796999714	539
13.458512880999479	529
13.475050713999735	527
13.491577922000033	529
13.508060796999416	527
13.52465942299932	529
13.541227172999243	529
13.557651463999719	533
13.573948338999799	539
13.590658713999801	549
13.607168671999716	557
13.6233835059993	563
13.639925838999261	563
13.656405005999659	567
13.672822171999542	575
13.689258005999363	579
13.70635767299973	585
13.7228142139993	591
13.739860213999236	593
13.756338172999676	601
13.774694922999515	609
13.791240588999244	609
13.807656506000058	617
13.824085838999963	625
13.84063083899946	631
13.857060380999428	635
13.873396796999259	641
13.889909255999555	645
13.906599130999894	653
13.923125839000022	655
13.940348797999832	657
13.956843297999512	661
13.97330054699978	663
13.989978505999716	667
14.006665756000075	667
14.023239255999215	671
14.039964713999325	683
14.056596673000058	701
14.073133756000061	717
14.089796964000016	711
14.106686838999849	745
14.123650755999734	799
14.140553297999759	837
14.157303797999703	875
14.173931839000034	907
14.190868297999259	925
14.20753421399968	917
14.22398525599965	899
14.24090242300008	905
14.257504422999773	915
14.274265672999718	909
14.29101363099926	893
14.307696672999555	875
14.324560130999998	881
14.341419047999807	851
14.358064922999802	789
14.374584547999802	733
14.391021880999688	673
14.408812213999227	561
14.425293964000048	569
14.441864505999547	547
14.458110298000065	537
14.475161130999368	533
14.49179754799934	529
14.508021089000067	525
14.524264130999654	523
14.541466963999483	531
14.557711714000106	535
14.574065005999728	541
14.590685463999762	551
14.607645838999815	559
14.624043213999357	565
14.640722338999694	567
14.65717546399992	571
14.674380464000023	577
14.690887797999494	585
14.707308297999589	589
14.723848422999254	595
14.741172588999689	599
14.757612922999215	601
14.774112338999657	607
14.790840672999366	615
14.807788047999566	621
14.824191463999341	627
14.840891130999808	633
14.857331505999355	635
14.874708755999563	641
14.891285630999846	649
14.907676338999408	653
14.92405079799937	657
14.941205463999722	663
14.9575085890001	663
14.974006797999209	667
14.990612005999537	667
15.007680048000111	671
15.02407029799997	673
15.040780380999422	683
15.057484005999868	701
15.074735963999956	723
15.091286005999791	713
15.107975838999664	735
15.124807713999871	789
15.142267880999498	835
15.15904579800008	867
15.176012338999499	903
15.192845922999368	929
15.210409297999831	925
15.227313380999476	911
15.243942797999807	905
15.260816172999512	915
15.278123713999776	911
15.295034672999464	897
15.311882088999482	891
15.328552631000093	893
15.345928172999265	859
15.362776047999432	807
15.37979108899981	739
15.396700672999941	683
15.413751213999603	577
15.430209297999681	557
15.446864298000037	553
15.46321896399968	545
15.48015538099935	539
15.496706631000052	537
15.513135338999746	539
15.529526755999541	535
15.54661192399999	539
15.562860798999282	545
15.579144381999868	549
15.595747215999836	559
15.612673216000076	569
15.62882550699942	571
15.64548213299986	577
15.661806174000048	581
15.678739048999887	583
15.695279798999763	587
15.711877256999287	595
15.728100798999549	599
15.745091757999944	605
15.761469465999653	613
15.777722924000045	615
15.793962131999251	621
15.811063423999258	627
15.827426715999536	635
15.843708965999213	637
15.860431423999216	645
15.877465923999807	647
15.893882966000092	655
15.910429298999588	659
15.92688571599956	663
15.944067048999386	669
15.960805507999794	671
15.977309506999518	673
15.993755466000039	675
16.0107925909997	677
16.027169840999704	677
16.043606006999653	685
16.060150966000037	703
16.077220174000104	723
16.09364879899931	721
16.11016088299948	725
16.126908882999487	775
16.144099798999378	831
16.160845298999448	863
16.177441465999436	895
16.193960881999374	923
16.21137696599999	935
16.228005381999537	921
16.244568507999247	905
16.261262715999692	919
16.278527048999422	923
16.295467132999875	899
16.312214673999733	895
16.329024216000107	897
16.3468314239999	879
16.363807131999238	831
16.380663257999913	771
16.396998798999448	713
16.41384034099974	615
16.43039742399924	523
16.44716125800005	567
16.46369454899923	539
16.480719090999628	531
16.497600465999312	529
16.5137615069998	527
16.530235590999837	523
16.54729454900007	527
16.56389009099985	533
16.580517757999587	539
16.596893423999973	549
16.613822798999536	557
16.63058321599965	563
