# Supplementary material for: Automated diagnosis of heart valve degradation using novelty detection algorithms and machine learning
Source: PLoS One. 2019 Sep 26;14(9):e0222983. doi: 10.1371/journal.pone.0222983 (PMC6762068; doi:10.1371/journal.pone.0222983)
Supplement: S2 Dataset — (ZIP) [file pone.0222983.s002.zip › Test_data/Data_20180731_165856.csv]

NFC Sensor Tag Measurement
2018/07/31 16:58:56
t	Data
0.0	495
0.014946499999496154	495
0.03137662500012084	505
0.046404749999965134	513
0.06156004199965537	517
0.07717191699975956	527
0.09292058299979544	539
0.10851766699943255	553
0.12397287499970844	561
0.13886179200017068	573
0.15373575000012352	581
0.16973554200012586	599
0.185129374999633	613
0.20046629099942948	625
0.21870012499948643	639
0.23413887500009878	653
0.2502027079999607	669
0.26924995799981843	683
0.2853088749998278	691
0.30252424999980576	703
0.31884270799946535	713
0.33470854200004396	721
0.3518019169996478	727
0.36969233299987536	735
0.38562316699972143	737
0.40246099999967555	737
0.4183967919998395	737
0.4350206250001065	733
0.45211537500017585	733
0.46892824999940785	745
0.48619583399977273	795
0.5027075419993707	815
0.5197426670001732	821
0.5358370419999119	847
0.5529008329995122	895
0.5696539999999004	941
0.5861268749995361	925
0.6032964579999316	891
0.6192245419997562	901
0.6366381249999904	909
0.6534837499993955	905
0.6701334999997925	893
0.6865566249998665	885
0.7030657079994853	871
0.7199001669996505	827
0.7373601250001229	761
0.7539154579999376	695
0.7698474170001646	609
0.7869160419995751	565
0.8033784999997806	513
0.8195657079995726	501
0.8366275419994054	529
0.8542236249995767	543
0.8718258339995373	537
0.8883182499994291	509
0.9046573750001698	495
0.921723708999707	497
0.9387896669995826	505
0.9552882500001942	505
0.9718596249995244	503
0.9890618749996065	503
1.0057575829996495	503
1.022295333999864	509
1.0386600829997406	517
1.0557997919995614	527
1.0732994999998482	539
1.0897003330001098	553
1.1060341669999616	561
1.1233872499997233	577
1.14055691700014	591
1.1576040840000132	601
1.1740820830000303	617
1.190879457999472	635
1.2086917919996267	649
1.2258764999996856	661
1.243155791999925	677
1.2599507499999163	691
1.2767691669996566	701
1.2939887499996985	717
1.3111160839998774	729
1.3279840839995813	737
1.3446011249998264	743
1.362245499999517	751
1.3792012499998236	755
1.3967849169994224	757
1.4133989169995402	763
1.4303727079995951	757
1.447212084000057	753
1.4641540839993468	753
1.4806727919994955	781
1.4979999170000156	831
1.5145506669996394	837
1.5318235839995396	851
1.5501306669993937	889
1.5692717920001087	949
1.588534958999844	955
1.605061124999338	911
1.6218421249996027	909
1.639297458999863	923
1.657042625000031	915
1.673952874999486	903
1.6908116249996965	903
1.7088083749995349	883
1.7271732089993748	837
1.7439333749998696	763
1.7605675419999898	705
1.7777616670000498	617
1.7947944170000483	567
1.8117542919999323	527
1.8282192500000747	529
1.845209583999349	555
1.8622635419997096	551
1.879506666999987	541
1.895804916999623	517
1.9139041250000446	509
1.9311808339998606	513
1.9477371249995485	515
1.9645490419998168	513
1.9814399169999888	509
1.9983711249997214	505
2.0145826669995586	509
2.0311721669995677	517
2.048063999999613	525
2.06484300000011	533
2.0812392500001806	545
2.097605584000121	553
2.114356833999409	571
2.1312729999999647	583
2.147691708999446	593
2.16402724999989	609
2.1809223339996606	627
2.198169374999452	639
2.214621874999466	653
2.230748124999991	665
2.247739041999921	681
2.264013250000062	691
2.2804468750000524	703
2.2969190419998995	711
2.313504166999337	725
2.330074833999788	733
2.3464824590000717	741
2.363773874999424	745
2.380474249999679	755
2.397499458999846	755
2.4140589999997246	759
2.43132445899937	759
2.448077084000033	755
2.4646513749994483	751
2.481251166999755	761
2.498598916999981	813
2.5152518750001036	839
2.5320237089999864	843
2.5487352499994813	867
2.565661999999975	915
2.582297375000053	959
2.598926916999517	937
2.615606041999854	901
2.6326878749996467	919
2.6500434999998106	931
2.6726142500001515	919
2.689825624999685	903
2.7065427500001533	893
2.723415292000027	867
2.740223041999343	799
2.757439500000146	733
2.773860249999416	657
2.7913382090000596	571
2.8079473749994577	527
2.824975374999667	495
2.8417414169998665	519
2.8583994169994185	541
2.8747506250001607	541
2.891925459000049	527
2.9086152089994357	509
2.9251223749997735	503
2.941699709000204	507
2.959047416999965	511
2.975324833999366	511
2.992121999999654	513
3.0086992500000633	509
3.0262351249994026	509
3.0429024999994	519
3.0594865849998314	525
3.075779584999509	537
3.093091376999837	547
3.109433667999838	561
3.1263697099993806	575
3.1430794179996155	585
3.1600269599994135	597
3.176482168999428	611
3.1935514599999806	629
3.209871127000042	643
3.2268633769999724	653
3.2433204600001773	667
3.2602974599994923	681
3.2767853349996585	695
3.293633002000206	709
3.3098682519994327	719
3.326840044000164	725
3.3434508769996683	735
3.3603274600000077	743
3.3771217519997663	749
3.3942879599999287	755
3.4109117099997093	763
3.430597585000214	759
3.4495687099997667	755
3.467531710000003	751
3.4916128770000796	765
3.509243959999367	831
3.5269644189993414	837
3.5435486689993922	847
3.558918834999531	875
3.5746203349999632	927
3.5903142930001195	957
3.6060838769999464	927
3.62169595999967	899
3.6379067520001627	913
3.653785042999516	921
3.6698687099997187	911
3.6866566689996034	901
3.7033375439996234	895
3.7202293350001128	879
3.736890334999771	839
3.754517334999946	779
3.7688561690001734	709
3.783852251999633	641
3.7979640019993894	577
3.8125448350001534	543
3.826765709999563	509
3.8408735849998266	515
3.857740043999911	541
3.874237252000057	543
3.8914315439997154	537
3.907950209999399	511
3.924353792999682	497
3.9405349179996847	505
3.9570341689995985	509
3.9736129599996275	515
3.989952126999924	511
4.006379209999977	503
4.023326959999395	507
4.0397657519997665	509
4.056446460000188	519
4.0735063769998305	529
4.0901552929999525	537
4.1068379190001	545
4.123304126999756	561
4.139482834999399	573
4.156338168999355	585
4.173379793999629	601
4.189962001999447	615
4.2061488359995565	627
4.223049584999899	643
4.239628835000076	655
4.256377918999533	669
4.272953501999837	683
4.289516418999483	695
4.306455711000126	703
4.324277169000197	717
4.340167001999362	727
4.357408251999914	737
4.374206294000032	745
4.391054169000199	749
4.410487834999913	753
4.4285411689998	759
4.445400501999757	751
4.4623377099997015	751
4.479742169000019	747
4.497343418999662	769
4.514392502000192	821
4.531337376999545	835
4.548848126999474	837
4.566144710999652	867
4.5828467100000125	925
4.5996034189993225	957
4.616989918999934	923
4.634132959999988	895
4.650756418999663	919
4.667650334999962	921
4.684858959999474	907
4.7039578769999935	901
4.723660001999633	885
4.740512585000033	853
4.757447126999978	785
4.774286584999572	723
4.791367001999788	647
4.808133001999522	567
4.824580335000064	521
4.8411312939997515	501
4.8582799189998696	527
4.874832585000149	543
4.891306751999764	539
4.90787070999977	519
4.92571004399997	505
4.942703918999541	505
4.9590943769999285	511
4.975243584999589	513
4.992243543999393	513
5.008806793999611	507
5.025699501999952	509
5.042497835999711	511
5.059429959999761	521
5.076031793999391	531
5.092738084999837	543
5.109841001999484	551
5.126282835999518	561
5.142979168999773	575
5.159919085000183	585
5.1763990019999255	601
5.193663001999994	613
5.210785334999855	631
5.227658752000025	643
5.24394758499966	655
5.261097668999355	669
5.278403668999999	681
5.294719210000039	699
5.311174168999969	709
5.328516834999391	717
5.345574584999667	725
5.362237501999516	737
5.378691209999488	743
5.395928084999468	749
5.413663876999635	755
5.432190626999727	759
5.4494100439997055	753
5.4661517939994155	749
5.48373471099967	747
5.500526084999365	761
5.518105751999428	815
5.534895668999525	835
5.551824043999659	839
5.5683698769998955	859
5.585208794000209	899
5.602005126999757	951
5.618490251999901	937
5.634834043999945	901
5.65207250200001	907
5.669221127000128	919
5.689993959999811	909
5.707305418999567	899
5.72448366899971	885
5.7416120859998045	863
5.758708418999959	801
5.776530086000093	741
5.793086751999908	665
5.809512836000067	569
5.825762168999972	527
5.843346418999317	507
5.860006418999546	527
5.876577043999532	547
5.893673544000194	545
5.9102684609997596	527
5.927736751999873	503
5.944175876999907	499
5.96110687700002	507
5.977497001999836	515
5.994536211000195	513
6.011141627000143	507
6.0283847109994895	505
6.044829168999968	507
6.062111460999404	515
6.078627836000123	525
6.095624501999737	537
6.112163460999909	547
6.129147668999394	559
6.145441085999664	571
6.162672419000046	583
6.1791605019998315	593
6.1964240019997305	609
6.212869461000082	627
6.229825710999648	643
6.24634537699967	653
6.263521668999601	665
6.279663126999367	679
6.296967668999969	695
6.313295918999756	707
6.330179294000118	717
6.346568461000061	725
6.36378841899932	737
6.380084168999929	745
6.397442794000199	749
6.414226961000168	757
6.431539376999353	757
6.448373043999709	757
6.465691876999699	751
6.482620918999601	751
6.499870335999731	751
6.516824251999424	785
6.534137501999794	831
6.550861793999502	831
6.568471169000077	849
6.585241626999959	889
6.602550501999758	951
6.619489210999745	947
6.636493752000206	909
6.65428896100002	903
6.672053543999937	921
6.689599418999933	913
6.707250126999497	893
6.724245794000126	893
6.74218171099983	875
6.758984502000203	821
6.775679001999379	759
6.792484251999667	697
6.8092842939995535	603
6.825821794000149	559
6.843238835999728	511
6.86153596099939	519
6.878065627000069	549
6.8951103769995825	547
6.91165225199984	537
6.928145251999922	511
6.944767876999322	505
6.961904877000052	507
6.978457835999507	509
6.994780876999357	511
7.011159001999658	509
7.028409793999344	507
7.044607711000026	505
7.061142126999584	511
7.077647002000049	521
7.094727001999672	531
7.1126973359996555	541
7.129226127000038	549
7.145664876999945	563
7.163144960999489	581
7.179656876999616	589
7.1961705439998696	601
7.212841419000142	621
7.229873126999337	635
7.246348460999798	649
7.2628757120000955	663
7.279257961999974	671
7.296358378999685	693
7.312734753999393	703
7.329160336999848	713
7.345728419999432	721
7.363232836999487	731
7.3796087539994915	739
7.396352171000217	745
7.412951045999762	753
7.430340128999887	755
7.447065796000061	755
7.463663044999521	753
7.480108544999894	745
7.497767795999607	747
7.514363211999807	763
7.530826753999463	815
7.54755925399968	835
7.565017711999644	841
7.581899336999413	863
7.598823211999843	913
7.615430920000108	957
7.632949253999868	929
7.650155962000099	895
7.667247211999893	911
7.68421471199963	915
7.701831253999444	903
7.718768419999833	893
7.735327169999437	889
7.7520648370000345	865
7.769321336999383	811
7.785908128999836	747
7.802287961999355	677
7.818740253999749	585
7.836312045999875	547
7.85271117100001	509
7.868997544999729	511
7.886046253999666	539
7.903255836999961	543
7.919421169999623	531
7.936250586999449	507
7.952791253999749	501
7.969756753999718	503
7.986099211999317	511
8.002356836999752	509
8.018866003999392	507
8.035886586999368	511
8.052307128999928	511
8.068738795999707	515
8.08504567	523
8.102164711999649	529
8.118680046000009	539
8.13478896200013	555
8.151388962000055	563
8.168538420999539	579
8.18561587899967	593
8.202778128999853	605
8.219657669999833	619
8.236575629000072	639
8.253476086999399	653
8.270209378999425	663
8.286558253999829	677
8.303512671000135	693
8.320284169999468	701
8.336795503999383	715
8.353230670999437	725
8.370000253999933	733
8.387321420999797	737
8.40938279599959	753
8.427678961999845	753
8.444669878999775	759
8.462724003999938	759
8.480298628999662	753
8.497280046000014	749
8.514100211999903	753
8.531557295999846	793
8.54965975399955	833
8.567139879000024	831
8.58395158699932	857
8.601479379000011	897
8.618490295999436	957
8.636397004000173	945
8.653118378999352	901
8.670386836999569	907
8.687157170999853	919
8.705360670999653	913
8.726199378999809	897
8.743533461999505	889
8.760670794999896	861
8.777646712000205	805
8.794279545999416	739
8.811121670999455	669
8.827882711999337	583
8.844374545999926	543
8.860763628999848	507
8.878225796000152	529
8.894412462000219	545
8.911032920999787	541
8.928300961999412	525
8.945426503999443	513
8.963237170999491	505
8.98009104599987	507
8.99669846300003	511
9.013281462000123	513
9.029941753999992	509
9.04722071299966	505
9.063618920999943	509
9.08002133699938	515
9.096898753999994	525
9.113396211999316	533
9.130205378999563	541
9.147536045999914	555
9.164555921000101	573
9.18086362899976	583
9.198025128999689	595
9.215107170999545	611
9.232221462999405	629
9.248713879000206	641
9.265765670999826	659
9.283170545999383	671
9.29998450399944	687
9.316733712999849	701
9.333796045999406	709
9.350213378999797	719
9.367431378999754	729
9.384472628999902	737
9.401951503999953	743
9.418690462000086	753
9.43610217100013	757
9.453906046000156	755
9.47064612899976	755
9.487307546000011	751
9.504705712000032	749
9.521756503999313	755
9.53852454600019	797
9.554960671000117	835
9.57223425399934	833
9.590075504000197	853
9.611682963000021	915
9.628335796000101	959
9.645502796000073	923
9.663340463000168	901
9.680677962000118	915
9.697626213000149	917
9.714966628999719	907
9.732526295999378	903
9.749902212000052	893
9.766848503999427	859
9.785681503999513	801
9.80392975399991	729
9.821715504000167	647
9.838379754000016	573
9.855129671000213	525
9.872273045999464	503
9.889706086999468	531
9.907012962999943	545
9.927782837999985	543
9.94540104599946	515
9.962589837999985	505
9.978910545999497	507
9.99553171199932	513
10.01272612899993	511
10.029566462999355	505
10.045880337000199	505
10.062726045999625	507
10.07969158800006	513
10.096742337999785	523
10.113303670999812	531
10.129910212999675	539
10.14718200399966	549
10.164232587999322	567
10.181025045999377	577
10.197473045999686	591
10.214589295999758	607
10.231616379000116	621
10.248187338000207	635
10.26459112900011	647
10.281875462999778	659
10.299167045999639	673
10.315596587999607	691
10.332112420999692	701
10.349405045999447	711
10.366419713000141	721
10.382886253999459	731
10.399365253999349	739
10.4165707129996	749
10.434051170999737	753
10.451812796000013	753
10.468856753999717	755
10.486626462999993	753
10.503571670999918	749
10.52061133799998	747
10.537555045999397	775
10.554828712999551	827
10.571879753999383	833
10.589058671000203	841
10.605645545999323	877
10.623077004000152	935
10.640082588000041	953
10.658440420999796	909
10.67724475399973	897
10.694436378999853	919
10.711860128999433	917
10.73019971299982	901
10.747704671000065	897
10.765036838000015	881
10.782541337999646	839
10.79936317099964	771
10.816519463000077	703
10.833552712999335	615
10.850372003999837	565
10.866818796000189	521
10.883700587999556	519
10.900386420999894	545
10.9172759209996	547
10.933665421000114	539
10.950430670999594	515
10.967342379000002	503
10.98508679599945	505
11.002279503999489	505
11.018617503999849	505
11.036669587999313	509
11.054345920999367	505
11.071507753999867	507
11.088036545999785	515
11.10449583799982	521
11.121189003999461	529
11.138335128999643	541
11.154861087999961	553
11.171675087999574	563
11.188163253999846	577
11.205235337999511	589
11.22176283799945	603
11.238245128999552	621
11.25459908799985	637
11.27171250399988	647
11.28896192100001	661
11.3058598789994	677
11.322398170999804	691
11.339196128999902	703
11.355544379000094	715
11.37223096300022	723
11.388634754000122	731
11.405633921000117	741
11.422605378999833	747
11.439277753999704	753
11.455795255999874	755
11.47346613099944	755
11.489922838999519	751
11.50648683899999	747
11.522950298000069	745
11.539977255999474	761
11.556821547999789	817
11.573584796999967	833
11.59012113100016	835
11.608389672000158	867
11.628984756000136	935
11.645646672000112	955
11.663612796999587	919
11.68019392199949	901
11.697984297999938	919
11.714753838999968	923
11.732341756000096	899
11.749115130999598	895
11.766648338999403	889
11.78347971399944	853
11.800540796999485	785
11.817268630999934	729
11.834161755999958	641
11.850517672000024	567
11.867634297999757	527
11.884112171999732	503
11.901127963999897	531
11.917605838999407	547
11.934535296999456	545
11.951118547999613	523
11.96818217300006	507
11.984587506000025	507
12.001533423000183	511
12.018825713999831	517
12.036287088999416	513
12.053084131000105	509
12.069370088999676	505
12.08644988099968	511
12.103126672999679	519
12.120321546999548	529
12.137390922999657	539
12.154582671999378	551
12.171272255999611	561
12.187989713999741	577
12.205032505999952	587
12.222191338999437	597
12.239393756000027	619
12.25603425600002	637
12.273084297999958	647
12.290076921999571	657
12.306901422999545	671
12.323335088999556	685
12.340399046999664	697
12.356771255999774	713
12.373202463999405	719
12.390310713999497	729
12.407423173000097	739
12.423945423000077	745
12.440372256000046	751
12.457139547999759	755
12.474331839000115	757
12.49073500599934	755
12.50734296399969	749
12.524022880999837	749
12.541520338999362	751
12.558989797999857	803
12.588376838999466	837
12.604846131000158	847
12.622407922999628	883
12.639081047999753	943
12.655669755999952	953
12.672300505999374	911
12.689602964000187	903
12.706409505999545	915
12.723008213999492	909
12.739649047999592	899
12.757042047999676	895
12.77359654799966	883
12.7900731310001	845
12.806816380999408	791
12.82364404799955	721
12.839845630999662	647
12.856367798000065	569
12.872828298000059	529
12.889577130999896	501
12.906044921999637	521
12.922554173000208	537
12.939143922999392	539
12.955451505999918	519
12.972026130999438	503
12.988922005999484	499
13.005784338999547	505
13.022317255999951	507
13.03874913099935	509
13.055473213999903	509
13.072693256000093	507
13.089307588999873	509
13.105614922999848	517
13.122619672999463	523
13.13955033899947	537
13.156140880999374	547
13.172583548000148	557
13.191666089999671	571
13.214739213999565	593
13.233536463999371	605
13.278142505999313	649
13.297025630999997	665
13.314752547999888	675
13.33242883999992	689
13.348287672999504	701
13.363182713999777	711
13.379508297999564	723
13.396225214999504	735
13.412469464999958	739
13.429576298000029	747
13.445136297999852	753
13.462058256000091	755
13.479379088999849	761
13.49633325600007	759
13.51276471499932	749
13.528468005999457	747
13.546618130999377	751
13.5629469229998	795
13.58025371399981	833
13.599636338999517	837
13.61612483999943	865
13.632394297999781	903
13.648658838999836	955
13.665219047999926	943
13.682211172999814	903
13.698462463999931	907
13.714569797999502	921
13.731380297999749	915
13.748098922999816	897
13.764549673000147	889
13.78128221499992	879
13.798447589999341	839
13.814486131000194	779
13.83049571399988	715
13.847433881000143	641
13.864067172999967	569
13.880630963999465	521
13.898458423000193	503
13.914865880999969	533
13.93158100599976	541
13.948956464999355	539
13.965155380999931	519
13.982290465000005	507
13.99903296499997	511
14.01618808999956	517
14.032698506000088	515
14.0495525059996	511
14.066385880999405	511
14.083677089999583	507
14.099920880999889	513
14.117056631000196	521
14.134105755999371	531
14.151107547999345	537
14.167759547999594	549
14.184714005999922	561
14.201863339999363	577
14.218731881000167	591
14.23761275600009	603
14.254973964999408	623
14.305031881000104	667
14.322160547999374	677
14.339101339999615	693
14.354924755999491	707
14.37018975599949	711
14.385163881000153	721
14.400149547999717	731
14.414935048000189	739
14.430642255999373	743
14.446424672999456	753
14.462504297999658	751
14.477339922999818	757
14.49348204799935	757
14.509698715000013	751
14.524183214999539	747
14.540412172999822	747
14.55536779799968	755
14.570560672999818	799
14.585518881000098	833
14.60065050599951	831
14.61537025599955	847
14.6304568810001	871
14.64787850599987	919
14.6654961309996	953
14.682500672999595	913
14.700388172999737	897
14.717921464999563	921
14.735925339999994	915
14.7537798809999	893
14.77093338099985	895
14.78877588100022	885
14.80512400599946	841
14.821567340000001	781
14.838045798000167	723
14.854416589999346	647
14.870323006000035	565
14.88628688100016	523
14.902946256000178	499
14.919544964999659	527
14.935487005999676	543
14.951693797999724	535
14.968379715000083	521
14.985075130999576	507
15.001272798000173	501
15.01743733999956	507
15.034109839999473	509
15.050841630999457	509
15.067080214999805	505
15.083386006000183	505
15.100267922999592	507
15.116965964999508	517
15.132866255999943	521
15.149269798000205	529
15.1668773399997	543
15.183576505999554	557
15.199336214999676	571
15.215640880999672	585
15.232466005999413	593
15.249046965000161	609
15.265275173000191	625
15.281830631000048	637
15.298601505999613	655
15.31512250600008	667
15.331543964999582	679
15.349545922999823	691
15.366632797999955	707
15.383541505999347	715
15.40083308999965	727
15.417277922999347	739
15.433835089999775	743
15.45079609000004	747
15.467336839999916	753
15.48366171499947	755
15.500645797999823	757
15.517905089999658	755
15.534815340000023	751
15.550896714999908	745
15.567517130999477	767
15.58411971499936	815
15.601417505999962	833
15.617953506000049	841
15.634118715000113	865
15.649697424999431	917
15.66480879899973	955
15.6804727990002	937
15.698030841000218	905
15.713889132999611	903
15.729170173999591	915
15.74713863299985	913
15.762901508000141	895
15.778291257999626	893
15.794159549000142	877
15.809158465999644	845
15.824223216000064	791
15.839122673999555	735
15.85503296600018	669
15.871086882999407	579
15.886953090999668	545
15.903064090999578	509
15.919363173999955	521
15.93520425799943	539
15.951464382999802	539
15.967499340999893	533
15.983901132999563	513
15.999836674000107	501
16.0164813829997	505
16.03273684099986	507
16.0493088409994	509
16.06570250799996	507
16.08311271599996	505
16.099422590999893	511
16.116075924999677	513
16.132503924999583	519
16.149816090999593	531
16.166743132999727	539
16.18388817399955	551
16.20036142399931	565
16.217269715999464	579
16.233826423999744	589
16.250660715999402	603
16.267021007999574	619
16.283915633000106	631
16.300258258000213	649
16.317307590999917	665
16.334354091000023	673
16.351137550000203	689
16.367672800000037	699
16.384418507999726	713
16.40113325799939	721
16.417479924999498	735
16.434209048999946	739
16.45139034099975	745
16.469051590999698	753
16.486367425000026	755
16.50380209099967	755
16.521187549999922	755
16.538635049999357	753
16.55527121599971	747
16.572749049999402	761
16.589952008000182	815
16.607282174999455	835
16.623957632999918	841
16.641333591000148	869
16.658671008000056	931
16.67587654899944	959
16.692678215999877	919
16.70990196599996	897
16.72714779999933	915
16.744217841000136	919
16.760597798999697	903
16.777759757999775	889
16.794734007999978	883
16.811972882999726	863
16.829845340999782	801
16.85189388299932	731
16.869391299999734	641
16.88609525799984	571
16.903327799999715	527
16.920266715999787	511
