# Supplementary material for: Automated diagnosis of heart valve degradation using novelty detection algorithms and machine learning
Source: PLoS One. 2019 Sep 26;14(9):e0222983. doi: 10.1371/journal.pone.0222983 (PMC6762068; doi:10.1371/journal.pone.0222983)
Supplement: S2 Dataset — (ZIP) [file pone.0222983.s002.zip › Test_data/Data_20180731_162839.csv]

NFC Sensor Tag Measurement
2018/07/31 16:28:39
t	Data
0.0	789
0.015461625000170898	821
0.030650874999992084	857
0.04607866700007435	887
0.06143450000035955	901
0.07757650000075955	895
0.09536387500065757	873
0.11104816700026277	889
0.12711420800042106	881
0.1432340840001416	889
0.15991583300001366	865
0.17737416599993594	859
0.19390545900023426	873
0.21055725000042003	833
0.2268007500006206	795
0.24343966700052988	723
0.2604772080003386	665
0.2776841670001886	569
0.2953005420004047	525
0.31143066700042255	525
0.32675258300059795	509
0.3440226669999902	515
0.36019137500079523	521
0.3761488330001157	519
0.3917975419999493	521
0.4076889170000868	517
0.4240512090000266	525
0.4396341250003388	531
0.4551991670005009	541
0.4707006670005285	549
0.48623720800060255	555
0.5022227080007724	561
0.5184851250005522	567
0.5344071670006088	571
0.5499841250002646	573
0.5661027920004926	581
0.5823102500007735	587
0.5980997090000528	593
0.6138127090007401	601
0.6304800000007162	605
0.6472888750004131	609
0.6637739590005367	617
0.6805926670003828	623
0.6970665830003782	633
0.7132215000001452	637
0.7292670840006394	639
0.7450752090007882	647
0.7612116250002146	653
0.779113542000232	657
0.7964135420006642	667
0.8127646670000104	667
0.8297843340005784	667
0.8465859580001052	673
0.8631837500006441	677
0.8806948750006995	675
0.8970848750004734	681
0.9134829590002482	689
0.9303741670000818	709
0.9462040000007619	725
0.9640252920007697	721
0.9806465000001481	751
0.9978949169999396	801
1.0154897090005761	845
1.0321792500008087	883
1.0489072500004113	917
1.0663672500004395	943
1.0847424590001538	933
1.101381625000613	917
1.1187622090001241	913
1.1367274580006779	931
1.1535279170002468	919
1.1704090000002907	895
1.1870056249999834	893
1.203936667000562	897
1.2206186250004976	857
1.237172833000841	797
1.2541077920004682	743
1.2706517090000489	671
1.2870201250007085	567
1.3035854170002494	577
1.3201070420000178	559
1.3364475420003146	549
1.3528024590004861	545
1.3692152090006857	541
1.3853945420005402	539
1.4022831669999505	543
1.4187328750003871	543
1.4349321670006248	551
1.4511472500007585	555
1.4675754590007273	561
1.4843002920006256	573
1.5007417920005537	579
1.5170582920000015	581
1.5338386670000546	589
1.5501862920000349	593
1.5664258750002773	595
1.5828924170000391	601
1.5995056670008125	605
1.616091625000081	613
1.6324019590001626	619
1.6490155420005976	621
1.6655130000008285	627
1.6824466670004767	637
1.6996244170004502	641
1.7163368750007066	647
1.732648917000006	651
1.7498184590003802	655
1.7668414170002507	659
1.783974042000409	667
1.8004687090005973	669
1.8176427920006972	673
1.8350329170007171	679
1.8519470000001093	681
1.868544001000373	679
1.8860284590000447	681
1.9030399590001252	683
1.9203661670007932	697
1.938420626000152	721
1.9557662500001243	733
1.9729533340005219	725
1.99033454200071	761
2.006866292000268	813
2.024260251000669	849
2.0416037920003873	889
2.059362959000282	925
2.0804979170006845	945
2.098266834000242	933
2.1157027500003096	915
2.133264001000498	921
2.15019945900076	917
2.1678057090002767	903
2.185315542000353	897
2.2028277920007895	901
2.2197690000002694	881
2.23721633400055	831
2.254337709000538	769
2.2715122500003417	699
2.2881895840000652	599
2.3049461260006865	541
2.321335500000714	561
2.3385056260003694	545
2.3548937089999527	543
2.3713750420001816	539
2.387845625999944	537
2.4051061670006675	537
2.421490375000758	537
2.437991876000524	543
2.4547805420006625	553
2.4719355000006544	561
2.4890112510001927	565
2.5059866250003324	571
2.522467792000498	577
2.539799834000405	581
2.5563931670003512	587
2.5732995010002924	589
2.589965334000226	597
2.6066255840005397	599
2.6238348760007284	609
2.6414861250004833	611
2.657864709000023	619
2.6746405010007948	621
2.6914064170005076	631
2.7082806670005084	633
2.724680251000791	639
2.7407975010000882	645
2.7581659590005074	651
2.776269584000147	661
2.793942084000264	661
2.810746626000764	665
2.8282408760005637	667
2.845610792000116	669
2.863502334000259	677
2.880511501000001	677
2.897639751000497	679
2.915106501000082	685
2.9326745010002924	705
2.9507957510004417	727
2.968002376000186	719
2.9852294170004825	725
3.0027153340006407	777
3.0195462090005094	831
3.0366575010002634	861
3.0540507089999664	903
3.07138708399998	929
3.0882021260003967	935
3.105621042000166	917
3.1230726260000665	911
3.141226459000791	917
3.1583715840006334	923
3.1755054590003056	895
3.193092251000053	891
3.2134546670004056	901
3.23181975100033	863
3.2488417510003273	793
3.265735792000669	733
3.284175626000433	671
3.30068033400039	559
3.317202750999968	577
3.334663792000356	551
3.35171045900006	541
3.3683528760002446	537
3.3849140420006734	533
3.401807042000655	535
3.418969209000352	537
3.4354737090006893	539
3.4517022919999363	543
3.4690287090006677	549
3.486146001000634	557
3.502609626000776	565
3.5192064170005324	567
3.5361242510007287	575
3.553350376000708	583
3.5697938760004035	585
3.5861575420003646	587
3.603140959000484	595
3.6202310840008067	601
3.6364220420000493	605
3.652954292000686	611
3.6701767090007706	615
3.6871973340003024	623
3.703602126000078	631
3.7199557510002705	633
3.736924251000346	641
3.754128292000132	649
3.7703471260001606	653
3.786719959000038	655
3.8038159590005307	659
3.820822709000822	665
3.837020501000552	667
3.853408459000093	671
3.8704228760007027	671
3.8872941670006185	675
3.9037528759999987	673
3.9200533340008406	673
3.936935708999954	689
3.954010417000063	711
3.9703202919999967	725
3.98657941700003	717
4.003892417000316	755
4.021058792000076	811
4.037782709000567	849
4.054768626000623	887
4.071956084000703	921
4.089634417000525	933
4.106441751000602	921
4.123341126000014	903
4.142935001000296	913
4.160309751000568	927
4.1768478760004655	895
4.198228294000728	895
4.220452002000457	901
4.238346169000579	857
4.2550465020003685	793
4.271894377000535	737
4.288398960999984	669
4.304985085000226	571
4.3219153770005505	559
4.339213461000327	547
4.355729376999989	537
4.372138835000442	535
4.3903211690003445	537
4.408205002000614	533
4.425374794000163	535
4.44224508500065	537
4.459226461000071	547
4.476475752000624	553
4.49275504400066	561
4.5091177940003035	561
4.5261647100005575	567
4.543050752000454	575
4.559473252000316	577
4.5759364190007545	583
4.592826461000186	591
4.609906377000698	593
4.626178127000458	597
4.643012377000559	601
4.659962876999998	613
4.676700419000554	617
4.693050169000344	621
4.709639586000776	625
4.726478294000117	633
4.743368502000521	641
4.759856752000815	643
4.776146252000217	649
4.793063086000075	655
4.81016671100042	659
4.826438085000518	661
4.842674627000633	665
4.8597153360005905	669
4.876490377000664	671
4.892727877000652	673
4.909333919000346	671
4.9264859600007185	673
4.943524794000041	695
4.959946377000051	711
4.976384127000529	723
4.993240669000443	719
5.010452294000061	755
5.026927335000437	807
5.0436872110003605	845
5.061179335000816	883
5.078640876999998	923
5.09774125200056	939
5.115743294000822	925
5.133194001999982	913
5.151432752000801	911
5.169223086000784	927
5.186623002000488	897
5.203659377000804	889
5.220447419000266	887
5.237927294000656	869
5.2552885439999955	829
5.27184629400017	761
5.288276002000202	703
5.3053828770007385	607
5.322317002000091	539
5.338878877000752	561
5.3552810860001046	545
5.3723615020007855	539
5.3897343360004015	535
5.4060260860005656	533
5.422594378000213	533
5.440010711000468	535
5.4590463360000285	539
5.475920376999966	551
5.493095919000552	555
5.510270919000504	563
5.52720337700066	565
5.543823126999996	573
5.5603494189999765	575
5.577187335000417	581
5.594132669000828	587
5.610375461000331	593
5.627102627000568	593
5.644008502000361	603
5.6603151270001035	607
5.676811044000715	613
5.693444877000729	621
5.710582711000825	625
5.726978169000176	629
5.743412544000421	635
5.759932711000147	641
5.776361793999968	649
5.792991919000087	653
5.809522669000216	657
5.825899044000835	661
5.842138085999977	663
5.858746419000454	669
5.875264586000412	671
5.891583919000368	671
5.908118711000498	671
5.9249344190002375	675
5.941291002000071	679
5.957751919000657	697
5.974453086000722	719
5.991013376999945	721
6.00760029400044	729
6.024694169000213	781
6.041471919000287	825
6.058348294000098	863
6.075871461000133	905
6.093186753000737	929
6.110452711000107	933
6.128165669000737	905
6.14563633600028	905
6.164463461000196	927
6.18268404400078	911
6.202146544000243	895
6.2196550020007635	893
6.237072669000554	889
6.254609877000803	855
6.271857586000806	793
6.288999794000119	735
6.305946336000488	641
6.322950544000378	541
6.340179877000082	573
6.357934044000103	545
6.375397711000005	543
6.392402168999979	539
6.409814960999938	537
6.426389793999988	537
6.4434398360008345	537
6.460443711000153	539
6.477444961000401	549
6.494284919000165	557
6.511102961000688	563
6.5281578780004565	567
6.545128961000046	571
6.561330919000284	575
6.578199544000199	581
6.595367752000129	587
6.612283877000664	593
6.6287243780006975	595
6.645640794000428	599
6.662213336000605	607
6.681190419000814	617
6.701773127000706	623
6.7186714610006675	631
6.7360293360006835	633
6.752362502000324	641
6.769629586000519	643
6.7859992940002485	647
6.802925211000002	651
6.81935041900033	657
6.836305336000805	661
6.852646253000785	667
6.869705044000511	667
6.885966086000735	669
6.90301704400008	671
6.919524003000333	677
6.936590711000463	677
6.952941961000761	685
6.970088128000498	703
6.9862710030001836	721
7.003185002999999	719
7.019795294000687	745
7.037099253000633	799
7.053928543999973	841
7.071382836000339	883
7.088190836000649	917
7.1055417110001144	933
7.122140461000527	927
7.139697711000736	901
7.156258628000614	911
7.1736858780004695	915
7.190482419000546	907
7.208377169000414	897
7.22581625300063	893
7.242476628000077	889
7.2595650440007375	851
7.277472128000227	785
7.294115086000602	731
7.310765586000343	647
7.327585836000253	545
7.344632711000486	583
7.361337128000741	549
7.3780418780006585	541
7.394579253000302	539
7.4116677110005185	535
7.428416128000208	531
7.444873336000455	533
7.461121753000043	535
7.478172878000805	543
7.494809878000524	551
7.511226753000301	559
7.527562336000301	563
7.544467294000242	571
7.560939336000047	577
7.577135628000178	579
7.594939794000311	587
7.611909211000238	595
7.6292964610001945	597
7.6461171280006965	601
7.6630285030005325	607
7.679197711000597	609
7.696278086000348	615
7.713199169000291	625
7.7300628780003535	629
7.746465253000679	631
7.763363919000767	635
7.780193669000255	645
7.796860419000041	649
7.813793419000831	655
7.831136878000507	659
7.8484652530005405	661
7.866363836000346	667
7.886208419000468	669
7.903501253000286	679
7.920688793999943	673
7.93799996100006	677
7.954858878000778	687
7.971869628000604	707
7.988976961000844	721
8.005929503000516	713
8.0224386280006	735
8.04014650299996	789
8.057319086000462	835
8.074869836000289	871
8.091463961000045	909
8.108968794000248	929
8.126263669000764	931
8.143847003000701	909
8.161131460999968	907
8.178671169000154	913
8.196012461000464	911
8.21327179400032	901
8.229888169000333	887
8.246795544000634	891
8.264359710999997	863
8.282859461000044	795
8.300556169000629	731
8.31801687799998	653
8.335241961000065	543
8.352437503000147	577
8.3699778780001	551
8.387106254000173	539
8.404650671000127	537
8.42161267100073	533
8.438807421000092	535
8.455952462000823	537
8.473006713000359	541
8.490123921000304	547
8.5071405460003	553
8.524279963000481	561
8.54114762900008	567
8.558349421000457	569
8.575213546000668	577
8.59272471300028	585
8.609834296000372	587
8.626245462000043	591
8.644526546000634	597
8.66110812900024	601
8.678143588000239	605
8.695457921000525	613
8.711936629000775	621
8.72838708800009	621
8.745432171000175	629
8.761951046000831	635
8.778625504000047	641
8.79510229600055	645
8.811999337000088	649
8.828417878999971	653
8.845066838000093	655
8.861310004000188	663
8.878249213000345	665
8.894568421000258	671
8.91115433699997	669
8.927756879000299	673
8.945030963000136	673
8.961458421000316	685
8.97815262900076	703
8.9947592540002	721
9.011563754000235	717
9.028107754000303	729
9.045118671000637	781
9.061914171000353	829
9.079454088000602	861
9.095969212000455	903
9.112451087000409	933
9.129301713000132	931
9.146401421000519	905
9.162953213000037	907
9.179847963000611	909
9.196274087000347	919
9.213381796000249	893
9.230288088000634	885
9.246847962000174	887
9.263510463000785	873
9.280503921000673	815
9.297016546000123	757
9.313402296000277	707
9.329791421000664	609
9.346497379000539	525
9.362877838000713	567
9.37941079600023	541
9.39572671300084	535
9.412907838000137	535
9.429385963000641	533
9.445709546000217	531
9.4629089630007	533
9.480024713000603	541
9.496495879000577	545
9.512896630000796	555
9.529354629000409	559
9.546457254000416	565
9.562854421000338	569
9.579278296000666	571
9.595661213000312	579
9.6127027550001	589
9.629899629000647	589
9.646185879000768	595
9.662721463000707	599
9.680022754000674	605
9.696253546000662	611
9.712690963000568	615
9.7290712540007	621
9.74602712900014	629
9.762187421000817	635
9.778993337999964	639
9.795496379000724	647
9.812336629000129	653
9.828889254000387	655
9.845516754000528	659
9.862007421000271	665
9.879315088000112	667
9.895772546000444	671
9.912736463000329	673
9.929897379000067	677
9.946970588000113	675
9.963784379000572	681
9.980121004000466	697
9.996912046000034	717
10.014188629000273	727
10.03051575400059	727
10.046925546000239	769
10.063971213000514	817
10.081184296000174	857
10.097656296000423	901
10.114357254000424	923
10.130829379000716	937
10.148115963000237	919
10.164748463000251	905
10.181079046000377	915
10.197608463000506	923
10.21490371300024	903
10.23155412899996	895
10.248085546000766	891
10.264783921000344	883
10.282256421000056	843
10.298989005000294	779
10.315335879000486	721
10.33140487900073	651
10.34852454600059	543
10.365015088000291	571
10.381091795999964	543
10.397341296000377	535
10.414452379000068	537
10.430602754000574	535
10.446799879000537	531
10.463340713000434	533
10.48045287900004	537
10.49666696300028	543
10.513763755000582	551
10.53146375400047	563
10.549867379000716	567
10.604893254000672	583
10.622342879000826	587
10.639577255000404	593
10.656799088000298	599
10.672740005000378	605
10.687781171000097	601
10.703876671000216	609
10.719298255000467	615
10.734942171000512	619
10.750900129000001	629
10.767031921000125	631
10.783064505000766	635
10.797099379000429	633
10.811312088000705	641
10.82576187900031	643
10.839890421000746	647
10.854023255000357	651
10.870382713000254	655
10.886356504000105	665
10.903276087999984	667
10.921467463000226	673
10.938997380000728	673
10.955439380000826	677
10.971940838000592	677
10.989663755000038	699
11.007294338000065	717
11.02299921300073	719
11.038644130000648	723
11.054615963000288	773
11.070717796000281	819
11.087982588000159	849
11.10498771300081	897
11.140471588000764	937
11.157428921000246	915
11.177639296000052	915
11.19350988000042	909
11.209297171000799	917
11.225547880000704	897
11.241534838000007	889
11.257565046000309	887
11.273311963000197	875
11.289022755000587	827
11.304935505000685	775
11.320879421000427	719
11.3358401710002	651
11.351030671000444	551
11.366473713000232	567
11.381057463000616	543
11.396190630000092	531
11.410836796000694	529
11.425762255000336	527
11.4405462550003	527
11.455576713000482	529
11.471362670999952	533
11.48828996300017	535
11.504536130000815	541
11.52140496300035	551
11.536835380000412	559
11.553579213000376	563
11.570503088000805	571
11.58817363000071	577
11.605962213000566	577
11.62217808800051	587
11.638416380000308	589
11.655417588000091	595
11.673066088000269	601
11.690543671000341	611
11.706881505000638	611
11.72333388000061	617
11.740019755000503	621
11.75689963000059	631
11.778300880000643	647
11.794820130000517	641
11.811097755000446	649
11.828171630000725	653
11.844807505000063	653
11.861118005000208	661
11.877256338000734	665
11.892196046000208	663
11.907083171000522	663
11.92204738000055	667
11.937357255000279	671
11.953247546000057	675
11.969138088000363	675
11.983922963000623	683
11.998644670999965	697
12.01360925500012	717
12.028343755000606	711
12.043239796000307	719
12.058641796000302	763
12.074449546000324	813
12.09031608800069	847
12.106369380000615	881
12.122415921000538	915
12.13910813000075	935
12.155533588000253	927
12.172083546000067	907
12.189798713000528	913
12.206890046000808	921
12.224291921000258	903
12.24103833800018	897
12.257837796000786	891
12.274880463000045	881
12.292223921000186	855
12.309647880000739	789
12.325966880000124	733
12.342436130000351	663
12.359899213000062	555
12.376960005	579
12.393654630000128	551
12.410231963000115	541
12.427087380000557	535
12.443773130000409	535
12.460392088000845	533
12.47594096300054	533
12.49085967100018	531
12.505763380000644	535
12.521905380000135	543
12.538771338000515	555
12.555863380000119	565
12.571701587999996	571
12.588311506000537	569
12.604404256000635	575
12.619783714000732	581
12.634651423000832	583
12.64921079800024	587
12.666474381000626	589
12.681809256000633	605
12.697347422000348	601
12.713116881000133	609
12.729448465000132	615
12.745001006000166	619
12.760519839000153	625
12.776380881000478	633
12.793125131000124	641
12.809039631000815	643
12.824761464999938	645
12.84075533900068	651
12.857091089000278	657
12.873854423000012	661
12.890392672999951	669
12.906976589000806	667
12.924566506000701	673
12.941130256000179	673
12.957465464000052	675
12.974202465000417	679
12.991283588999977	689
13.007939465000163	707
13.024458464999952	721
13.041281506000814	719
13.05797367300056	743
13.074863881000056	797
13.091483922999942	841
13.10906121500011	873
13.125961548000305	911
13.142867215000479	935
13.159832506000384	933
13.177151964000586	907
13.194171423000626	919
13.210841714000708	915
13.227615298000273	909
13.245073965000302	893
13.261659173000226	895
13.278440506000152	887
13.295051215000058	855
13.312369173000661	797
13.328886381000302	735
13.345162965000782	673
13.3613654640003	577
13.378338048000842	565
13.39495467300003	553
13.41115917300067	539
13.427380881000317	533
13.44474042300044	533
13.46107308900082	533
13.477410881000651	533
13.494092881000142	537
13.511138756000037	545
13.527384089000407	549
13.543932423000115	555
13.560409506000724	563
13.577391298000293	571
13.59391604800021	575
13.6102935480003	579
13.626572923000822	581
13.643774298000608	589
13.660121006000736	593
13.676512298000489	599
13.692932006000774	605
13.710272423000788	609
13.72660246400028	615
13.742936965000808	619
13.75939279800059	625
13.776254756000526	631
13.792668090000006	641
13.80915929799994	643
13.825437881000653	647
13.842408881000665	651
13.85896934000084	657
13.87530867300029	659
13.891572881000684	663
13.908842381000795	667
13.92528158999994	669
13.94224013100029	671
13.958996215000298	673
13.976041215000805	677
13.992193881000276	685
14.009555881000779	703
14.025777423000363	721
14.042801340000551	717
14.059661340000275	733
14.077012006000587	783
14.093952340000214	831
14.111356715000511	869
14.128204382000149	903
14.145512840000265	927
14.162409548000142	931
14.18006209000032	913
14.196736173000318	913
14.214410798000245	917
14.231032840000807	919
14.248400382	897
14.265290131000256	889
14.282596007000393	885
14.299519340000188	871
14.316608131000066	801
14.333328173000154	743
14.34988492299999	681
14.366182715000832	585
14.382431756000187	539
14.399704923000172	557
14.4160393810007	539
14.432363339999938	535
14.448824173000503	533
14.465702090000377	531
14.482015006000438	533
14.49839959000019	535
14.51490421500057	539
14.532129215000168	549
14.548588673000268	555
14.565052881000156	559
14.581430548000753	567
14.598651840000457	571
14.615000798000437	579
14.631308340000032	583
14.64789884000038	587
14.665251506000459	591
14.682270465000329	599
14.698904798000513	601
14.715882965000674	609
14.731967880999946	615
14.749112673000127	617
14.76543054800004	623
14.78229567300059	631
14.799059548000514	637
14.815993465000247	643
14.832287006000115	649
14.849629173000721	651
14.86600584000007	655
14.882998132000466	659
14.899441090000437	663
14.916547965000063	667
14.933121132000451	673
14.950181798000813	673
14.966409506000673	671
14.983652632000485	673
15.000077215000601	681
15.017029131000527	701
15.03351046500029	721
15.050397382000483	719
15.066666173000158	729
15.084015673000067	783
15.100591882000117	829
15.117715257000782	863
15.1343468820005	909
15.151586548000523	929
15.168322548000106	931
15.18562367300001	909
15.202415506000762	907
15.219129423000595	911
15.235756548000609	915
15.252199215000473	895
15.269748798000364	891
15.286204673000611	887
15.302829632000794	869
15.319557673000418	821
15.33666884000013	761
15.356581840000217	687
15.37541388200043	581
15.393122423000023	569
15.410657090000313	549
15.427971173000515	535
15.44510792300025	529
15.461442757000441	533
15.477758632000587	531
15.494823214999997	533
15.511573673000385	539
15.528073590000531	541
15.54444004800007	549
15.561445007000657	561
15.577891339999951	563
15.594283507	569
15.610937257000842	575
15.628186464999999	577
15.64477317300043	583
15.660950715000581	587
15.677651423000498	593
15.69451029800075	603
15.711020507000285	605
15.727923715000543	609
15.744607007000013	615
15.76105754800028	621
15.77771834000032	625
15.794392257000254	633
15.811144465000325	639
15.827962757000023	643
15.844592340000418	647
15.861153798000487	653
15.877912465000009	659
15.894480465000015	663
15.91145879800024	667
15.928003632000582	667
15.944706632000816	669
15.961248673000227	673
15.978072423000413	671
15.994590923000032	677
16.01128979800069	693
16.027992215000268	709
16.0446885070005	721
16.061348298000667	715
16.07808817300065	745
16.094922507000774	799
16.111608590000287	839
16.128417590000026	875
16.14515067299999	913
16.161844840000413	935
16.178803257000254	921
16.195527215000766	909
16.212254132000453	909
16.229224548000275	913
16.245894590000717	913
16.262687882000137	893
16.2795061730003	889
16.296215215000302	887
16.31306238200068	863
16.33002042299995	811
16.346646632000557	751
16.363136048000342	689
16.37973342300029	593
16.396116757000527	553
16.412448798000696	559
16.429010132000258	541
16.446096965000834	537
16.462712632000148	539
16.47932954800035	535
16.49615138200079	539
16.5124572980003	537
16.529498590000003	537
16.54604825700062	549
16.562360257000364	553
16.579016465000677	559
16.595356465000805	567
16.612362882000525	569
16.630127923000146	577
16.64643417300067	581
16.663034673000766	583
16.67995046500073	591
16.696202840000296	599
16.71257013200011	601
16.728936256999987	607
16.74585959000069	609
16.762871674000053	615
16.779427466000016	623
16.79588775800039	629
16.812364465999963	635
