# Supplementary material for: Automated diagnosis of heart valve degradation using novelty detection algorithms and machine learning
Source: PLoS One. 2019 Sep 26;14(9):e0222983. doi: 10.1371/journal.pone.0222983 (PMC6762068; doi:10.1371/journal.pone.0222983)
Supplement: S2 Dataset — (ZIP) [file pone.0222983.s002.zip › Test_data/Data_20180731_154740.csv]

NFC Sensor Tag Measurement
2018/07/31 15:47:40
t	Data
0.0	575
0.016824373999952513	579
0.033765249999305524	587
0.051131665999491815	591
0.06891833299960126	599
0.08482195799933834	597
0.10310554199986655	603
0.11998524999944493	607
0.13567283300017152	607
0.15171449899935396	615
0.16704329200001666	621
0.1832692499992845	623
0.19850254199991468	623
0.21355695799957175	627
0.2289194579998366	633
0.24439620799967088	635
0.2595418749997407	637
0.27526133299943467	639
0.2904510409998693	645
0.3052887079993525	649
0.32059416599986434	647
0.3369996669998727	649
0.35246887499943114	653
0.3676147919995856	657
0.38272104199950263	657
0.3983412079996924	657
0.4138814999996612	665
0.4293095829998492	675
0.4445514169992748	693
0.4606863749995682	761
0.4769473749993267	843
0.49354433299959055	883
0.5091172920001554	895
0.5247442499994577	895
0.5407858329999726	903
0.5569420839992745	897
0.5727492919995711	901
0.5888692919997993	895
0.6052060829997572	899
0.6218111660000432	895
0.638166416999411	883
0.655562457999622	887
0.6733725829999457	863
0.6893095420000463	807
0.7068224999993618	741
0.7228650419992846	683
0.7392806249999921	595
0.7573276670000268	527
0.7735081669998181	577
0.7897594999994908	569
0.8072496669992688	569
0.8241068749994156	569
0.8402625829994577	569
0.8566586249999091	573
0.872959374999482	577
0.890520082999501	587
0.9072347089995674	593
0.9238913330000287	597
0.9398014999997031	599
0.956014999999752	601
0.9738487919994441	603
0.9897916669997358	611
1.0069391249999171	611
1.0236294169999383	615
1.0401024169996163	617
1.0560717499993189	617
1.0728282919999401	625
1.0897905000001629	629
1.1078293749997101	633
1.1242143749996103	637
1.1417468330000702	637
1.1592614579994915	643
1.1759172499996566	647
1.1923917499998424	653
1.2096694579995528	655
1.226725790999808	659
1.2433907499998895	657
1.260341041999709	661
1.2776064169993333	661
1.2947121669994885	665
1.311408040999595	669
1.3279437920000419	673
1.344892207999692	671
1.3617000409994944	673
1.3783948339996641	675
1.3946087499998612	675
1.411470250000093	681
1.4287347089994	689
1.4449460830001044	703
1.4614926249996643	747
1.479187582999657	843
1.4964709159994527	893
1.5135902089996307	909
1.5303758330001074	907
1.5480529589995058	913
1.5653263329995752	915
1.5819748750000144	911
1.5987850000001345	911
1.615914832999806	903
1.6331597919997876	907
1.6563305829995443	893
1.6745202920001248	877
1.6914567499998157	833
1.7093965419999222	769
1.7267509160001282	717
1.7440806249996967	611
1.760529791999943	525
1.7776337919995058	587
1.7946367499998814	573
1.8115651250000155	573
1.8281355839999378	573
1.845138166999277	573
1.8620401669995772	575
1.8803680419996454	579
1.8975026250000155	583
1.915471332999914	589
1.9325198339993221	595
1.9489559169996937	599
1.9654249999994136	601
1.9824753749999218	603
1.9999568749999526	603
2.0163145420001456	607
2.032849083999281	613
2.0499719579993325	617
2.0667942919999405	623
2.0834625419993245	623
2.0998314580001534	625
2.116636374999871	627
2.1334154999995008	631
2.1499721249992945	637
2.166404749999856	639
2.1835087089993976	641
2.2006758329998775	643
2.216966291999597	645
2.233325208999304	647
2.2502434999996694	653
2.2665277079995576	657
2.2831515839998247	657
2.299785499999416	657
2.317543958999522	659
2.333992083999874	661
2.350430041999971	665
2.3668390419998104	667
2.384102584000175	667
2.4007353329998296	667
2.417250499999682	669
2.4336899999998423	677
2.450688166999498	693
2.4673364169993874	737
2.484036166999431	831
2.5006832079998276	883
2.5181022500000836	897
2.5348124590000225	899
2.5511244579993217	901
2.5682470419997117	907
2.5854479169993283	905
2.601794874999541	899
2.6183912090000376	895
2.63497820900011	891
2.6521175419993597	887
2.668905042000006	873
2.685346708999532	859
2.701693749999322	801
2.719128499999897	739
2.736631541999486	675
2.75741966699934	561
2.7752637499997945	571
2.7922277509997	561
2.809613249999529	567
2.8261801669996203	567
2.842456583999592	565
2.858985584000038	565
2.875941208999393	567
2.8925110840000343	573
2.9091309589994125	579
2.925566541999615	585
2.943001749999894	589
2.9606612919997133	589
2.977190416999292	593
2.9939785839997057	595
3.010787624999466	599
3.0278622499999983	603
3.0444611249995432	605
3.0608487499994226	609
3.0773351669995463	613
3.094490292000046	615
3.1111132500000167	619
3.1278918759999215	623
3.144384999999602	627
3.1606658749997223	627
3.1777531259995158	629
3.194407124999998	633
3.2107392090001667	639
3.2273695009998846	643
3.244521624999834	643
3.260900249999395	645
3.2774598339992735	649
3.294064624999919	649
3.3111685839994607	655
3.327797833999284	659
3.344439374999638	659
3.3606739169999855	657
3.3780831260000923	659
3.394475999999486	665
3.4112691249993077	665
3.427896125999723	671
3.4449811249996856	677
3.46132737500011	693
3.4789182499998788	765
3.4956011249996664	851
3.512991583999792	887
3.529779958999825	899
3.5481087089992798	899
3.565537417000087	901
3.5823407509997196	909
3.5998989169993365	899
3.6165991249999934	891
3.6337086260000433	901
3.6510636249995514	883
3.6677512919995934	881
3.6843051669993656	859
3.7009655419997216	819
3.7184534589996474	765
3.734615374999521	701
3.7507176669996625	617
3.767345500999909	521
3.784490041999561	585
3.800601041999471	559
3.817084208999404	561
3.833698542000093	561
3.8508338749998074	561
3.8674231259992666	563
3.884168666999358	567
3.900450708999415	571
3.9177612089997638	577
3.934205251000094	583
3.9506039589996362	585
3.9676418339995507	591
3.984704251000039	593
4.0008209170000555	591
4.017324417000054	595
4.035215500000049	601
4.0523378759999105	605
4.068588500999795	613
4.084886833999917	613
4.101777249999941	615
4.119181583999307	617
4.135330458999306	619
4.151721249999355	625
4.168965500999548	629
4.185792249999395	633
4.201823833999697	635
4.218203291999998	635
4.235189000999526	641
4.252141500999642	645
4.268426625999382	647
4.284638666999854	649
4.30144937499972	649
4.318602375999944	649
4.334851167000124	653
4.350992042000144	655
4.36815045899948	659
4.385040250999737	661
4.401132584000152	659
4.417807875999642	661
4.43500987599964	665
4.451800709000054	673
4.46808508399954	693
4.484878666999975	751
4.502191583999775	847
4.519514375999279	891
4.535839916999976	891
4.552390416999515	887
4.569496791999882	897
4.586390041999948	909
4.602900041999419	901
4.61949420899964	883
4.636481916999401	883
4.6539837509999415	887
4.671690833999492	887
4.690368583999771	867
4.707821916999819	833
4.726111083999967	763
4.743295958999624	691
4.760226166999928	599
4.777245708999544	511
4.793958291999843	591
4.811016416999337	567
4.8276528759997746	565
4.844296041999769	559
4.861136583999723	561
4.878536666999935	561
4.895220041999892	565
4.9116547509993325	573
4.928539083999567	577
4.945685126000171	583
4.9623287089998485	585
4.979006916999424	589
4.995629416999691	591
5.012954166999407	593
5.0296536259993445	601
5.045993041999282	603
5.062851375999344	607
5.079981083999883	609
5.096393583999998	613
5.1131016669996825	617
5.129652042000089	621
5.146773166999992	625
5.163610583999798	627
5.180087208999794	629
5.196596000999307	633
5.213926583999637	637
5.23036487599984	641
5.247019250999983	645
5.263709333999941	647
5.280631833999905	647
5.297063500999684	649
5.313649833999989	653
5.330134791999626	657
5.347329041999728	657
5.364543333999791	659
5.380819375999636	659
5.397256876000029	661
5.414125876000071	661
5.4311310419998335	669
5.447604083999977	675
5.464296708999427	683
5.481105750999632	713
5.498551833999954	801
5.516109500999846	873
5.53525587599961	893
5.552646291999736	897
5.569895791999443	895
5.586525625999457	899
5.6039373759995215	907
5.620368584000062	897
5.637655666999308	893
5.654165500999625	883
5.671253750999313	883
5.691433459000109	877
5.709419041999354	841
5.727336166999521	781
5.744438918999549	715
5.7617548769994755	639
5.778934711000147	527
5.795679959999688	581
5.812341210999875	555
5.829890584999703	563
5.846136751999438	563
5.862695335999888	561
5.879274793999684	559
5.896245209999506	563
5.913014001999727	569
5.930223084999852	573
5.947497793999901	579
5.964039126999523	583
5.981081543999608	585
5.998010668999996	587
6.0157360019993575	591
6.032233502000054	595
6.049575668999751	601
6.066604834999453	607
6.08540854399962	611
6.101806793999458	615
6.119336543999452	613
6.136311543999909	615
6.153364501999931	619
6.169628543999352	627
6.1864511269996	629
6.203494710999621	633
6.2206151269992915	635
6.236987126999338	639
6.253953501999604	641
6.270662543999606	645
6.287578043999929	649
6.3040712519996305	651
6.320759960000032	653
6.337653335999676	653
6.354457669000112	655
6.370516876999318	659
6.387288960999285	659
6.404452961000061	661
6.421099127000161	661
6.437265419000141	663
6.454357044000062	669
6.471073793999494	683
6.488246168999467	715
6.504863585999374	803
6.522376461000022	869
6.539705876999506	891
6.561252043999957	895
6.578299711	899
6.595722751999347	901
6.614253376999841	899
6.631518709999909	901
6.648522210999545	895
6.66627737699946	891
6.6837836690001495	877
6.701238293999268	875
6.718644668999332	827
6.736738668999351	761
6.753865960999974	703
6.770847668999522	619
6.787257586000123	517
6.804192668999349	583
6.820867626999643	557
6.83753446099945	557
6.853871168999831	557
6.870655793999504	559
6.88754875199993	563
6.904358668999521	565
6.920473251999283	567
6.937189835999561	573
6.954100918999757	581
6.9708200019995274	587
6.987070002999644	589
7.003992418999587	589
7.020848501999353	593
7.037668586000109	595
7.054065085999355	599
7.0708112519996575	603
7.087643085999844	609
7.10466983599963	613
7.120877585999551	613
7.137730043999909	617
7.154551251999692	619
7.17117729399979	625
7.187556210999901	629
7.204420086000027	631
7.221174919000077	633
7.238149043999329	635
7.254311085999689	639
7.271812252000018	643
7.288930876999984	649
7.305698835999465	649
7.321967793999647	649
7.338927710999997	651
7.355642460999661	653
7.372832211000059	655
7.391730251999434	661
7.409614918999978	661
7.427093335999416	665
7.443918418999601	667
7.461137126999347	669
7.478584001999479	683
7.495457876999353	719
7.512825418999455	813
7.529820376999851	875
7.547299668999585	893
7.5643650439997145	901
7.581749252000009	899
7.59891887699996	899
7.616148377000172	903
7.632886960999713	901
7.6501490439995905	889
7.667575252999995	891
7.6850665860001754	885
7.7017475439997725	865
7.720122210999762	841
7.737598460999834	791
7.754807376999452	731
7.771027752000009	655
7.787874377999287	557
7.804752793999796	553
7.821554960999492	553
7.837878252999872	555
7.854908919000081	555
7.871800836000148	559
7.888780293999844	563
7.905179835999661	565
7.922063918999811	569
7.939144586000111	573
7.95613541900002	579
7.972619211000165	585
7.9895880019994365	589
8.005721501999687	589
8.022687835999932	591
8.038959002999945	591
8.05514341900016	595
8.071401918999982	601
8.088492793999649	607
8.104754711000169	613
8.121141918999456	611
8.13761529400017	613
8.154844543999388	619
8.171263626999462	623
8.187779752999631	627
8.204265544000009	631
8.2212006689997	633
8.237897586000145	635
8.254390043999592	639
8.270808501999454	643
8.287985002999449	647
8.30447900299987	649
8.320813251999425	647
8.337279544000012	653
8.354483502999756	653
8.370751251999536	657
8.38736375299959	659
8.403916627999934	659
8.421082335999927	661
8.437668585999745	661
8.454228793999391	667
8.470579668999562	673
8.48782762799965	687
8.504510085999755	731
8.521689043999686	819
8.53869004399985	873
8.555842877999567	895
8.572392918999867	903
8.589108627999849	899
8.605584836000162	899
8.622748793999563	907
8.639343377999467	895
8.655806043999291	893
8.6722419609996	887
8.689605543999278	887
8.706024168999647	875
8.722767460999421	847
8.739348752999831	791
8.756386127999576	747
8.77267362800012	675
8.789113668999562	595
8.805276543999753	525
8.822296293999898	579
8.838647793999371	563
8.855131127999812	565
8.871466169000087	563
8.888617835999867	565
8.905445585999587	565
8.921844043999954	567
8.939031793999675	571
8.955376752999655	577
8.97234366900011	585
8.988921127999674	587
9.0057769189998	589
9.022136918999422	591
9.039197543999762	589
9.055409960999896	595
9.07240479399934	601
9.088920377999784	607
9.105755460999717	611
9.122156585999619	611
9.139085961000092	613
9.155421835999732	617
9.172471293999479	623
9.188881252999636	629
9.205827502999455	631
9.222229835999315	631
9.239476918999571	633
9.255713752999327	639
9.272743253000044	641
9.289166002999991	645
9.306042627999886	647
9.322265961000085	649
9.339382460999332	649
9.35568641899954	653
9.372674668999935	655
9.389164793999953	659
9.40612587799933	659
9.422618044000046	659
9.439754752999761	659
9.455970252999577	661
9.472899878000135	667
9.489302877999762	681
9.506208585999957	705
9.522914960999515	793
9.540221460999419	867
9.55663454399928	889
9.573926960999415	889
9.590337128000101	893
9.607435877999706	903
9.624098835999575	907
9.641083169000012	893
9.657846127999619	889
9.675023585999952	893
9.695574252999904	879
9.712954294000156	879
9.731954252999458	853
9.749480419000065	799
9.767132960999334	729
9.784465585999897	653
9.800776043999576	543
9.818012710999938	553
9.834877210999366	555
9.851987752999776	559
9.869864502999917	561
9.886477086000014	561
9.903229793999344	561
9.920262294000167	563
9.937515795999389	565
9.954906086999472	575
9.972090087999277	583
9.990335462000075	589
10.00733350399969	591
10.023655087999941	593
10.040353753999625	593
10.057251295999777	599
10.074242046000109	603
10.090410336999412	607
10.106548170999304	609
10.12360725399958	615
10.14046358699943	615
10.15662854599941	617
10.17308212899934	621
10.190054878999945	627
10.207069878999391	631
10.223435003999839	633
10.239697128999978	635
10.256683628999781	637
10.273836128999392	641
10.289840628999627	647
10.306189629000073	649
10.323240878999968	649
10.340414878999582	649
10.356958921000114	653
10.373320795999462	655
10.390283961999558	659
10.40721787899929	661
10.423671503999685	661
10.439886920999925	659
10.456763586999841	663
10.474011212999358	669
10.490250670999558	679
10.506596711999919	697
10.524213670999416	769
10.540695795999454	855
10.557297295999888	885
10.5740314629993	897
10.590505753999423	897
10.607092545999876	901
10.623880962999465	905
10.640270336999492	895
10.656758878999426	897
10.673571087999335	891
10.690208086999519	885
10.70674429599967	887
10.72367029599991	871
10.74029354599952	841
10.757053587999508	785
10.773754713000017	717
10.790036671000053	659
10.8064220870001	563
10.82296779599983	545
10.839527545999772	553
10.855865628999709	555
10.872547338000004	561
10.889746170999388	561
10.906057378999321	565
10.922890838000058	563
10.940566921000027	567
10.956825211999785	573
10.973286837999694	579
10.990497628999947	585
11.007417503999932	589
11.02382454599956	589
11.040369587999521	589
11.057538753999324	595
11.074451837999732	599
11.090492378999443	603
11.106759086999773	607
11.1241325459996	609
11.140917586999421	615
11.157380837999881	615
11.173748753999462	619
11.190696046000085	625
11.207678837999993	629
11.22425437899983	633
11.240592295999704	633
11.2575818790001	635
11.274686753999958	639
11.290892295999583	643
11.307264504999694	645
11.32442721299958	649
11.341177587999482	651
11.357736420999572	651
11.37413842099977	655
11.390981962999831	657
11.407940712999334	659
11.42440612900009	659
11.440641129000142	659
11.45777058800013	659
11.474772920999385	665
11.491078628999276	671
11.507407712999338	687
11.524642921000122	727
11.54166996299955	825
11.55852125399997	881
11.575031087999378	897
11.592464420999931	893
11.610579712999424	897
11.62840221299939	907
11.646510962999855	905
11.664064545999281	891
11.68103967099978	887
11.699255962999814	879
11.71603437900012	885
11.733126295999682	867
11.750317795999763	833
11.76818312999967	767
11.784632879000128	707
11.800929629000166	625
11.817735046000053	519
11.834457754000141	587
11.851411128999644	559
11.868290921000153	561
11.885383087999799	557
11.901718545999756	559
11.919000588000017	559
11.935364420999576	563
11.9543332129997	569
11.971547503999318	581
11.988705712999945	583
12.005680962999577	589
12.022352379999575	589
12.0393510039994	589
12.056346003999352	593
12.073605046000011	595
12.090238670999497	603
12.106577421000111	605
12.123156046000076	607
12.140254879000167	609
12.15659217099983	615
12.173794420999911	619
12.190443587999653	623
12.207463420999375	629
12.224146045999987	631
12.241053128999738	633
12.257600212999932	637
12.274776962999567	637
12.291166588000124	643
12.308214295999278	645
12.324658255000031	647
12.341721503999906	649
12.358095879999382	651
12.375207504000173	653
12.391563213000154	657
12.408663254999738	661
12.425101295999411	659
12.44202483799927	659
12.458577837999655	661
12.475444503999825	667
12.491765295999357	669
12.509046795999893	683
12.5256094209999	715
12.542646420999517	803
12.559241962999295	867
12.576300545999402	889
12.592862505000085	897
12.609956670999964	899
12.62653725400014	905
12.643966087999615	901
12.660598045999905	897
12.677716712999427	889
12.698427254999842	897
12.716602337999575	885
12.734494129999803	877
12.75165471299988	849
12.768771004999508	793
12.78553771299994	723
12.802684379999846	659
12.819922920999488	549
12.836267795999447	557
12.852857420999499	551
12.870043295999494	559
12.88681558799999	561
12.903572587999406	563
12.91994204599996	563
12.937147337999704	563
12.954233421000026	567
12.97056625499954	573
12.987050754999473	581
13.004291795999961	581
13.021161255000152	585
13.03761392099932	587
13.05415225499928	591
13.070995670999764	595
13.088107546000174	603
13.104582879999725	605
13.120739379999577	607
13.137740254999699	611
13.15485162999994	615
13.171052212999712	617
13.187352588000067	621
13.204671795999275	623
13.221493379999629	629
13.2380573800001	631
13.254520505000073	635
13.27140417099963	637
13.288634920999357	643
13.305942463000065	647
13.324418420999791	647
13.342353004999495	649
13.359772712999984	653
13.376360837999528	653
13.39310725499945	655
13.41014733799966	659
13.426808004999657	661
13.443164962999617	663
13.460183462999339	661
13.477139504999286	663
13.494003295999391	669
13.510297670999535	677
13.526518462999775	697
13.54398179599957	765
13.561218963000101	857
13.577923420999468	887
13.594532170999628	897
13.611729879999984	895
13.628510670999276	905
13.646318712999346	907
13.668116879999616	903
13.685650837999674	903
13.702684045999376	893
13.719997088000127	887
13.737305296000159	877
13.75464900499992	849
13.771340004999729	801
13.788061795999965	745
13.804484254999807	677
13.820732587999373	579
13.837427796000156	523
13.854041421000147	571
13.87050725500012	565
13.887007962999633	563
13.903853795999567	561
13.920517380000092	561
13.93704000499929	563
13.953515420999793	567
13.97008025499963	575
13.986444295999718	581
14.003044504999707	583
14.019612754999798	585
14.036110129999543	587
14.05273954599943	591
14.069681463000052	593
14.086189545999332	597
14.102838004999285	599
14.119774838000012	601
14.136179588999767	605
14.15281204799976	611
14.169542255999659	613
14.185861506000037	619
14.202434797999558	621
14.219479088999833	621
14.23595579799985	627
14.252337922999686	629
14.269072838999818	635
14.285597630999291	637
14.302554756000063	639
14.319609505999324	643
14.336784546999297	645
14.353709381000044	647
14.370734588999767	653
14.387230798000019	653
14.404630256000019	655
14.42088692299967	655
14.438087380999605	657
14.454567881000003	661
14.471540880999783	663
14.488116505999642	667
14.505560963999415	669
14.524173505999897	681
14.542726880999908	731
14.55956517300001	825
14.577596340000127	877
14.594239506000122	893
14.610802088999662	895
14.627464630999384	901
14.644567880999602	901
14.661342547999993	901
14.67811433999941	895
14.694710213999315	887
14.71170675599933	887
14.728420047999862	885
14.744802088999677	873
14.761300297999696	849
14.778694839999844	805
14.79530842299937	729
14.811360338999293	681
14.82792729799985	583
14.844846340000004	517
14.861074130999441	567
14.877441755999826	555
14.894224173000111	559
14.910957256000074	561
14.9273495059997	563
14.943972755999312	563
14.960336338999696	565
14.977515089999542	569
14.993930589999763	577
15.010218338999948	583
15.026521338999373	587
15.043788631000098	591
15.060219756000151	591
15.076574672999413	593
15.09300359000008	597
15.110112630999538	605
15.126545131000057	607
15.142917797999871	607
15.159407964999446	613
15.176276338999742	615
15.192823130999386	619
15.209232006000093	621
15.225711755999328	627
15.243101755999305	629
15.25955192299989	631
15.275849880999885	635
15.292457214999558	639
15.309794755999974	645
15.32610688099976	647
15.34240538099948	647
15.359003005999512	649
15.37614817299982	653
15.392653214999882	655
15.409013255999525	657
15.425284339999962	659
15.442296464999345	659
15.458701047999966	661
15.475320298000042	663
15.491708589000154	667
15.508821172999887	671
15.525123130999418	681
15.541503923000164	701
15.558583089999956	779
15.575933922999866	863
15.593053797999346	891
15.610031880999486	905
15.626718423000057	899
15.644498464999742	901
15.661000381000122	903
15.677902714999618	895
15.69455483999991	893
15.711657297999409	895
15.728351380999811	889
15.744897464999667	887
15.761344380999617	865
15.778840339999988	817
15.795174881000094	757
15.811366922999696	701
15.827858339999693	611
15.844958505999784	519
15.861220130999754	589
15.877831714999957	559
15.894281922999653	561
15.911231964999388	561
15.927748047999557	561
15.944337965000159	559
15.96077425600015	561
15.977823464999346	567
15.994306423000126	575
16.0106056730001	581
16.026957256999594	587
16.044067255999835	589
16.060348756000167	589
16.07665629799976	591
16.093333672999506	597
16.110469755999475	603
16.127053256999716	605
16.143753297999865	605
16.16018850599994	611
16.177255214999605	615
16.193777089999458	619
16.209981590000098	623
16.226158922999275	625
16.243401839999933	629
16.259893047999867	631
16.276116964999346	635
16.29432183999961	643
16.31138671499957	643
16.327751464999892	647
16.344473589999325	649
16.36080821499945	649
16.377269132000038	651
16.393792172999383	655
16.41073992299971	659
16.427832714999568	661
16.44439804800004	659
16.46080504800011	661
16.47788579799999	661
16.49496546499995	667
16.51127146499948	669
16.527823006999824	677
16.544861381999908	697
16.562173422999876	771
16.578982297999573	851
16.595415297999352	883
16.61284438199982	899
16.62990621500012	901
16.64634429799935	907
16.662935464999464	901
16.680066922999686	893
16.69703733999995	899
16.714005589999942	895
16.73035408999931	883
16.7473899229999	877
16.764408839999305	869
16.780983255999672	829
16.79758267299985	775
16.81499746499958	713
