# Supplementary material for: Automated diagnosis of heart valve degradation using novelty detection algorithms and machine learning
Source: PLoS One. 2019 Sep 26;14(9):e0222983. doi: 10.1371/journal.pone.0222983 (PMC6762068; doi:10.1371/journal.pone.0222983)
Supplement: S2 Dataset — (ZIP) [file pone.0222983.s002.zip › Test_data/Data_20180731_162741.csv]

NFC Sensor Tag Measurement
2018/07/31 16:27:41
t	Data
0.0	543
0.014959000000089873	553
0.030361125000126776	549
0.0466353749998234	559
0.0619082499997603	569
0.07698066700049822	569
0.09234462499989604	573
0.10774345800018637	577
0.12334008400011953	585
0.13875341699986166	593
0.15421579200028646	595
0.17105350000019826	607
0.18732466700021178	609
0.20412175100045715	619
0.2203557089997048	625
0.23618579200046952	627
0.25197066700002324	629
0.26821070900041377	639
0.28361858400057827	641
0.2983673340004316	643
0.3135687920002965	645
0.3290357089999816	651
0.34431537599994044	655
0.3596860010002274	657
0.3753207500003555	655
0.390500792000239	673
0.4057111669999358	691
0.4218734169999152	709
0.43825125100011064	707
0.45498075100022106	729
0.4708845000004658	783
0.4872492089998559	821
0.5034219170001961	859
0.5195200420002948	897
0.5387815419999242	925
0.5553176670000539	921
0.573387417000049	897
0.5896225010001217	909
0.6057994170005259	901
0.6228059169998232	897
0.639700583999911	895
0.6557384590005313	883
0.6718012500004988	885
0.6886873339999511	851
0.705237250999744	809
0.7228679999998349	745
0.7392250419998163	701
0.7562482089997502	595
0.7726588750001611	531
0.7888590009997642	553
0.8053303759998016	537
0.8220776250000199	535
0.8384760010003447	533
0.8553226670001095	531
0.8720494589997543	531
0.8888335009996808	533
0.9060700840000209	539
0.9239068340002632	547
0.9404137920000721	561
0.9568508339998516	563
0.973472251000203	567
0.9904619170001752	577
1.0069217090003804	581
1.0240030009999828	585
1.0405840009998428	593
1.0570727920003264	595
1.0740827919998992	599
1.090718041999935	605
1.1077166670002043	609
1.1250069590005296	619
1.1418227499998466	625
1.1589640419997522	633
1.1750187509996977	635
1.1915997510004672	641
1.2089525010005673	647
1.2256586670000615	655
1.2416429169998082	659
1.2580669999997554	663
1.2745880009997563	665
1.2910820010001771	671
1.3070168750000448	673
1.3244515420001335	679
1.3407806260001962	683
1.3570751260003817	681
1.3731635009999081	681
1.390323042000091	689
1.4067164590005632	713
1.4233455430003232	731
1.4393929590005428	725
1.4561737089998132	735
1.472779208999782	785
1.490302125999733	833
1.5068742920002478	869
1.5235614180000994	907
1.541198417000487	941
1.5602996670004359	941
1.5776539170001342	921
1.5946390010003597	917
1.61207958399973	927
1.6288917510000829	927
1.6462615420005022	917
1.6672936670001945	901
1.6845628760002	901
1.7012647090004975	857
1.7174182090002432	795
1.7320751670004029	733
1.7470582920004745	677
1.7618426260005435	601
1.776906666999821	529
1.7916015420005351	569
1.8067465840003933	551
1.8221411670001544	549
1.8404143759998988	551
1.8564517510003498	545
1.8745766680003726	539
1.890718542000286	545
1.9089850010004739	545
1.9252949589999844	559
1.9429322510004567	561
1.9590934590005418	571
1.97561962600048	571
1.9913935419999689	577
2.0079095840001173	581
2.0249222510001346	589
2.041872792000504	593
2.058023501000207	599
2.0750347089997376	603
2.091551542000161	609
2.1082075430003897	611
2.1250618340000074	617
2.1417823339997994	625
2.1587650010005746	629
2.1758042930005104	633
2.191833542000495	641
2.2086007509997216	645
2.226927251000234	651
2.2440613340004347	659
2.2606836679997286	661
2.27754700100013	665
2.2945312930005457	669
2.31154991800031	673
2.3280320840003697	675
2.345272792999822	677
2.3617064179998124	679
2.3788605010004176	681
2.3954302930005724	681
2.4124068339997393	705
2.428938584000207	723
2.4459556680003516	725
2.462392543000533	735
2.4798392089996923	787
2.4964365430005273	833
2.513735792999796	865
2.530491000999973	909
2.548590334000437	937
2.565697793000254	937
2.582416793000448	915
2.59992666800008	921
2.616900084000008	921
2.6337582510004722	919
2.6512172089996966	905
2.668653001000166	891
2.6852595840000504	897
2.7017146260004665	869
2.7190782509997007	821
2.736205250999774	747
2.752434418000121	691
2.768887334000283	593
2.785934293000537	543
2.8029115010003807	561
2.8199870429998555	547
2.836831001000064	539
2.8565537510003196	543
2.874382168000011	539
2.8918911680002566	539
2.908712043000378	537
2.9260353340005167	545
2.942539542999839	555
2.9597559180001554	559
2.9760256680001476	565
2.9929508760005774	569
3.009604083999875	575
3.026556959000118	579
3.0428455840001334	585
3.059421126000416	589
3.076143668000441	595
3.093260667999857	601
3.11000125100054	605
3.128299918000266	611
3.145123209000303	619
3.1621563759999844	623
3.1789401260002705	631
3.1956438340002933	633
3.212212668000575	639
3.229644584000198	647
3.246211876000416	651
3.262553917999867	655
3.279256376000376	657
3.296461501000522	663
3.312822793000123	665
3.3295918359999632	669
3.346184085999994	673
3.3632854190000216	677
3.3799336279998897	677
3.3964854610003385	677
3.4128865020002195	695
3.4302170860000842	717
3.4466460439998627	721
3.4633212939997975	719
3.480007836000368	759
3.4972570859999905	811
3.5141543780000575	847
3.5307827940005154	887
3.5472847520004507	917
3.564700793999691	937
3.5812440859999697	929
3.597926794000159	907
3.614841044000059	917
3.632092711000041	921
3.6491595030001918	909
3.666021961000297	901
3.6826614609999524	895
3.701370126999791	891
3.7180119610002293	843
3.7350020860003497	781
3.7514524190000884	729
3.768593919000523	649
3.785248461000265	551
3.8015956690005623	581
3.818028210999728	549
3.835212128000421	541
3.8523213360003865	537
3.869369877999816	535
3.8858859190004296	537
3.902985419000288	539
3.9198808780001855	541
3.935876336000547	545
3.9520901690002574	551
3.9689630439997927	561
3.985464127999876	567
4.001920294000229	571
4.018296336000276	573
4.0353860860004716	577
4.052144586000395	585
4.068949253000028	589
4.085429294000278	595
4.102335710999796	601
4.1187126690001605	605
4.135256835999826	607
4.151602752000144	613
4.168706835999728	623
4.185309919000247	629
4.201670127000398	635
4.217951794000328	637
4.235197378000521	643
4.251736127000186	647
4.2679223770001045	649
4.285456794000311	657
4.30249196099976	661
4.3189855030004765	665
4.335499585999969	665
4.352099669000381	671
4.369047043999672	673
4.385733502999756	673
4.401970586000061	677
4.41860625299978	691
4.4357890030005365	709
4.452018918999784	723
4.4689165859999775	719
4.485773461000463	757
4.5022944610000195	811
4.519775128000219	849
4.536797169000238	885
4.553461253000023	919
4.570186961000218	931
4.587218669000322	923
4.60437529400042	909
4.620844336000118	911
4.637093794000066	917
4.654462919000252	897
4.671858544000315	893
4.688612795000154	885
4.706430877999992	885
4.72580604399991	845
4.74536350299968	771
4.762067003000084	711
4.779534586000409	609
4.796569752999858	525
4.81375437800034	555
4.830992418999813	535
4.847898627999712	535
4.864984628000457	537
4.881900753000082	535
4.898966503000338	535
4.915897544000472	533
4.933049793999999	539
4.950323918999857	551
4.9671875439998985	555
4.984324294000544	565
5.001960544000212	571
5.019019670000489	575
5.036099419000493	575
5.052512961000502	583
5.0690502110001034	587
5.086190419000559	593
5.103246169999693	599
5.119925961000263	605
5.136624128000221	605
5.153746920000231	613
5.170743335999759	621
5.18701541900009	627
5.2043358359997	635
5.220549503000257	641
5.236892961000194	641
5.2534860450005	647
5.270611253000425	653
5.287356419000389	659
5.304285670000354	663
5.32054171100026	665
5.336834878000445	665
5.353993460999845	671
5.37091950300055	675
5.387228585999765	675
5.403639420000218	677
5.420764753000185	691
5.437763918999735	709
5.454230002999793	721
5.470788169000116	717
5.4877955439997095	741
5.5052583360002245	797
5.521805711000525	837
5.538291711000056	867
5.555651503000263	911
5.57366021100006	939
5.592013127999962	927
5.61230771100054	907
5.629704378000497	921
5.64665829400019	915
5.663548045000425	901
5.680354003000502	891
5.697090585999831	885
5.71468096100034	885
5.731475628000226	849
5.748372711000229	779
5.765031877999718	719
5.781916503000502	641
5.79850617000011	533
5.815137045000483	579
5.8318132940003125	547
5.848908670000128	541
5.865478003000135	537
5.882097794000401	531
5.898818086000574	533
5.915925545000391	529
5.93227704400033	533
5.948912670000027	539
5.965638878000391	549
5.982583085999977	559
5.999023960999693	565
6.015676877999795	567
6.031875045000561	571
6.048989877999702	577
6.065599002999988	583
6.081998878000377	587
6.098399127999983	591
6.115539336000438	595
6.1319232109999575	603
6.148692669999946	609
6.165517919999729	613
6.182440710999799	621
6.198904378000407	625
6.215764669999771	629
6.232340710999779	637
6.249597586000164	643
6.265972127999703	649
6.2822614200003954	655
6.298772295000163	655
6.3159035030003	661
6.332280419999734	665
6.348923628000193	667
6.365647669999817	671
6.382636086000275	675
6.399324336000063	675
6.415895502999774	677
6.432267086000138	691
6.448896545000025	713
6.465432003000387	723
6.4817630030001965	719
6.49873483600004	757
6.5156868780004515	811
6.532372794999901	847
6.5498157110005195	889
6.567195878000348	921
6.585381419999976	937
6.602139211000576	919
6.619583669999884	901
6.637121294999815	913
6.654278670000167	917
6.6709614609999335	905
6.688631211000029	889
6.705843585999901	893
6.723027044999981	875
6.739918420000322	829
6.757112836000488	767
6.7760550860002695	705
6.793043419999776	605
6.812144710999746	535
6.829529960999935	553
6.8462475860005725	539
6.86306475299989	535
6.880897295000068	533
6.89787550300025	533
6.914476711000134	531
6.9308436279998205	533
6.947612044999914	539
6.964792419999867	547
6.981178920000275	555
6.997524252999938	557
7.014714711000124	565
7.031765419999829	573
7.048671336000552	577
7.065561795000576	581
7.0827582530000655	591
7.100321877999704	595
7.116756670000541	595
7.13338354500047	601
7.150799795000239	607
7.167967960999704	617
7.184571961000074	621
7.20124621099967	627
7.2186027110001305	633
7.235731794999992	639
7.2521636700003	643
7.269029586000215	649
7.286103252999965	655
7.302938003000236	661
7.319519128000138	661
7.337170253000295	667
7.354292128000452	669
7.371220627999719	671
7.387972585999705	675
7.404431628000566	675
7.421632045000479	675
7.43939446100012	693
7.456256710999696	713
7.473448003000158	723
7.489955003000432	719
7.506989628000156	763
7.523604463000083	817
7.5410057959998085	845
7.558555796000292	889
7.580176630000096	931
7.59746492100021	935
7.614367963000404	909
7.631416254000214	905
7.648926880000545	909
7.666307421000056	917
7.682857796000462	899
7.699890671000503	881
7.717234587999883	889
7.7347380880000856	865
7.75137646300027	821
7.7679510039997695	749
7.7853062550002505	693
7.80240550400049	595
7.818872630000442	541
7.8360590040001625	555
7.853292880000481	537
7.870969753999816	535
7.887304003999816	535
7.903915130000314	533
7.921425129000454	533
7.938735296000232	537
7.955323295999733	539
7.971835879000537	549
7.989236921000156	555
8.006411004000256	567
8.022820046000561	571
8.039659130000473	573
8.05664187900038	577
8.07350188000055	585
8.090062921000026	587
8.106925088000025	593
8.123941546000424	601
8.140443463000338	603
8.156649671000196	605
8.17352333800045	613
8.190612880000117	621
8.206884754000384	625
8.223071170999901	629
8.239828296000269	637
8.25680433799971	643
8.273187296000287	647
8.289808421000089	653
8.30625217099987	659
8.323349713000425	665
8.339929005000158	665
8.359094129999903	665
8.378281672000412	677
8.43008312999973	683
8.448426255000413	705
8.466928128999825	721
8.484086463000494	723
8.500726838000446	727
8.517046713000127	781
8.532634963000419	819
8.547839003999798	851
8.563846046000435	887
8.580264588000318	917
8.596018920999995	929
8.611228712999946	923
8.626341920999948	897
8.643068254000355	907
8.660796795999886	917
8.67649838000034	899
8.692325879000236	891
8.70720921300017	881
8.722465671000464	891
8.738546671999757	865
8.755099212999994	819
8.771144379999896	757
8.787043213000288	707
8.802785462999964	631
8.819276463000278	531
8.83541187999981	573
8.85340954700041	545
8.870105130000411	541
8.913959380000051	537
8.9315804630005	539
8.948634422000396	539
8.96674175499993	543
8.983210422000411	555
8.99990913000056	555
9.015267755000423	561
9.030263130000094	563
9.046487837999848	569
9.061940255000081	575
9.077719462999994	575
9.095135338000546	585
9.109983963000559	589
9.127760170999863	597
9.142675795999821	599
9.157416963000287	599
9.172415963000276	605
9.187156421000509	611
9.20214083800056	617
9.217333421000149	621
9.233567254999798	629
9.251211337999848	637
9.266723921000448	645
9.28223904600054	645
9.298421712999698	649
9.31482529599998	655
9.33158192100018	661
9.348174005000146	663
9.365451462999772	669
9.381863921000331	673
9.39907967199997	671
9.415880338000534	677
9.433035713000208	677
9.449759504999747	691
9.46607625500019	711
9.482473504999689	725
9.499562963000244	715
9.516418088000137	751
9.533054630000152	803
9.55019950499991	843
9.567344670999773	881
9.58424458799982	911
9.601309962999949	933
9.618435588000466	921
9.636441796000327	903
9.653343463000056	905
9.670089963000464	919
9.68680237999979	907
9.704941297000005	901
9.721061545999873	893
9.736339171000509	879
9.751413879999745	855
9.766551755000364	807
9.781627295999897	743
9.796458212999823	683
9.81173237999974	605
9.826885213000423	527
9.842147295999894	571
9.85687913000038	541
9.871881670999755	537
9.886996463000287	535
9.902158255000359	531
9.917299796000407	527
9.933019754999805	531
9.948874546999832	531
9.965152296999804	539
9.981725171000107	547
9.998845172000074	557
10.015737130000161	563
10.032423880000351	571
10.048602797000058	573
10.06542904700018	579
10.081769004999842	585
10.099514880000243	585
10.115773796999747	597
10.131771880000088	597
10.148578838000503	605
10.165630338000483	611
10.182131213000503	617
10.203275880000547	633
10.218763421999938	623
10.233797421999952	629
10.248981880000429	635
10.26553433800018	641
10.281460797000364	649
10.29653313000017	649
10.31127263000053	653
10.327119880000282	659
10.341865672000495	661
10.35684154699993	661
10.371969587999956	667
10.387131755000155	669
10.401941297000121	671
10.417564547000438	669
10.433067380000466	675
10.449315672000012	683
10.465306338000119	701
10.481350255000507	721
10.497176546999981	717
10.51433754699974	729
10.53165021299992	785
10.54892392200054	831
10.565948463000495	869
10.582705337999869	903
10.599784087999979	931
10.616987672000505	931
10.63377588000003	911
10.651121046999833	913
10.668465337999805	917
10.68612442199992	913
10.702735922000102	905
10.720394630000555	889
10.737561922000168	889
10.755145547000211	865
10.771966588000396	809
10.789437254999939	749
10.806657005000488	679
10.823588213000221	583
10.840016338000169	557
10.85761321300015	549
10.874779421999847	541
10.891756087999966	535
10.908065130000068	535
10.925440046999938	537
10.942263421999996	537
10.959231755000474	537
10.975751713000136	541
10.992593422000027	551
11.009492422000221	557
11.026341671999944	567
11.042483379999794	569
11.05953921299988	569
11.0764881719997	577
11.093391338000401	583
11.109826879999673	587
11.127204172000347	595
11.144876254999872	605
11.164834047000113	613
11.18175962999976	613
11.19876492200001	615
11.215310338000563	623
11.232155337999757	629
11.249688130000322	639
11.266915005000556	645
11.283422338000491	649
11.300167338000392	651
11.317340338000577	657
11.334779462999904	661
11.351368837999871	665
11.367671005000375	667
11.385059629999887	671
11.402437796999948	675
11.418853005000528	675
11.435495296999761	675
11.452588504999767	681
11.469845921999877	705
11.486190630000237	723
11.50248579700019	719
11.519797879999714	723
11.537227087999781	775
11.55410604700046	827
11.571250713000154	859
11.588689629999863	905
11.606332004999786	927
11.624157672000365	935
11.641063797000243	903
11.658233504999771	911
11.675024338000185	913
11.692409172000225	909
11.709521298000254	901
11.726529047999975	893
11.743002088999674	897
11.760365131000071	869
11.77685150599973	815
11.793432047999886	755
11.809662007000043	699
11.826590714999838	601
11.842743922999944	535
11.859181007000188	555
11.875674339999932	537
11.892616090000047	535
11.909495965000133	537
11.926106089999848	535
11.943050965000111	535
11.960216590000528	535
11.976575964999938	539
11.993414964999829	543
12.010348548000366	553
12.02732850600023	563
12.043922464999923	571
12.060412423000344	571
12.076594090000071	575
12.093734590000167	581
12.11021829800029	587
12.126485048000177	595
12.142890715000249	597
12.16017279800053	601
12.177080465000472	609
12.193616589999692	615
12.210060923000128	615
12.227445923000232	625
12.243820007000068	633
12.260334714999772	631
12.277063880999776	641
12.294196132000252	649
12.310551757000212	651
12.32771742299974	657
12.344383673000266	663
12.360588964999806	663
12.377271756000482	665
12.393674757000554	669
12.410169423000298	671
12.426453173000482	677
12.443540756999937	675
12.460042048000105	685
12.476222881000467	703
12.492601005999859	721
12.509930881999935	715
12.52633479799988	727
12.542973298000106	777
12.559990382000251	825
12.577173755999866	859
12.593778465000469	901
12.610596673000146	925
12.626951006000127	933
12.644430340000326	921
12.661086881999836	909
12.67757921500015	905
12.694204422999974	917
12.711582464999992	899
12.728209382000387	885
12.74470534000011	891
12.76109783999982	871
12.77833763200033	831
12.79491196500021	763
12.811121464999815	709
12.82738608999989	645
12.844427132000419	537
12.86083829800009	583
12.877136590000191	549
12.893332839999857	543
12.910559548000492	539
12.926812173000144	537
12.943245174000367	535
12.959531423000044	535
12.976483882000139	539
12.9926288810002	543
13.009282214999985	549
13.025972297999942	561
13.042768547999913	563
13.059361714999795	571
13.076534339999853	573
13.093742340000063	581
13.110824090000278	585
13.127050922999842	591
13.14376242399976	595
13.160752632000367	599
13.177524048000123	605
13.193917839999813	611
13.210983840000154	615
13.227879840000242	625
13.244870465000531	629
13.2610510479999	631
13.27747829800046	637
13.294333423000353	643
13.311189756999738	649
13.327815298000132	653
13.34445329800019	659
13.360774548000336	659
13.377690422999876	661
13.395231964999766	669
13.411934464999831	671
13.428340340000432	673
13.444730090000121	675
13.461646798000402	675
13.478854840000167	693
13.495314965000034	715
13.511599131999901	721
13.528545756999847	721
13.545261715000379	763
13.561743381999804	811
13.578288298999723	847
13.595631756999865	889
13.612330715000098	923
13.628994798999884	933
13.64576067300004	925
13.663301923999825	911
13.684906174000389	915
13.702240757000254	923
13.719043549000162	899
13.73636654799975	883
13.75574450699969	901
13.772407715000554	875
13.789311549000558	815
13.80622908999976	751
13.823390839999774	699
13.840084090000346	589
13.856366881999747	543
13.872780757000328	553
13.890089923999767	541
13.906212589999996	539
13.922502131999863	533
13.939194673999737	527
13.956247132000499	529
13.972605257000396	531
13.989189715000066	539
14.005831465000483	547
14.022791297999902	555
14.039400923999892	563
14.055809256999964	563
14.072174881999672	569
14.089423049000288	577
14.105848049000087	581
14.122073882000223	585
14.138551840000218	589
14.155948090000493	597
14.172190422999847	601
14.18902446500033	607
14.205849214999944	613
14.222802756999954	617
14.239481923999847	623
14.255804256999909	627
14.27224963200024	635
14.289605590000065	641
14.305977424000048	649
14.322209089999888	649
14.33877450700038	653
14.35594804900029	659
14.372188715000448	663
14.388730382000176	667
14.405454132000159	671
14.422596590000467	671
14.439407632000439	675
14.456080423999992	677
14.47263246500006	681
14.492131048999909	709
14.509378132000165	725
14.525971299000048	721
14.542786881999746	741
14.560902381999767	793
14.577624923999792	839
14.594525757000156	871
14.611399299000368	911
14.628760757000236	933
14.645510715000455	931
14.662350340000557	901
14.679178549000426	909
14.69639713200013	919
14.712964340000326	907
14.729732632000378	897
14.746165923999797	889
14.763405007000074	887
14.78022104899992	861
14.800498798999797	809
14.819860507000158	737
14.837207049000426	661
14.853779965000285	549
14.870827048999672	577
14.88703467400046	549
14.903967965000447	539
14.920419132000461	531
14.937087756999972	531
14.953662339999937	529
14.970733631999792	535
14.987099881999711	537
15.004540590000033	541
15.020956757000022	549
15.037967090000166	557
15.054658674000166	567
15.071809465000115	573
15.088253924000128	577
15.105717964999712	581
15.122053881999818	583
15.1390747989999	591
15.155656132000331	595
15.172882298999866	601
15.189850589999878	607
15.206929881999713	613
15.223650715000076	619
15.2410210070002	621
15.257331714999964	629
15.274466048999784	637
15.290852506999727	643
15.307732090000172	649
15.324193006999849	651
15.341169799000454	653
15.357479131999753	657
15.37453242399988	661
15.391249090000201	665
15.407623549000164	671
15.424210840000342	673
15.440637298999718	673
15.45774871499998	675
15.474312506999922	675
15.490806965000047	689
15.507072506999975	711
15.524398798999755	723
15.540874799000449	717
15.55754721500034	759
15.574433882000449	811
15.59159975700004	845
15.60837867400005	885
15.625936590000492	925
15.642661132000285	931
15.660528590000467	921
15.677941173999898	907
15.695166590000554	921
15.711805007000294	921
15.72919629900025	895
15.746165006999945	895
15.763330423999832	893
15.780612757000199	881
15.79760046499996	827
15.814281214999937	769
15.830543799000225	709
15.84683800699986	627
15.863692757000535	531
15.880126424000082	577
15.896395425000264	547
15.912563800000498	543
15.92972784199992	539
15.946214133000467	539
15.96250130000044	529
15.97951863399976	533
15.997147967000274	537
16.013573799999904	541
16.030087467000158	549
16.046398717000557	559
16.063364425000145	563
16.07972759200038	569
16.096856424999714	571
16.113739675000033	579
16.130833342000187	587
16.147058882999772	591
16.16346488399995	591
16.18019013400044	597
16.19760246700025	603
16.214274050000313	611
16.230631299999914	615
16.246862216999943	621
16.26416917500046	625
16.280492591999973	633
16.296793049999906	637
16.3129813000005	641
16.33019350900031	649
16.347290050000083	655
16.364087883999673	659
16.380571634000262	661
16.397518382999806	663
16.41382538400012	667
16.430249134000405	671
16.446697674999996	675
16.46376409200002	677
16.48029513399979	673
16.496657882999898	691
16.51284434199988	709
16.530061925000155	725
16.546621217000393	721
16.56317796700023	761
16.580033217000164	811
16.597229383000013	847
16.614022591999856	891
16.63079000900052	919
16.647012633000486	933
16.66413921700041	927
16.680875717000163	911
16.697394883000015	909
16.71412459200019	917
16.731205674999728	909
16.74830425900018	893
16.764773300000343	889
16.781394632999763	883
16.798749259000033	851
