# Supplementary material for: Automated diagnosis of heart valve degradation using novelty detection algorithms and machine learning
Source: PLoS One. 2019 Sep 26;14(9):e0222983. doi: 10.1371/journal.pone.0222983 (PMC6762068; doi:10.1371/journal.pone.0222983)
Supplement: S2 Dataset — (ZIP) [file pone.0222983.s002.zip › Test_data/Data_20180731_165833.csv]

NFC Sensor Tag Measurement
2018/07/31 16:58:33
t	Data
0.0	517
0.015298665999580408	525
0.03014587500001653	533
0.045464124999853084	545
0.060533916000167665	555
0.07581249899976683	567
0.09118054099963047	579
0.10723754100035876	589
0.12412366599983216	607
0.14088783300030627	623
0.15722070799984067	635
0.17307624899967777	647
0.18960291599978518	657
0.20541283300008217	671
0.2209134989998347	685
0.23633774900008575	691
0.25132620800013683	701
0.2664279990003706	709
0.28168549899965	719
0.29712691599979735	723
0.3122555410000132	731
0.32753691600009915	731
0.34251237399985257	735
0.35786533299960865	735
0.37402149900026416	733
0.38931079099984345	733
0.4054643749996103	731
0.4215030409995961	759
0.4371952080000483	807
0.45328179100033594	819
0.4698124159995132	827
0.4857837079998717	855
0.5020407490001162	909
0.5182983320000858	941
0.5346931659996699	923
0.5506434999997509	889
0.5670004160001554	899
0.5837957069998083	913
0.6008773749999818	901
0.6168262490000416	887
0.6326863739996043	887
0.6491258320002089	873
0.6657281660000081	827
0.6817667909999727	765
0.6974563739995574	703
0.7133530410001185	623
0.7293693740002709	569
0.7452791659998184	529
0.7612568739996277	501
0.7773648740003409	527
0.7934052489999885	547
0.809748290999778	543
0.825741083000139	525
0.8421096239999315	509
0.8598842909996165	501
0.8762199579996377	511
0.8921897079999326	515
0.9083290409998881	513
0.9252436659999148	511
0.9420237909998832	511
0.9585360410001158	515
0.9754025000002002	525
0.9919870829999127	533
1.0077859579996584	539
1.0256726659999913	553
1.0419067909997466	563
1.059153291000257	577
1.076280332999886	595
1.0926858330003597	605
1.1087932909995288	615
1.1258544579995942	633
1.1426057910002783	647
1.1585932910002157	659
1.1746684580002693	673
1.1903788749996238	685
1.2075285829996574	699
1.224263541000255	709
1.2417548329995043	717
1.2584237909995863	731
1.2746407080003337	741
1.2927054579995456	747
1.3095315000000483	751
1.3264467910003077	757
1.34298545799993	761
1.3595722499994736	763
1.377426457999718	759
1.3949818749997576	759
1.412046749000183	757
1.4284698330002357	783
1.4448805829997582	833
1.4612214580001819	839
1.4775912080003764	849
1.4943632909998996	883
1.5115015000001222	945
1.5278393329999744	959
1.543939999000031	931
1.560985332999735	903
1.5772994159997324	921
1.5937336240003788	931
1.6105922500000815	909
1.6268747909998638	899
1.6435202490001757	901
1.6606552909997845	869
1.6774876239996956	819
1.6937106240002322	763
1.7103282910002235	695
1.7269946659998823	605
1.7435454989999926	561
1.760425290999592	505
1.7765853330001846	515
1.7930957489998036	543
1.8101268330001403	543
1.826787541000158	539
1.8431897909995314	519
1.860011165999822	511
1.8766317910003636	515
1.8932317910002894	521
1.910007124999538	521
1.9279940409996925	517
1.9446800409996285	517
1.961313415999939	515
1.9777698329999112	523
1.9942117489999873	533
2.010852000000341	541
2.0274209999997765	549
2.044106708000072	563
2.0610064579996106	575
2.0774814579999656	589
2.0937120409998897	603
2.110182999999779	613
2.126993416000005	629
2.143435498999679	645
2.160195790999751	655
2.1768261659999553	669
2.1931451660002494	685
2.2107251659999747	695
2.227178166000158	711
2.243711623999843	717
2.2603647079995426	729
2.276911291000033	737
2.2936469159994886	749
2.310469500000181	751
2.327631541000301	757
2.3446734580002158	763
2.3611205409997638	763
2.377948041000309	765
2.394654167000226	759
2.41166795800018	755
2.427865208000185	767
2.4452306670000326	815
2.4631503749997137	839
2.480853207999644	843
2.4977897079998	871
2.5145956670003216	929
2.5319098330000998	959
2.5490651660002186	931
2.565861125000083	907
2.582653499999651	921
2.5998876670000755	927
2.6174951659995713	913
2.6341567500003293	903
2.6526346660002673	895
2.6702989169998546	869
2.687660665999829	807
2.70394479100014	735
2.720962833000158	669
2.7378277079997133	581
2.7546507079996445	543
2.7711026249999122	511
2.787798207999913	525
2.804561666999689	545
2.821540625000125	549
2.8377677910002603	531
2.8545718329996816	515
2.871539791000032	509
2.8882123749999664	515
2.9043782910002847	517
2.9214640410000356	515
2.938316916000076	517
2.9550200419998873	517
2.9713387909996527	517
2.9880297500003508	521
3.0050713749997158	533
3.021517541000321	541
3.03775024999959	551
3.054673833000379	563
3.071544540999639	577
3.087945457999922	589
3.104264874999899	601
3.1210955830001694	615
3.1380391249995228	633
3.154849249999643	649
3.171156749999682	661
3.1882857079999667	671
3.2052654999997685	685
3.2219623330001923	697
3.2382436660000167	711
3.2550729579998006	723
3.2718634579996433	731
3.287961582999742	737
3.3045601670000906	745
3.3218177079997986	749
3.3392058749996067	757
3.355934332999823	761
3.3737573329999577	761
3.3922662499999205	755
3.4103563749995374	753
3.427996790999714	753
3.445962167000289	793
3.463591333000295	835
3.4810575829997106	831
3.498382415999913	853
3.5156738329997097	901
3.532838707999872	951
3.5503894579996995	943
3.567576999999801	903
3.584270958000161	913
3.6019841249999445	921
3.6194142499998634	909
3.6368869170000835	893
3.6540433749996737	887
3.670756958000311	873
3.688871833000121	825
3.7056261669995365	761
3.722774875000141	689
3.7390034580002975	601
3.756242249999559	555
3.773428958000295	511
3.7926694580000913	523
3.8099499580002885	549
3.8273836669995944	543
3.8452280829997108	531
3.8625333330001013	509
3.8807595420003054	503
3.897194500000296	509
3.913613333000285	513
3.9306996670002263	509
3.9477047079999465	507
3.9639021670000147	507
3.980352374999711	509
3.997180583000045	519
4.013981666999825	529
4.032230333000371	533
4.049962041999606	549
4.066833291999501	561
4.083446417000232	575
4.103107042000374	587
4.120385958000043	603
4.1370689579998725	619
4.1526212079998	637
4.1676973329995235	645
4.182796625000265	657
4.197535667000011	667
4.212283457999547	683
4.227806707999662	693
4.243494250000367	703
4.260435707999932	715
4.2774018749996685	729
4.293400083000051	735
4.310091374999502	743
4.326885833000233	749
4.34349525000016	755
4.360497667000345	757
4.378672374999951	761
4.397147417000269	757
4.413625874999525	753
4.430223332999958	749
4.446776832999603	775
4.462999082999886	827
4.479144332999567	837
4.496090667000317	847
4.512573125000017	875
4.529258792000292	927
4.546594458000072	959
4.563842458000181	923
4.580681833000199	899
4.597398500000054	917
4.614209667000068	921
4.631148999999823	903
4.64804358299989	893
4.665604582999549	895
4.682877207999809	863
4.700314707999496	803
4.7174146669995025	739
4.734386957999959	665
4.751560417000292	581
4.768531083000198	539
4.7855854580002415	511
4.802719457999956	535
4.819790583000213	551
4.837072624999564	549
4.85488258300029	523
4.872059499999523	505
4.889796166999986	503
4.90684579200024	509
4.923742582999694	511
4.941531542000121	511
4.962928541999645	509
4.9822512499995355	509
4.998679917000118	519
5.015516249999564	525
5.033648249999715	533
5.050188416999845	543
5.066622583000026	553
5.082863667000311	567
5.100032125000325	581
5.11666008300017	595
5.133122749999529	607
5.149680374999662	621
5.166821750000054	639
5.183380626000144	653
5.199968877000174	663
5.216678210000282	683
5.233609709999655	693
5.250329917999807	705
5.267011959999763	715
5.2833858759995564	725
5.300476792999689	733
5.317376250999587	743
5.334100793000289	751
5.3510065430000395	751
5.3681891260002885	757
5.384890168000311	761
5.401685501999964	753
5.418204251000134	751
5.4355817099994965	751
5.4532081679999465	777
5.470594710000114	823
5.487909460000083	833
5.504761418000271	845
5.523105000999749	879
5.540853751999748	941
5.557799709999927	943
5.574894334999954	919
5.591852835000282	909
5.609607417999541	921
5.627432584999951	915
5.646253334999528	897
5.663982043000033	899
5.681079209999552	885
5.6977710430001025	839
5.715074877000006	773
5.731742209999538	711
5.748258876000364	627
5.764577709999685	567
5.7820370849995015	515
5.7986681679994945	509
5.8153260019998925	539
5.831676376999894	543
5.848012292999556	541
5.864258710000286	521
5.881512167999972	507
5.898519334999946	507
5.915022876999501	513
5.931427210000038	513
5.9478947930001596	509
5.965311959999781	509
5.981790793000073	503
5.998145792999821	511
6.015164209999966	521
6.031767751999723	531
6.048079293000228	537
6.064710959999502	549
6.082297084999482	559
6.098690085000271	577
6.115380627000377	585
6.131847710000329	597
6.149113501000102	613
6.1658658349997495	629
6.18241666799986	643
6.199152125999717	655
6.2165155430002415	673
6.232963710000149	685
6.249253500999657	695
6.265925667999909	705
6.284390085000268	717
6.303507585000261	733
6.3563157099997625	757
6.372681709999597	755
6.388708542999666	759
6.404396959999758	755
6.419962709999709	751
6.436037960000249	753
6.4514426679998	757
6.466339085000072	797
6.481226085000344	831
6.49623316799989	837
6.511102084999948	841
6.525981709999542	869
6.54214100199988	921
6.557324501999574	953
6.572501292999732	923
6.588276167999538	895
6.604862709999907	907
6.6213314179994995	917
6.6380304180001986	911
6.654645460000211	895
6.67158583499986	891
6.687766752000243	871
6.7030292099998405	831
6.718702377000227	771
6.734026459999768	713
6.749676501999602	633
6.764799876999859	565
6.780149834999975	525
6.795705585000178	499
6.8126422100003765	521
6.8289237930002855	545
6.845499793999807	541
6.861261043000013	529
6.8773794600001565	515
6.893341293000049	503
6.909205709999696	507
6.925085793999642	515
6.941538627000227	509
6.957820292999713	515
6.973962752000261	511
6.990283418999752	501
7.006657834999714	517
7.022776417999921	523
7.039038709999659	527
7.055592959999558	543
7.072209959999782	551
7.088624877000257	561
7.105193251999481	579
7.121880335000242	589
7.138352709999708	605
7.155421876999753	619
7.171902668000257	635
7.188266543000282	647
7.204760544000237	661
7.221190960000058	675
7.237794626999857	683
7.253694001999975	703
7.270650084999943	709
7.323024168000302	743
7.3405427939997026	747
7.358741001999988	757
7.375129168999592	759
7.391793501999928	759
7.407086002000142	755
7.4238165429997025	753
7.439026918000309	749
7.4542700020001575	755
7.474895209999886	785
7.490028377000272	837
7.505356044000109	831
7.520713627000077	849
7.539330376999715	893
7.555453459999626	951
7.570573418999629	947
7.58556079400023	909
7.600435252000352	891
7.615273919000174	915
7.63007245999961	919
7.645725626999592	905
7.661961877000067	891
7.677774167999814	887
7.693611876999967	877
7.709934751999754	831
7.725744794000093	773
7.741601294000247	719
7.757167335000304	645
7.772531876999892	571
7.788174127000275	529
7.803925459999846	503
7.819640001999687	519
7.835043418999703	541
7.850805877000312	543
7.866512919000343	535
7.882780709999679	509
7.898325834999923	499
7.914586418999534	503
7.930455251999774	511
7.94725287700021	511
7.96352491899961	511
7.980212209999991	509
7.996859709999626	509
8.013594918999843	515
8.0300278349996	521
8.0476553769995	533
8.065216543999668	543
8.08202254400021	553
8.10022766899965	565
8.116410585000267	585
8.132243668999763	593
8.148371709999992	605
8.165093544000229	621
8.181305834999876	637
8.199196626999765	653
8.21593650199975	667
8.232465127000069	675
8.24848325200037	689
8.265035419000014	703
8.282022209999923	715
8.298733294000158	725
8.315032210000027	733
8.331730709999647	741
8.34866433499974	751
8.365823584999816	753
8.38262858500002	755
8.399695918999896	759
8.416067334999752	759
8.432251543999882	749
8.449164210000163	749
8.46633254399967	763
8.482690959999672	811
8.499055127000247	837
8.516038584999478	839
8.533036627000001	863
8.548702002000027	909
8.56498887700036	951
8.581377876999795	941
8.597504751999622	901
8.61430704400027	903
8.630782168999758	917
8.647522919000039	907
8.664302334999775	891
8.680798002000301	893
8.697356585000307	883
8.713852543999565	845
8.730318293999517	775
8.745744376999937	717
8.761630168999545	643
8.777402126999732	567
8.79282916899956	527
8.80795741899965	493
8.823165709999557	515
8.838688210000328	543
8.855255710000165	541
8.871383918999527	533
8.887299543999688	515
8.903111294000155	503
8.91937479399985	509
8.935669210000015	515
8.951749709999604	513
8.967495044000316	509
8.983636334999574	509
8.999801918999765	509
9.01617816900034	513
9.032997794000039	519
9.049268793999545	531
9.066229002	539
9.083042709999972	551
9.099902001999908	565
9.116226293999716	579
9.133102460000373	591
9.150592877000236	603
9.167332084999543	619
9.184164084999793	633
9.201403334999668	647
9.218504419000055	665
9.235231001999637	675
9.252433710000332	689
9.269393044000026	701
9.286809334999816	715
9.303156918999775	723
9.320268794000185	733
9.33711066900014	741
9.353745835000154	747
9.370592252000279	751
9.387998377999793	755
9.404693712000153	757
9.421544502999495	755
9.438285420000284	751
9.455716628999653	749
9.472499212000002	757
9.489238211000156	805
9.506287045000136	835
9.523684795000008	835
9.540574878999905	859
9.557321627999954	909
9.574059794999812	951
9.59147996199954	935
9.60824633700031	899
9.624859378999645	909
9.641578087000198	919
9.658690545000354	911
9.675524045000202	895
9.692240919999676	889
9.70882741999958	875
9.726056462000088	827
9.742892919999576	759
9.759096462000343	697
9.775400044999515	611
9.792510252999818	563
9.808763586999703	511
9.825274628999978	513
9.841965628999787	541
9.858854170000086	549
9.875220586999603	539
9.891853295000146	515
9.908278087000326	505
9.925224503999743	507
9.941738587000145	511
9.958065877999616	513
9.974411045000124	507
9.991649669999788	507
10.008004461999917	507
10.024215002999881	511
10.041007253999851	519
10.057982002999779	531
10.074292753000009	539
10.09065829500014	549
10.107193087000269	563
10.12402216999999	575
10.140534629000285	589
10.15693021199968	597
10.173326670000279	611
10.190510004000316	629
10.207183878999786	641
10.223461294999652	653
10.239666294999552	671
10.256727461999617	683
10.272992794999482	695
10.289128462000008	707
10.30558004500017	717
10.322524794999481	717
10.338660211999922	737
10.35557942000014	745
10.372455087000162	747
10.389179169999807	753
10.4065553370001	757
10.423160086999815	757
10.440601878999587	753
10.457562044999577	751
10.474956254000062	755
10.491885628999626	795
10.509144961999482	835
10.526085294999575	833
10.543301753999913	849
10.559904628999902	899
10.577195337000376	953
10.593719753000187	943
10.611012753999603	903
10.62764112900004	909
10.645000462000098	927
10.661745461999999	911
10.678799669999535	905
10.69540391999999	897
10.713114836999921	879
10.731151836999743	833
10.748829461999776	765
10.766599669999778	701
10.784069837000061	605
10.802028795000297	553
10.818488670000079	507
10.836370920000263	517
10.853603419999672	547
10.869910211999922	541
10.886500544999762	535
10.90365979499984	511
10.920879379000326	503
10.937259004000225	511
10.953628004000166	511
10.970747461999963	511
10.987674545000118	509
11.004040669999995	507
11.020770336999703	509
11.03789887899984	517
11.054769254000348	525
11.071372837000126	531
11.08785387900025	543
11.104814503999478	555
11.12346779499967	573
11.139967836999858	583
11.156680670000242	597
11.173617336999996	609
11.190653171000122	629
11.206967086999612	643
11.22340087900011	653
11.240541504000248	669
11.257369961999757	685
11.27368275400022	693
11.290096087000165	703
11.30705729500005	715
11.324109836999924	725
11.340621295999881	733
11.357450628999686	743
11.374682337000195	747
11.392191879000165	751
11.408840879000309	753
11.425835336999626	755
11.443384754000363	749
11.460609670999474	751
11.4771276700003	751
11.493777878999936	779
11.510982920999595	825
11.528104044999964	833
11.54492279599981	845
11.56169658700037	875
11.57875742000033	945
11.595989878999717	947
11.61269441999957	899
11.629303294999772	901
11.648551545000373	913
11.667583878999721	921
11.685222920999877	897
11.70243512900015	893
11.719291794999663	877
11.736364378999497	835
11.753568379000171	765
11.77004167099949	705
11.786780837000151	613
11.803278211999896	565
11.819981046000066	511
11.8395264210003	513
11.859675003999655	547
11.876215045999743	541
11.893401336999887	525
11.910090004000267	507
11.926760545999969	499
11.942509671000153	503
11.957873461999952	509
11.973114211999928	507
11.988548461999926	505
12.005076921000182	507
12.020045504000336	511
12.035949920999883	511
12.051242128999547	517
12.066733337000187	525
12.082946671000173	537
12.099844628999563	549
12.116064378999909	559
12.131284379000135	569
12.147599879000154	581
12.163267629000075	593
12.178845628999625	607
12.194265961999918	621
12.209882004000065	635
12.225499961999958	649
12.241435046000333	659
12.257457253999746	673
12.273162378999587	685
12.288912086999517	699
12.304886128999897	709
12.320714796000175	719
12.336965128999509	729
12.35296379600004	737
12.369349962000342	743
12.386754170999666	751
12.403254337000362	753
12.420265920999555	757
12.436544045999653	757
12.452701461999823	749
12.469123461999516	747
12.485431879000316	749
12.502080295999804	789
12.518986504000168	835
12.535877962000086	833
12.553273503999662	847
12.569787462000022	889
12.586012046000178	947
12.60325917099999	947
12.619709046000025	911
12.6363324619997	899
12.656214171000101	921
12.67532817099982	919
12.691344296000352	897
12.707273379000071	897
12.723577046000173	881
12.739422628999819	845
12.755582711999523	781
12.771466504000273	725
12.78746383700036	657
12.802975587000219	575
12.820440878999761	541
12.83628608700019	507
12.85280254600002	523
12.86875967099968	549
12.88548221200017	547
12.901911336999547	529
12.918794504000289	513
12.935950045999562	503
12.952958046000276	507
12.970104754000204	515
12.986703671000214	511
13.002767670999674	511
13.019001128999662	511
13.03752875400005	511
13.05397787899983	517
13.070728546000282	523
13.087702795999576	535
13.104398004000359	543
13.121037003999845	557
13.13769279600001	573
13.154109254000105	583
13.170751503999782	591
13.187586961999841	609
13.204111461999673	623
13.220927170999857	641
13.237920212000063	653
13.254292587000236	665
13.27100812899971	679
13.287411129000247	695
13.304913670999667	705
13.321521711999594	715
13.33791404600015	729
13.354212211999766	735
13.372017920999497	745
13.38871129600011	749
13.405486503999782	751
13.422359420999783	755
13.439753796000332	759
13.456737587000134	753
13.473644546000287	747
13.490550170999995	751
13.507887421000305	783
13.524639170999762	829
13.541446379000263	833
13.55812579600024	849
13.575402006000331	885
13.59214175499983	947
13.608685838999918	951
13.625450546999673	909
13.642760296999768	907
13.65937933799978	921
13.676209297000241	919
13.692928296999526	899
13.71036513099989	891
13.727063254999848	885
13.743658213999879	847
13.760400256000139	785
13.777394546999858	723
13.793763171999672	639
13.810667005999676	567
13.827183630000036	519
13.844206380000287	497
13.860803755999768	527
13.877394672000264	543
13.893664672000341	537
13.911069296999813	519
13.927553671999704	509
13.94390196400036	503
13.960435046999919	509
13.976994839000326	515
13.993449089000023	509
14.009943463999662	509
14.026518005999606	507
14.042984879999494	511
14.05933438000011	519
14.075881755999944	525
14.092287880000185	533
14.108652296999935	543
14.125147464000293	557
14.141799963999802	571
14.158205963999535	585
14.174707131000105	595
14.19121658899985	609
14.207784547000301	623
14.224231504999807	637
14.240895296999952	651
14.257533463999607	665
14.27388254699963	675
14.29120033900017	689
14.30771933899996	703
14.32488408900008	713
14.341403796999657	725
14.358418421999886	735
14.374847463999686	741
14.392433506000089	745
14.409054171999742	753
14.426610505999633	755
14.443181880000338	759
14.46049442200001	757
14.477352005999819	751
14.494804631000079	749
14.511726089000149	779
14.529019339000115	829
14.5458607139999	833
14.563011963999998	849
14.57956025600015	881
14.596983589000047	941
14.613603546999911	953
14.630855839000105	917
14.647448671999882	901
14.664505630999884	919
14.681050381000205	923
14.698271047000162	905
14.71479750599974	891
14.731961464000051	891
14.74845800499952	861
14.765451547000339	801
14.78161229699981	737
14.798295089000021	673
14.815032339000027	587
14.831782588999886	547
14.847785005999867	511
14.864545213999918	517
14.88074921399948	545
14.89776100600011	541
14.913956297000368	523
14.930956506000257	507
14.94714483899952	501
14.963899297000353	507
14.980434005999996	511
14.99721471399971	511
15.01353263100009	507
15.030448130999503	507
15.046927964000133	507
15.06374725600017	515
15.080203172999973	527
15.097174796999752	533
15.113380505999885	541
15.1305543389999	555
15.146881671999836	569
15.163768338999944	581
15.180290713999966	595
15.197264714000084	609
15.213368214000184	619
15.23025879800025	637
15.246697839000262	649
15.263468088999616	665
15.279585297999802	679
15.296756796999944	691
15.312928796999586	701
15.329975923000347	715
15.346404588999576	723
15.363245796999763	733
15.37956175599993	741
15.397000963999744	747
15.413507796999511	749
15.432560796999496	755
15.449075964000258	761
15.46621388099993	753
15.482723713999803	749
15.49966396400032	751
15.516371671999877	773
15.533284256000115	823
15.551253380999697	831
15.56979758899979	845
15.587912588999643	883
15.605341505999604	945
15.623521130999507	947
15.641329047	909
15.658693671999572	913
15.675683630999629	917
15.69232908899994	911
15.709687839000253	897
15.727042546999655	895
15.743524255999546	879
15.760262589000376	839
15.777551422000215	775
15.794637130999945	709
15.811115630999666	625
15.828036130999863	569
15.844577005999781	517
15.860943589000271	511
15.87782650600002	543
15.894871589000104	545
15.911420006000299	539
15.927720714000316	519
15.944731380999656	503
15.961823048000042	503
15.978328713999872	511
15.994803755999783	509
16.01195958900007	503
16.028948463999768	505
16.04575717300031	503
16.062233714000286	511
16.079237713999646	521
16.09657488100038	529
16.1129572560003	535
16.12917646400001	549
16.14645867299987	561
16.16347071400014	577
16.18017100599991	587
16.196826006000265	599
16.21327779799958	615
16.230142172999876	633
16.246687505999944	643
16.26299242299956	657
16.27969450599994	673
16.29698838100012	687
16.313171423000313	697
16.32973700599996	711
16.34637754799951	717
16.36335917299948	727
16.379803797999557	737
16.396355173000302	743
16.413098047999483	749
16.430475131000094	753
16.447265797999535	755
16.46405917300035	753
16.481263380999735	751
16.4984767979995	751
16.514996881000116	753
16.53184413100007	799
16.548337422999793	837
16.565758673000346	829
16.582435381000323	855
16.598798172999523	901
16.615565005999997	951
16.632646256000044	937
16.649074963999738	897
16.665641548000167	901
16.682390255999962	917
16.699700713999846	911
16.71651367300001	897
16.733008963999964	895
