# Supplementary material for: Automated diagnosis of heart valve degradation using novelty detection algorithms and machine learning
Source: PLoS One. 2019 Sep 26;14(9):e0222983. doi: 10.1371/journal.pone.0222983 (PMC6762068; doi:10.1371/journal.pone.0222983)
Supplement: S2 Dataset — (ZIP) [file pone.0222983.s002.zip › Test_data/Data_20180731_154803.csv]

NFC Sensor Tag Measurement
2018/07/31 15:48:03
t	Data
0.0	893
0.016462249999676715	893
0.03337804199964012	899
0.049970125000072585	883
0.0686100829998395	885
0.08584283299933304	883
0.10268512499987992	867
0.12155124999935651	865
0.1373376659994392	843
0.15379795799981366	785
0.1695942919996014	725
0.1848883749999004	659
0.20194699999956356	593
0.2177822079993348	499
0.23396362499988754	571
0.2503320829991935	543
0.26715883299948473	541
0.2843352079999022	541
0.3008242500000051	543
0.3172285410000768	549
0.3327071249996152	553
0.3498714999996082	559
0.36732145799942373	563
0.38270099999954255	567
0.39900104199932684	575
0.41484262499943725	581
0.43409737499951007	583
0.4505342919992472	585
0.4676892079996833	589
0.4838639999998122	591
0.5003566249997675	597
0.5165941249997559	603
0.5332360409993271	605
0.5509212919996571	607
0.5676446659999783	611
0.5857954169996447	613
0.6024626250000438	619
0.619005957999434	623
0.635852542000066	627
0.6536671669991847	633
0.6706868749997739	635
0.6875238329994318	635
0.7043173329993806	637
0.720753457999308	641
0.7371818329993403	645
0.7544146669997644	649
0.7710503749995041	649
0.7871340409992627	649
0.8036360419991979	651
0.8208504999993238	655
0.8377147909995983	659
0.8542472079998333	661
0.8708092079996277	661
0.8877934579995781	667
0.9044628749998083	677
0.920942875000037	707
0.9373943329992471	793
0.9549404169993068	865
0.9718369579995851	889
0.9887970829995538	895
1.007741458000055	895
1.0252228749995993	903
1.041763666999941	905
1.058675792000031	899
1.0757092919993738	889
1.0930770830000256	897
1.109919374999663	881
1.1264971249993323	875
1.1430061659993953	847
1.1605214579994936	803
1.1771454579993588	739
1.1933717089996208	677
1.209783499999503	577
1.2269413329995587	519
1.243274124999516	573
1.2597795419997055	563
1.2762503329995525	565
1.2933282089998102	563
1.3097724999997808	567
1.3261529169994901	565
1.3423954999998386	571
1.3595925829995394	577
1.3761043329996028	583
1.3922616669997296	587
1.4087163340000188	589
1.4260715000000346	593
1.4425228329992024	595
1.4590599589992053	599
1.47550074999981	603
1.4924147499996252	607
1.5088793749991964	607
1.525333249999676	611
1.5415597920000437	613
1.5587802919999376	619
1.575372124999376	627
1.5916376669993042	627
1.6078866669995477	627
1.6251476249999541	631
1.641526999999769	635
1.657694332999199	639
1.6741754169997876	645
1.6913586249993386	647
1.7078020419994573	647
1.7243964999997843	649
1.7407859999993889	655
1.7577707079999527	657
1.7744233749999694	661
1.7907583329997578	659
1.8069691669998065	663
1.8241488749999917	663
1.8406827499993597	665
1.8568236249993788	669
1.8730997499997102	671
1.8904522919992814	675
1.9095678749999934	687
1.9262849999995524	715
1.9427294999995866	799
1.9603394579999076	869
1.9777550829994652	893
1.9948343749993	901
2.0134229169998434	899
2.031066374999682	903
2.0495178339997437	909
2.070509499999389	903
2.088327417000073	901
2.1061396669992973	881
2.122730000000047	877
2.140361458999905	875
2.157897082999625	839
2.1747672499996042	781
2.1912886669997533	713
2.2084444590000203	643
2.2258696669996425	539
2.242180707999978	581
2.2587075419996836	555
2.275954666999496	565
2.292912749999232	565
2.3094857919995775	563
2.325944083999275	565
2.3430677079995803	569
2.3603453749992696	575
2.3765679169991927	583
2.3929980419998174	587
2.410223374999987	589
2.4271479579992956	591
2.4435503749991767	595
2.4601240839992897	599
2.4770386669997606	605
2.4944922089998727	609
2.5110909589993753	611
2.5275364169992827	611
2.544709958999192	615
2.561618834000001	619
2.5780265419998614	623
2.595183208999515	623
2.6122893749998184	629
2.6293329589998393	629
2.6456221250000453	631
2.6624505839999983	635
2.6794614589998673	641
2.6964720839996517	645
2.7129669169999033	647
2.7299339999999575	647
2.746927749999486	649
2.763821583999743	651
2.7802007919999596	655
2.7970525419996193	657
2.814067999999679	659
2.830824458999814	659
2.8469412499998725	659
2.863868249999541	661
2.880873916999917	667
2.897699874999489	673
2.914089249999961	681
2.9312254589995064	713
2.948307166999257	791
2.9658986249996815	859
2.9866528749998906	893
3.004898458999378	895
3.0223309589991914	905
3.039763041999322	905
3.0571537089999765	895
3.0746235419992445	903
3.0920030839997708	895
3.109354333999363	885
3.126682666999841	879
3.143997291999767	881
3.1618052919993715	841
3.1791568339995138	779
3.1963827499994295	721
3.213519500000075	641
3.23082658399926	533
3.247656124999594	587
3.264793667000049	559
3.2816393339999195	559
3.298633458999575	561
3.317730124999798	561
3.335598208999727	565
3.3529441249993397	567
3.37160324999968	571
3.3887926669995068	577
3.40546545899997	581
3.4222094169999764	583
3.4392705840000417	587
3.4557365000000573	591
3.4723626249997324	595
3.489041584000006	595
3.5063518339993607	601
3.5228066669997133	605
3.539144791999206	611
3.5557037089993173	613
3.572606708999956	617
3.5892879999992147	619
3.6057115839994367	621
3.6220266669997727	625
3.6393974169996	629
3.656050708999828	633
3.6724673339995206	635
3.6890357499996753	637
3.706318999999894	641
3.7228704589997506	643
3.7393387499996606	647
3.755874416999177	651
3.77294266699937	653
3.789515041999948	653
3.8062072919992715	653
3.822659041999941	657
3.8401374169998235	663
3.8564636669998436	661
3.8727566249999654	663
3.890549749999991	669
3.907994416999827	669
3.9246866249995946	683
3.9413902090000192	717
3.9580971249997674	807
3.97595979199923	869
3.992744999999559	887
4.009717749999254	897
4.026430416999574	895
4.044279459999416	901
4.06109195999943	901
4.077692627000033	897
4.094476794000002	901
4.11172979299954	889
4.12868412699936	879
4.145560293000017	875
4.1622284179993585	853
4.1797390019992235	811
4.196454959999755	751
4.2126450850000765	675
4.229544793999594	583
4.2464866679993065	523
4.2628392099995835	565
4.279446043999997	561
4.295913502000076	563
4.312893792999603	561
4.329533876999449	561
4.346083834999263	561
4.362445417999879	567
4.379625543999282	573
4.396666959999493	579
4.41293725199921	581
4.429973334999886	585
4.446424751999984	587
4.462865084999976	589
4.480158334999942	595
4.497145667999575	601
4.513658501999998	605
4.530307001999972	607
4.547252209999897	609
4.5642022939991875	611
4.580659668999942	617
4.597390209999503	621
4.614433418999397	625
4.631487417999779	627
4.647777584999858	631
4.664154959999905	631
4.68112850199941	637
4.69803021000007	639
4.714696084999559	645
4.7310287519994745	645
4.748234709999451	647
4.765259501999935	649
4.781596459999491	651
4.797758626999894	655
4.814704834999247	657
4.831475667999257	657
4.847709209999266	655
4.864171168999746	657
4.881173293999382	661
4.898012042999653	667
4.9144761269999435	675
4.930627043999266	683
4.947865542999352	719
4.965288043999863	809
4.98200266799995	869
4.998864043999674	889
5.016185626999686	897
5.033637001999523	903
5.050769626999681	899
5.067850834999263	893
5.0887435439999535	897
5.107032251999954	893
5.124237876999359	887
5.1410082099992	881
5.157914417999564	869
5.174933293999857	837
5.192402751999907	785
5.208906834999652	709
5.22583087699968	635
5.242119501999696	537
5.259349793999718	571
5.275903293999363	555
5.292320917999859	561
5.308809126999222	559
5.326198418999411	557
5.342604959999335	559
5.3592227519993685	565
5.3755092940000395	569
5.392773417999706	573
5.409194084999399	579
5.4257415849997415	583
5.442100376999406	587
5.459309627000039	589
5.475514168999325	593
5.491911459999756	595
5.508444168999631	599
5.525557334999576	601
5.541969502000029	607
5.558110959999794	609
5.574727501999405	615
5.592013709999264	615
5.608329668999431	621
5.625084543999947	621
5.641563126999245	627
5.6587329189997035	631
5.677638626999396	637
5.69421346099989	641
5.710665334999248	641
5.727080876999935	643
5.744366835999244	643
5.760891084999457	649
5.777288126999338	651
5.793753918999755	653
5.810957293999309	653
5.827346127000055	655
5.843813668999246	655
5.860500251999838	659
5.877586418999272	661
5.894133626999974	663
5.910641460000079	665
5.927743876999557	671
5.94493337699987	687
5.961678418999327	747
5.978517044	835
5.99594291899939	881
6.013611669000056	897
6.030451084999186	895
6.047143501999926	895
6.064826418999473	903
6.082191626999702	899
6.099031961000037	903
6.115840543999184	893
6.133461210999485	881
6.150749251999514	887
6.167212834999191	867
6.183842501999607	833
6.2012223769997945	769
6.218538335999256	713
6.235449418999451	629
6.252408918999208	531
6.271010501999626	595
6.28946979400007	567
6.308060751999619	563
6.324930961000064	559
6.341566043999592	561
6.358571418999418	565
6.375124960999528	567
6.391469293999762	573
6.407790960000057	575
6.424997376999272	581
6.44147441899986	585
6.458591293999234	591
6.475828376999743	593
6.492123501999231	593
6.509112085999732	595
6.5256516689996715	599
6.542113709999285	605
6.558485710999776	609
6.575634418999471	613
6.592043043999183	615
6.6086643769995135	613
6.6251503769999545	617
6.641798501999801	625
6.658349835999616	629
6.675421668999661	633
6.691790418999517	635
6.709073668999736	635
6.725732710999182	639
6.742713084999195	645
6.759836126999289	647
6.777308918999552	653
6.793893668999772	653
6.811076211	653
6.827341543999864	653
6.844435668999722	655
6.860993710999537	659
6.87799971000004	663
6.894770835999225	663
6.91226700199968	667
6.92864396099958	671
6.9457899609997185	683
6.96250612699987	723
6.9800749609994455	821
6.996702335999544	881
7.014189960999829	895
7.031030418999762	893
7.048381085999608	897
7.065185085999474	899
7.0825279189994035	901
7.099251293999259	899
7.1165401270000075	901
7.133093085999462	887
7.150600543999644	883
7.167088001999218	873
7.184273293999468	847
7.201014710999516	793
7.218072585999835	741
7.234671210999295	665
7.251481626999521	567
7.267708751999635	525
7.284583293999276	557
7.301019169000028	557
7.317810751999787	559
7.334466210999381	561
7.351476126999842	559
7.367627835999883	561
7.384966960999918	567
7.401429418999214	573
7.41866229399966	581
7.435193835999598	585
7.452071418999367	589
7.468360460999975	587
7.485276835999684	591
7.50161458599996	595
7.518574585999886	599
7.535311460999765	603
7.55230104399925	609
7.568547751999176	609
7.585545626999192	609
7.602047918999233	615
7.618963168999471	621
7.635791835999953	623
7.652707626999472	629
7.668844501999956	629
7.685806419000073	631
7.70187212699966	637
7.7186958769998455	641
7.734963668999626	643
7.751793085999452	645
7.768053752000014	647
7.785120043999996	649
7.801292543999807	653
7.8180556269999215	655
7.834488376999616	657
7.85141966899937	659
7.867626835999545	657
7.884848210999735	659
7.901169877000029	663
7.918057502000011	667
7.934413751999273	671
7.9514631269994425	683
7.967987252000057	713
7.985385668999697	807
8.001949501999661	877
8.019519835999745	897
8.036166293999486	901
8.05328875199939	901
8.07045837699934	897
8.089335251999728	907
8.109397210999305	903
8.126393043999997	899
8.143501169000047	883
8.161059626999304	887
8.178774960999363	871
8.195866501999262	841
8.214000918999773	771
8.23114654499932	703
8.248216170999513	623
8.264878836999742	525
8.281346961999589	593
8.298536586999944	565
8.315622211999653	565
8.33203666999998	559
8.348468378999314	559
8.365861253999356	561
8.382806294999682	565
8.39941600399925	569
8.415871419999348	577
8.432656336999571	581
8.449772753999241	585
8.466004169999906	587
8.482432378999874	589
8.499803711999448	595
8.516953961999207	597
8.533415670999602	601
8.550079795999409	603
8.567015836999417	607
8.584279836999485	609
8.60086616999979	615
8.617034670000066	619
8.633996878999824	623
8.650950128999284	625
8.667154753999966	627
8.683574545999363	631
8.700793003999934	635
8.717855253999915	641
8.734520836999764	643
8.750900211999578	643
8.767824044999543	645
8.78486800399969	647
8.801209711999945	651
8.817625253999722	653
8.8347845039998	659
8.851471420000053	657
8.867805670000052	657
8.884576878999724	657
8.901436544999342	661
8.918307295999512	667
8.935745836999558	671
8.95200200399995	677
8.968934545999218	703
8.986441129000013	785
9.003753711999707	855
9.020484545999352	883
9.037358503999712	901
9.05789154499962	903
9.076230128999669	905
9.093767671000023	901
9.11075271199934	901
9.127931461999651	897
9.145565628999975	891
9.162886919999437	881
9.179953128999841	877
9.197344711999904	853
9.214835253999809	795
9.232070878999366	721
9.2483888379993	663
9.265597128999616	563
9.282609169999887	561
9.299896545999218	559
9.3162730869999	563
9.333312879000005	563
9.350666045999787	561
9.367576669999835	561
9.383915295999941	563
9.401132670999687	567
9.418339087999811	577
9.435336878999806	581
9.451758336999774	583
9.468710961999932	585
9.485814920999474	585
9.502714544999435	589
9.51913025399972	595
9.535927586999605	597
9.552703294999446	601
9.569623461999981	603
9.586046878999696	605
9.602871294999204	613
9.61976908699944	615
9.636562753999897	621
9.652732711999306	623
9.669749420999324	625
9.686632336999537	629
9.703510253999411	633
9.719830586999706	637
9.7365590039999	641
9.753445753999586	643
9.770506795999609	645
9.786930253999344	647
9.803908128999865	649
9.820879461999539	651
9.837753420999434	653
9.854047795999577	657
9.870978420999563	657
9.887686753999333	657
9.90452208699935	659
9.92100267099977	661
9.937657795999257	667
9.954569795999305	677
9.97156900399932	695
9.987885711999297	755
10.00520979599969	849
10.02250329599974	887
10.039338795999356	897
10.057036045999666	893
10.077431128999706	903
10.094548670999757	907
10.11184171199966	897
10.129352420999567	891
10.146824170999935	885
10.16357021299973	879
10.18085137899925	883
10.197693086999607	857
10.215330211999571	813
10.231839795999804	751
10.248249795999982	697
10.264611712999795	605
10.281604211999365	515
10.29779404599958	587
10.314327170999604	565
10.330568420999953	559
10.347524378999879	555
10.364067920999332	557
10.380466336999234	561
10.396744170999227	565
10.413846587999615	569
10.430625628999223	575
10.447089711999979	577
10.463606128999345	583
10.480801086999236	587
10.497294920999593	591
10.51383942099983	593
10.530237420999583	595
10.5472940869995	597
10.563905920999787	601
10.58055167099974	605
10.596790420999241	613
10.614043128999583	613
10.630735753999943	615
10.646943753999949	617
10.663380212999982	621
10.680583295999895	627
10.696974211999986	631
10.713361628999337	635
10.730176628999288	637
10.747155711999767	639
10.763633212999594	641
10.780190712999683	643
10.79651329599983	649
10.813614795999456	651
10.830201462999867	653
10.84641683799964	653
10.863433503999659	655
10.880666338000083	657
10.89697233700008	661
10.913280670999484	661
10.930613587999687	663
10.94765746199937	665
10.964295212999787	677
10.980783338000037	701
10.998339170999316	783
11.015906670999357	865
11.03239492099965	889
11.049136587999783	895
11.066521170999295	893
11.08391612899959	901
11.10073404600007	907
11.117176795999512	895
11.13500104600007	893
11.152206837999984	895
11.16896062899923	879
11.185806878999756	877
11.203113753999787	853
11.220568753999942	807
11.237307712999609	749
11.25381954599925	695
11.270932337999511	601
11.287773587999254	513
11.304108587999508	575
11.320631587999742	557
11.337475796000035	559
11.354400087999238	557
11.370751212999494	559
11.387086712999917	559
11.404193628999565	563
11.421085463000054	569
11.43734421299996	577
11.45376658799978	579
11.470860003999405	585
11.487682878999294	587
11.504096545999346	589
11.52052292099961	593
11.537275837999914	599
11.554212753999309	603
11.570567795999523	607
11.58723354599988	607
11.604067128999304	611
11.622954378999566	615
11.64250987899959	623
11.660996837999846	625
11.679103795999254	629
11.696795587999986	635
11.714255378999951	637
11.73114287899989	639
11.74842783799977	641
11.76525933799985	643
11.782202546000008	647
11.798749920999398	649
11.81591875399954	653
11.832929087999219	657
11.850002420999772	655
11.866437587999826	657
11.882906045999334	657
11.900130795999758	661
11.91711679599939	665
11.933535795999887	667
11.950159003999943	669
11.967089045999273	675
11.984700420999616	697
12.001509337999778	771
12.018114545999197	849
12.034884378999777	883
12.05210425399946	893
12.068774671000028	897
12.085397962999195	895
12.10198479599967	897
12.119627295999635	899
12.136227670999688	893
12.152894838000066	889
12.169863170999633	885
12.187152503999641	883
12.204238878999604	869
12.22097350399963	837
12.23756167099964	781
12.25490854599957	717
12.271266253999784	641
12.287586503999592	541
12.30397621299926	567
12.320991337999658	555
12.337321420999615	559
12.353771213000073	559
12.370292587999757	557
12.387266378999811	557
12.403775963000044	563
12.420357087999946	567
12.436624422000023	575
12.45371821399931	581
12.470266171999356	585
12.486643880999509	585
12.502892046999477	587
12.519502172999637	591
12.536745005999364	595
12.55311775499922	599
12.56964238099954	601
12.5859621719992	605
12.603357255999981	609
12.619905880999795	613
12.63602350599922	617
12.652489796999362	621
12.669733088999237	623
12.68608296399998	627
12.70264046400007	629
12.719210630999441	633
12.736364880999645	639
12.75265879699964	641
12.7691545889993	641
12.785650630999953	645
12.802864005999254	647
12.819472755999413	651
12.835947838999346	653
12.85228742199979	655
12.869659130999935	655
12.88619554699926	657
12.90256342199973	657
12.919009380999341	659
12.936080421999577	665
12.952337796999927	667
12.968865338999422	671
12.985246130999258	683
13.00255575599931	733
13.019282880999526	827
13.036064838999664	883
13.05266667199976	897
13.070388672999798	897
13.087085338999714	897
13.103720755999348	897
13.120452630999353	905
13.138246130999505	897
13.154998172999512	889
13.171580546999394	889
13.188107796999248	885
13.205741963999571	873
13.222322671999791	845
13.238920297999357	793
13.25574071399933	737
13.272697005999362	671
13.289184088999718	563
13.30546638099986	539
13.322328130999267	555
13.339399880999736	555
13.355605047999234	555
13.37263983899993	557
13.389163630999974	557
13.405667838999761	557
13.422352463999232	565
13.439352630999565	571
13.455716713999209	577
13.471996338999816	577
13.489001172999451	583
13.505914714000028	583
13.52218608899966	587
13.538754338999752	591
13.555725713999891	597
13.572590463999404	601
13.589187463999224	603
13.60602600599941	605
13.622793505999653	611
13.639640005999354	613
13.656024672999592	617
13.672286546999203	621
13.689225505999275	623
13.706181922999349	627
13.722538755999267	629
13.738858963999519	633
13.755866380999578	641
13.772849796999253	643
13.78944613099975	643
13.805703547999656	645
13.822509297999204	647
13.839479672999914	651
13.855850130999897	653
13.872201088999645	655
13.889114214000074	657
13.905947630999435	659
13.922326838999652	659
13.938899839999976	661
13.955921005999699	667
13.972757505999652	673
13.989332755999385	681
14.006112505999226	719
14.02344542299943	809
14.040897088999372	869
14.057307005999974	893
14.073903922999307	897
14.091139672999816	905
14.108072213999549	893
14.124823880999429	899
14.141352963999452	899
14.158604422999815	905
14.175859588999629	893
14.19363458999942	895
14.210847422999905	871
14.230380672999672	855
14.248425922999559	791
14.26593521399991	715
14.282871047999834	643
14.300040380999235	543
14.317128880999917	581
14.33427350599959	561
14.351320005999696	565
14.368481839999731	561
14.385627422999278	561
14.402490589000081	563
14.419731714999216	567
14.436679713999183	571
14.453630340000018	577
14.470869838999533	583
14.4877834229992	585
14.504670047999753	585
14.521641130999342	589
14.537906922999355	593
14.554520464999769	597
14.570998006000082	599
14.5879348389999	601
14.604488506000052	605
14.621015463999356	609
14.637281338999856	615
14.654197047999332	619
14.670732880999822	621
14.687029005999648	621
14.703383256000052	625
14.720530714999768	629
14.736821339000016	635
14.75332321499991	639
14.769812130999526	639
14.786679672999526	641
14.802986713999417	643
14.819583089999469	645
14.83610721399964	651
14.853068297999926	653
14.869526423000025	653
14.885949005999464	653
14.902220588999626	653
14.919343505999677	657
14.935738297999706	661
14.951943672999732	665
14.968311547999292	665
14.985714673000075	671
15.002000963999308	693
15.018800422999448	757
15.035656297999594	843
15.052942422999877	881
15.07006758999978	895
15.08672921499965	893
15.103489255999193	897
15.121010840000054	901
15.137638213999708	895
15.154403672999251	895
15.17107571499946	895
15.188564755999323	883
15.205530880999504	877
15.222103047999553	869
15.238798547999977	833
15.256172880999657	777
15.272697422999954	719
15.28904004800006	647
15.305580172999726	539
15.322537672999715	569
15.338908880999952	557
15.35565879799924	561
15.371937214999889	563
15.389020589999745	559
15.406446630999199	557
15.422859255999356	561
15.439524005999374	567
15.456485380999766	575
15.472808505999637	579
15.489337465000062	583
15.505722590000005	585
15.522601214999668	589
15.539116339999964	591
15.555702089999613	597
15.571953755999857	599
15.58915708999939	601
15.605745797999589	605
15.622041297999203	609
15.63849209	611
15.65578338099931	617
15.67209096499937	619
15.688675089999379	621
15.705295339999793	623
15.722216797999863	627
15.738753755999824	633
15.755272172999867	637
15.771638255999278	639
15.78869846499947	641
15.805311215000074	641
15.82172617299966	645
15.83797950600001	649
15.855175505999796	653
15.87147475599977	653
15.887763922999511	653
15.904245089999677	657
15.92126158999963	659
15.937587130999418	661
15.954373214999578	663
15.970906380999622	669
15.988085590000082	671
16.00481325599958	685
16.0214717559993	731
16.03799825599981	825
16.055556255999363	879
16.072343505999925	895
16.08920217299965	895
16.106136172999868	901
16.12356771499981	903
16.140403547999995	901
16.157094339999276	897
16.173826672999894	895
16.191125047999776	891
16.207926880999366	889
16.224775964999935	869
16.241819339999893	839
16.25906983999994	793
16.27570058999936	721
16.29196304800007	663
16.30862029799937	557
16.325585839999803	553
16.341813797999748	555
16.35793817299964	559
16.37444879799932	559
16.391306172999975	563
16.40752692299975	557
16.423916797999482	557
16.44032396500006	565
16.457097964999775	573
16.47347117299978	577
16.489811464999548	583
16.5063400479994	585
16.52350104800007	585
16.540114130999427	587
16.556463755999175	593
16.572760755999298	597
16.58991288099969	599
16.6064625479994	601
16.62277275699944	605
16.639357258000018	609
16.65662221599996	617
16.673005965999437	617
16.689577299999655	621
16.705949882999448	623
16.72300742399966	629
16.73976442499952	635
16.756251090999285	637
16.772767840999222	639
16.790092007999192	643
16.80664121599966	645
16.823505424999894	647
16.841309632999582	649
