# Supplementary material for: Automated diagnosis of heart valve degradation using novelty detection algorithms and machine learning
Source: PLoS One. 2019 Sep 26;14(9):e0222983. doi: 10.1371/journal.pone.0222983 (PMC6762068; doi:10.1371/journal.pone.0222983)
Supplement: S2 Dataset — (ZIP) [file pone.0222983.s002.zip › Test_data/Data_20180731_165942.csv]

NFC Sensor Tag Measurement
2018/07/31 16:59:42
t	Data
0.0	895
0.015214958999422379	899
0.03064600000016071	895
0.046563791999687965	875
0.06366008399982093	871
0.08083266699941305	861
0.0970274999999674	821
0.11390558399943984	759
0.12998499999957858	703
0.14549875000011525	631
0.16074041699994268	551
0.17699520899986965	515
0.19158870899991598	477
0.20708029199977318	487
0.2219727920000878	517
0.23786258299969631	515
0.2559996250001859	509
0.2724950000001627	487
0.28869637600018905	477
0.30517908399997395	479
0.32180691699977615	489
0.33958979199996975	489
0.3585516260000077	489
0.3742688749998706	487
0.39057120899997244	489
0.4069409590001669	495
0.4228414579993114	503
0.4410247919995527	511
0.4584589589994721	523
0.4747819169997456	535
0.49263629199958814	551
0.5093533749995913	569
0.5260877499995331	575
0.542372959000204	589
0.5591416249999384	607
0.5762836670000979	623
0.5934378339998148	639
0.6100415419996352	655
0.6264390420001291	665
0.643554500999926	679
0.6609475839995866	695
0.6773778339993441	705
0.6939734589996078	715
0.7110759999995935	727
0.7280757089993131	737
0.7448036669993598	741
0.7612217919995601	747
0.7782230419998086	749
0.7959881249998944	753
0.8125962089998211	751
0.8289230840000528	749
0.8461652500000127	747
0.8656176249996861	777
0.8824124169996139	827
0.8991867509994336	831
0.9166874169995936	843
0.9342074589994809	879
0.9510777919995235	933
0.9677023340000233	955
0.9849239589993886	925
1.002036875000158	901
1.018785958999615	911
1.0356204589998015	919
1.0528568749996339	909
1.0700322089996916	897
1.0874482499993974	885
1.1080243339993103	847
1.1260409999995318	777
1.1429894590000913	705
1.159680916999605	621
1.1775900419997924	575
1.1939871260001382	521
1.2107408339998074	521
1.2270413749993168	551
1.2442811669998264	549
1.260676459000024	543
1.277014667000003	523
1.2938030010000148	511
1.311329416999797	515
1.3273901249995106	519
1.3441981669993766	515
1.360897083999589	513
1.3777992919995086	511
1.3950933340001939	509
1.4114557499997318	517
1.42803720899974	525
1.4453459169999405	533
1.4622076249997917	543
1.4786001259999466	555
1.4950754589999633	569
1.5120463749999544	583
1.5293600009999864	597
1.5459410419998676	605
1.5622353339995243	621
1.5794705419993988	639
1.5964212089993453	651
1.6127417919997242	665
1.629461791999347	681
1.6465294589997939	693
1.6634520839998004	707
1.6800650839995797	715
1.696468375999757	727
1.7133354589996088	735
1.7303397089999635	749
1.7468524589994558	751
1.7635598339993521	755
1.7825638340000296	759
1.8000556669994694	763
1.8172099169996727	759
1.834170666999853	755
1.8516742089996114	753
1.868978708999748	773
1.8856526259996826	819
1.9023594589998538	835
1.9198201259996495	843
1.9365457089998017	875
1.9536658759998318	933
1.9762462919998143	961
1.994009209000069	913
2.0114336669994373	911
2.027983750999738	927
2.0455199170000924	919
2.0621303339994483	903
2.0799254169996857	903
2.0967320419995303	881
2.1142280839994783	847
2.1309742509993157	777
2.1479325840000456	711
2.1643673339995075	623
2.181388083999991	567
2.197726708999653	521
2.2148904589994345	513
2.231167916999766	545
2.2481682919997183	549
2.2646002920000683	541
2.2815114169998196	521
2.297799916999793	507
2.3151308339993193	507
2.3313987510000516	515
2.3482022509997478	517
2.36478337599965	511
2.3818142509999234	511
2.397867500999382	509
2.4150790009998673	513
2.4318300420000014	525
2.449594708999939	533
2.4663123760001326	539
2.483574375999524	551
2.5000495009999213	567
2.517116833999353	579
2.5334994169998026	595
2.551440876000015	607
2.5678834169993934	621
2.584990416999972	637
2.6015620009993654	653
2.618177125999864	667
2.635210876000201	677
2.651826833999621	691
2.6689765009996336	707
2.6860208339994642	715
2.702897708999444	725
2.719373916999757	735
2.736372833999667	743
2.7535965420001958	751
2.7707728759996826	757
2.7875132919998578	757
2.804789208999864	759
2.8216250420000506	757
2.8382307089996175	751
2.8560605839993514	753
2.8739841259994137	771
2.8929533760001505	829
2.909934458999487	839
2.9268977920000907	847
2.9443411259999266	873
2.962307375999444	933
2.9793761259998064	957
2.996200750999378	919
3.0129883760000666	901
3.031188916999781	919
3.047874333999971	917
3.064933416999338	901
3.0815327509999406	901
3.0980687089995627	893
3.1148694169996816	857
3.131650000999798	795
3.1480750419996184	743
3.1647715839999364	669
3.1810792090000177	583
3.197360875999948	541
3.2138205009996454	507
3.2304776259998107	527
3.2469882089999373	551
3.2632826669996575	543
3.2799945010001466	531
3.2964560430000347	511
3.312879043999601	503
3.329690751999806	507
3.345959751999544	509
3.362322418999611	509
3.378875293999954	507
3.395461043999603	507
3.411765084999388	507
3.428038918999846	511
3.4449547939993863	521
3.4614400439995734	533
3.477885960000094	541
3.4946494189998702	553
3.51121595999939	567
3.527635043999908	579
3.54451550199974	589
3.5621745019998343	605
3.5791408770001	619
3.5963820850001866	637
3.6126508349998403	653
3.6293812519998028	661
3.6460328349994597	675
3.662915752000117	687
3.679635669000163	705
3.695911376999902	711
3.7122258769995824	723
3.7287631689996488	729
3.745438668999668	739
3.7619796270000734	745
3.7796570020000217	749
3.7963917939996463	755
3.8131876689994897	759
3.830100668999876	755
3.846367043999635	749
3.8627301269998497	745
3.8798342109994337	761
3.8972802939997564	813
3.9149514609998732	833
3.9323582520000855	843
3.949607668999306	869
3.9669260020000365	925
3.9850399609995293	955
4.00248270999964	921
4.019935543999964	903
4.037201751999419	915
4.054547585999899	919
4.071127376999357	901
4.088833752000028	893
4.1061213769999085	885
4.1233342939995055	847
4.14399508599945	779
4.1609494610002	709
4.177440294000007	617
4.19461346099979	567
4.211672293999982	515
4.228343251999831	503
4.245548376999977	529
4.262085251999451	539
4.280068293999648	533
4.2969408769995425	511
4.313565043999915	503
4.330097252000087	505
4.346707876999972	509
4.363886418999755	513
4.380243251999673	513
4.396631294000144	509
4.412885209999331	511
4.430167918999359	515
4.446793043999605	521
4.46344750299977	531
4.4803670439996495	539
4.4980289189998075	551
4.5146986270001435	567
4.531030086000101	581
4.5474774599997545	591
4.564721293999355	603
4.58117412699994	619
4.597719334999965	633
4.614263626999673	649
4.63138629399964	665
4.647707918999913	673
4.664183460999993	685
4.680615501999455	697
4.698192668999582	709
4.7147922109998035	719
4.731222585999603	733
4.7475908360001995	735
4.764726376999533	745
4.7814799190000485	751
4.798132918999727	751
4.815101793999929	757
4.832249960999434	757
4.849657626999942	751
4.865918460999637	747
4.883140793999701	757
4.900858711000183	807
4.919134668999504	833
4.936891876999653	839
4.953861418999622	867
4.971009836000121	927
4.988119294000171	953
5.005157876999874	921
5.02231254399976	903
5.039779460999853	913
5.058881127999484	919
5.076478210999994	903
5.094521168999563	891
5.111861794000106	887
5.128762960999666	855
5.146290626999871	797
5.163354043999789	733
5.180064127000151	653
5.1966931269998895	573
5.213945002999935	527
5.2310607109993725	509
5.2474110439998185	531
5.26415075299974	545
5.281189460999485	545
5.297958376999304	523
5.314628336000169	511
5.331022001999372	507
5.347834086000148	509
5.365047502999914	513
5.381680544000119	511
5.3979759610001565	507
5.415158293999411	507
5.432317668999531	515
5.449020586000188	519
5.465475377000075	523
5.482514085999355	535
5.499732502999905	547
5.516293085999678	559
5.532897876999414	573
5.550242502999936	587
5.566662668999925	595
5.58379483599947	611
5.601053710999622	629
5.617315001999486	643
5.633835003000058	657
5.651023002999864	669
5.667886210999313	683
5.684419127999718	695
5.7008515859997715	709
5.7177535020000505	717
5.734714627999892	727
5.751213378000102	739
5.767519127000014	741
5.784664585999963	749
5.801984126999741	753
5.818794961000094	757
5.835877960999824	757
5.85327375199995	753
5.871019960999547	751
5.888307585999428	757
5.905820627999674	803
5.923015919000136	835
5.9404020860001765	843
5.956967418999739	859
5.973469044000012	901
5.990836127999501	951
6.009868752999864	943
6.027608252999926	897
6.045700918999501	909
6.063782585999434	919
6.080921836000016	903
6.098116336000203	895
6.115917627999806	893
6.1325066689996675	861
6.149537753000004	803
6.166671668999697	735
6.184055252999315	663
6.200654127999769	577
6.216960252999343	533
6.234269918999416	509
6.251393169000039	533
6.267721127999721	549
6.284184710999398	545
6.301237377999314	529
6.318237002999922	507
6.334647210999719	501
6.351017252999554	507
6.368014253000183	511
6.385027585999524	507
6.401389253000161	507
6.41776321099951	507
6.435340252999595	509
6.452178835999803	519
6.468528293999952	525
6.485038418999466	535
6.502095627999552	545
6.519219002999307	553
6.536177168999529	571
6.5533390439995856	585
6.570506086000023	597
6.587549752999621	609
6.6040836279998985	629
6.62106658599987	643
6.638080961000014	655
6.6555946689995835	671
6.672140460999799	683
6.688603585999772	695
6.705833752999752	707
6.722775043999718	719
6.739583253000092	727
6.756165043999317	737
6.773144961000071	747
6.791005086000041	749
6.8076373779995265	751
6.824391377999746	757
6.841661918999307	755
6.863006335999671	753
6.881211293999513	749
6.898010002999399	759
6.916017918999387	813
6.933232585999576	835
6.950867002999985	839
6.967514543999641	863
6.984988418999819	917
7.002212168999904	957
7.0196047529998395	923
7.036855669000033	901
7.054184668999369	919
7.071504544000163	923
7.0885968359998515	901
7.105601878000016	893
7.1227590029993735	889
7.140165085999797	859
7.156862293999438	805
7.173182669000198	741
7.191081210999982	665
7.2079623780000475	573
7.224203710999973	533
7.240713002999655	503
7.257649293999748	523
7.274791002999336	547
7.291092794000178	547
7.3073682529993675	527
7.32437450299949	507
7.341245960999913	499
7.357407002999935	503
7.373917461000019	509
7.391051627999332	507
7.407951793999928	503
7.424485460999676	505
7.440936418999627	507
7.4577945029996044	513
7.474799460999748	527
7.491208878999714	535
7.507381837000139	543
7.524464379000165	557
7.541407586999412	571
7.557566837000195	581
7.573863003999577	591
7.591139586999816	607
7.608086294999339	623
7.6245127129996035	637
7.640923711999676	651
7.657825962000061	665
7.674905003999811	679
7.691505920999589	695
7.707688796000184	703
7.724788253999577	715
7.741945087000204	725
7.75822600399988	733
7.774552295999456	741
7.791729671000212	747
7.8090711710001415	751
7.82590358699963	753
7.842188087000068	757
7.859433587999774	751
7.8766188789995795	747
7.894033920999391	749
7.912603378999847	779
7.931258670999341	831
7.949105087999669	833
7.965830379000181	849
7.983100421000017	899
8.000252838000051	959
8.017077671000152	943
8.03431392099992	903
8.051733753999542	909
8.068878753999343	915
8.085716628999762	913
8.103145045999554	899
8.120704879000186	895
8.13797237899962	879
8.155088170999989	831
8.172554336999383	767
8.189872170999479	699
8.206838420999702	611
8.223984795999968	569
8.241838836999705	511
8.25809542099978	515
8.276186338000116	547
8.292394545999741	545
8.309385587999714	531
8.326339045999703	513
8.342516128999705	501
8.358750878999672	503
8.37506525399931	509
8.391973711999526	511
8.408484879999378	507
8.425021629000184	507
8.441484504000073	505
8.458714462999524	509
8.475346753999474	521
8.492287461999695	531
8.508739588000026	537
8.52565167099965	547
8.54194104599992	563
8.558951213	575
8.575348712999585	589
8.59215829599998	603
8.608851338000022	617
8.625776045999373	631
8.641907045999687	649
8.658772212999793	659
8.675155295999502	677
8.692021420999481	689
8.708293961999516	699
8.72546167099972	709
8.741611921000185	719
8.758554920999813	725
8.77493542100001	739
8.794178837999425	747
8.811179837999589	749
8.830940920999637	753
8.848815671000011	753
8.867192087999683	751
8.883759379999901	751
8.900507587999527	745
8.91711912899973	779
8.93467212899941	829
8.951492420999784	835
8.968021253999723	847
8.984831337999822	877
9.002278212999954	939
9.019001255000148	951
9.035749628999838	911
9.052404003999982	903
9.069933587999913	915
9.086547629000052	915
9.103213671000049	905
9.120153295999444	891
9.13720921299955	887
9.154047837999315	857
9.170691503999478	795
9.186993378999432	733
9.203696130000026	661
9.220893253999748	573
9.237873003999994	525
9.25534167099977	503
9.272521629000039	529
9.28974704599932	543
9.306811753999682	543
9.323187254000004	523
9.3402188379996	509
9.357331129000158	503
9.374435504999383	509
9.390853045999393	511
9.407796128999507	507
9.424894462999873	507
9.441772503999346	509
9.458199503999822	507
9.475275046000206	521
9.49199000399949	527
9.50888933799979	535
9.525482129000011	547
9.542544713000098	559
9.559759462999864	573
9.576524213000084	587
9.592628546000014	599
9.609472587999335	611
9.626337795999461	631
9.643210337999335	647
9.659584295999593	657
9.676704087999497	671
9.693582713000069	685
9.710489920999862	701
9.726899462999427	711
9.743727795999803	719
9.760666670999854	729
9.777274379000119	739
9.793505962999916	747
9.81059429600009	749
9.827966920999643	755
9.84711617099947	757
9.866342670999984	757
9.882915795999907	751
9.900065379999432	749
9.916965921000156	761
9.934551587999522	815
9.951432504999502	835
9.968659170999672	837
9.985635338000066	865
10.002834003999851	921
10.01975112999935	957
10.03649958799997	929
10.053823379999812	899
10.070860545999494	915
10.087341546000061	917
10.10412196299967	913
10.121319462999963	899
10.1378457539995	893
10.154744921000201	873
10.171453129999463	815
10.188731045999702	745
10.206011379999836	673
10.222744962999968	581
10.239387296000132	535
10.25646437999967	501
10.273649337999814	519
10.290480962999936	545
10.306791920999785	543
10.323505462999492	531
10.34083458799978	509
10.357184837999739	505
10.374709712999902	511
10.391418170999714	509
10.408623796000029	511
10.425284087999898	511
10.441701046000162	507
10.458188380000138	511
10.474878045999503	521
10.491694796000047	527
10.508182046000002	537
10.525429170999814	545
10.541973546000008	557
10.558733420999488	567
10.575336337999943	587
10.594030545999885	599
10.610438920999513	601
10.626592670999344	627
10.642819795999458	643
10.659970920999513	653
10.67631037999945	671
10.692462295999576	681
10.70907825499944	687
10.72623867099992	705
10.742604670999754	713
10.759626213000047	717
10.776163671000177	737
10.793208379999669	743
10.809828045999893	749
10.826568962999772	751
10.843034171	757
10.860465670999474	759
10.876765045999491	757
10.892917045999639	751
10.909506920999775	749
10.926744712999607	769
10.943204004999643	821
10.959738337999624	831
10.976428713000132	839
10.99351667100018	871
11.010082212999805	907
11.026485254999898	949
11.043053254999904	937
11.060691337999742	901
11.077129962999607	921
11.093588712999917	925
11.110379795999506	915
11.127525212999899	903
11.144268670999736	897
11.160719755000173	871
11.177123045999906	817
11.194340670999736	755
11.21068850499978	687
11.226850295999611	597
11.243023004999486	553
11.26002717099982	505
11.276685670999541	513
11.292823795999539	547
11.309434838000016	543
11.326441920999969	537
11.342752587999712	515
11.359314420999908	505
11.37588883799981	509
11.392724420999912	511
11.40929087999939	511
11.425911087999339	509
11.442211630000202	507
11.459255295999355	509
11.475867213000129	513
11.49208104599984	521
11.508697504999873	527
11.525858713000162	541
11.54224225500002	551
11.558607670999663	567
11.575214546000097	579
11.592159587999959	591
11.608741670999734	601
11.625287963000119	617
11.64195042099982	635
11.659347379999417	649
11.675923379999404	663
11.692289423000148	673
11.708736964999844	687
11.725331964999896	699
11.741658338999514	713
11.757863881000048	721
11.774644547999742	733
11.79122433900011	741
11.807561089000046	743
11.825244130999636	753
11.842128088999743	757
11.85902567299945	759
11.87604771399947	759
11.8926677139998	753
11.909100339999895	749
11.926053922999927	757
11.94274567299999	801
11.959487672999785	833
11.976156713999444	837
11.992810505999842	855
12.009694422999928	897
12.026490006000131	955
12.043190422999942	943
12.060014714999852	905
12.076704256000085	909
12.093445589999646	923
12.110250255999745	917
12.127075422999951	901
12.143822381000064	893
12.160657880999679	881
12.177311213999928	841
12.193910840000171	777
12.210544548000144	709
12.22746504799943	629
12.244602422999378	575
12.26100729799964	525
12.277961630999926	509
12.294692589999613	537
12.310975547999988	543
12.327236338999683	543
12.34365429799982	519
12.360012215000097	501
12.376466922999498	503
12.3932517559997	511
12.410479047999615	511
12.426974713999698	509
12.443506298000102	507
12.46063700600007	505
12.477627047999704	511
12.494192340000154	521
12.510631256000124	527
12.52764967299936	537
12.544762548000108	549
12.56157250599972	561
12.577784338999663	577
12.594843297999432	591
12.611786714000118	603
12.627900839000176	615
12.644457130999399	633
12.661460172999796	645
12.678177672999482	657
12.694585464999363	671
12.7108896310001	681
12.727785922999828	695
12.744826340000145	707
12.761210839999876	715
12.777548755999305	727
12.794688547999613	737
12.811662465000154	745
12.827981964000173	749
12.84438150599999	751
12.861672297999576	753
12.878679589999592	757
12.895345089999864	755
12.911480505999862	751
12.92827958899943	751
12.945695964999686	787
12.9621281310001	829
12.97882000699974	831
12.996030255999358	849
13.012979963999896	883
13.0294852979996	941
13.046054089999416	947
13.06322246399941	909
13.080554465000205	899
13.096796630999961	919
13.113193131000116	913
13.130586006000158	897
13.14972321499954	895
13.167642255999453	883
13.185609964999458	839
13.203773839999485	767
13.220496756000102	703
13.237577840000085	619
13.255239714999334	573
13.272183964999385	527
13.288625256999694	523
13.305840922999778	545
13.322731090000161	551
13.339910505999796	537
13.35637950599994	515
13.373235465000107	505
13.390424630999405	507
13.407243130999632	513
13.423715297999479	513
13.440968339999927	505
13.458106922999832	505
13.475576672999523	509
13.4920942560002	511
13.509289132000049	519
13.527014090000193	531
13.544276756999352	541
13.560925255999791	551
13.577855548000116	567
13.59510217299976	581
13.611999547999403	593
13.628312130999802	603
13.645479048000198	621
13.662397797999802	639
13.679748757000198	651
13.69596213099976	667
13.712982590000138	677
13.729881297999782	691
13.746788089999427	701
13.7631043399997	715
13.780012672999874	723
13.79682658999991	735
13.813590381999347	745
13.830054131999532	745
13.846849298000052	751
13.863918715000182	755
13.881022589999702	755
13.899034797999775	749
13.917658380999455	749
13.934733672999755	751
13.952082339999833	785
13.969851381999433	831
13.987785006000195	835
14.005274756999825	853
14.022968464999394	897
14.040407297999991	951
14.057600381000157	935
14.074845797999842	905
14.09196638100002	911
14.109183507000125	919
14.126028672999382	911
14.144298922999951	899
14.16190559000006	891
14.178683797999838	875
14.19552175699937	823
14.21288338100021	757
14.230018131999714	691
14.24619892299961	599
14.262455506000151	553
14.28028429799997	507
14.297202964999997	515
14.3136365069995	545
14.329924382000172	541
14.346903714999826	533
14.364441547999377	513
14.3806505069997	505
14.396845256999768	511
14.41370992300017	513
14.430821047999416	511
14.447069631999511	507
14.463316880999628	505
14.480405547999908	509
14.497073673000159	511
14.51330996500019	519
14.529822714999682	531
14.54664283999955	539
14.563470672999756	553
14.580127881999942	563
14.5963658820001	577
14.613230256999486	591
14.630450964999909	603
14.646725632000198	619
14.662985590000062	635
14.680057423000108	647
14.69696004799971	663
14.713129132000176	677
14.73031650699977	687
14.747353297999325	701
14.764369964999787	713
14.780753381999602	721
14.797096090000196	731
14.814039589999993	739
14.83093871499932	743
14.847148381999432	749
14.863904881999588	753
14.880977922999591	755
14.898042381999403	755
14.914703131999886	753
14.930989423000028	749
14.947996631999558	757
14.965256923000197	809
14.981920506999813	833
14.998797131999709	835
15.01610533999974	863
15.033176214999912	915
15.05267500699938	959
15.071837297999991	921
15.089018382000177	897
15.10591679800018	917
15.122502131999681	919
15.14026046500021	903
15.156987964999644	899
15.17362454799968	889
15.190521423000064	849
15.20772946499983	797
15.22423600699949	733
15.241132547999769	661
15.257500797999455	575
15.274890714999856	535
15.29136784000002	509
15.307671214999573	525
15.324227922999853	537
15.341418547999638	539
15.357645422999667	523
15.374179757000093	507
15.390698090000114	503
15.407622881999487	509
15.424269631999778	511
15.441015923000123	507
15.457338381999762	507
15.474355089999335	507
15.490788090000024	509
15.50716221499988	515
15.523666714999308	527
15.541001464999681	533
15.557387131999349	545
15.574082964999434	555
15.590639590000137	567
15.60774946499987	581
15.624503465000089	597
15.640949423000166	607
15.657232881999334	623
15.674211423000088	641
15.690920006999477	651
15.707197547999385	665
15.723798465000073	679
15.74112192299981	691
15.757487006999327	703
15.774378590000197	715
15.790907006999987	723
15.80792534000011	731
15.824561464999533	743
15.840973047999796	745
15.857766215000083	753
15.875191215999621	757
15.89185546599947	757
15.908688466999592	753
15.925206174999403	751
15.942150007999771	749
15.958958424999764	771
15.975753674999396	825
15.992237215999921	835
16.009570591999363	841
16.02618367499963	873
16.04266825800005	927
16.05945609199989	957
16.076608090999798	927
16.09324421600013	901
16.11026296699947	915
16.12687963299959	925
16.144025675000194	907
16.161052841000128	897
16.18008904999988	891
16.19675717500013	863
16.213349674999336	809
16.229940133000127	743
16.246373799999674	679
16.26263421600015	581
16.279206174999672	543
16.295762091999677	509
16.31204592499944	521
16.328576717000033	549
16.345111757999803	545
16.36177934099942	533
16.37818421599968	513
16.39497746699999	507
16.411479424999925	505
16.42817200799982	509
16.445105674999468	511
16.46288925799945	505
16.47956375800004	505
16.49608446699949	509
16.51229454999975	513
16.529578175000097	521
16.546132632999615	533
16.562374340999668	543
16.578989300000103	555
16.59631567499946	573
16.612913424999533	581
16.629372675000013	591
16.646104800000103	605
16.662971382999785	623
16.67949792499985	635
16.69614475799972	651
16.712379507999685	661
16.729526258000078	673
16.745838341999843	689
16.762769674999618	699
16.77916379999988	711
16.796230967000156	725
16.812501925000106	733
16.829686091999974	741
16.846846007999375	745
16.86522450800021	753
16.881949216000066	757
